# Supplementary material for: The multifactorial nature of beak and skull shape evolution in parrots and cockatoos (Psittaciformes)
Source: BMC Evol Biol. 2019 May 17;19:104. doi: 10.1186/s12862-019-1432-1 (PMC6525378; doi:10.1186/s12862-019-1432-1)
Supplement: Supplementary file 6 — Zipped folder containing supplementary data files and code. BrightetalParrotsGM.R: R script used for running analysis. R input data: Ccarolinensis.ply; EltonTraits1.csv; landpairs.txt; NewParrots.tre; parrot.lms.txt; Parrot_preSlide.txt; ParrotGroups.csv; sliders.txt. (ZIP 2110 kb) [file 12862_2019_1432_MOESM6_ESM.zip]

Archive with 13 entries (10 files):
- Additional File 6_R.input_BrightetalParrotsGM/
- Additional File 6_R.input_BrightetalParrotsGM/R.input_BrightetalParrotsGM/
- Additional File 6_R.input_BrightetalParrotsGM/R.input_BrightetalParrotsGM/BrightetalParrotsGM.R
- Additional File 6_R.input_BrightetalParrotsGM/R.input_BrightetalParrotsGM/inputdata/
- Additional File 6_R.input_BrightetalParrotsGM/R.input_BrightetalParrotsGM/inputdata/Ccarolinensis.ply
- Additional File 6_R.input_BrightetalParrotsGM/R.input_BrightetalParrotsGM/inputdata/EltonTraits1.csv
- Additional File 6_R.input_BrightetalParrotsGM/R.input_BrightetalParrotsGM/inputdata/landpairs.txt
- Additional File 6_R.input_BrightetalParrotsGM/R.input_BrightetalParrotsGM/inputdata/NewParrots.tre
- Additional File 6_R.input_BrightetalParrotsGM/R.input_BrightetalParrotsGM/inputdata/parrot.lms.txt
- Additional File 6_R.input_BrightetalParrotsGM/R.input_BrightetalParrotsGM/inputdata/ParrotGroups.csv
- Additional File 6_R.input_BrightetalParrotsGM/R.input_BrightetalParrotsGM/inputdata/Parrot_preSlide.tps
- Additional File 6_R.input_BrightetalParrotsGM/R.input_BrightetalParrotsGM/inputdata/sliders.txt
- Additional File 6_R.input_BrightetalParrotsGM/R.input_BrightetalParrotsGM/ParrotsData.xlsx
