# Supplementary material for: The multifactorial nature of beak and skull shape evolution in parrots and cockatoos (Psittaciformes)
Source: BMC Evol Biol. 2019 May 17;19:104. doi: 10.1186/s12862-019-1432-1 (PMC6525378; doi:10.1186/s12862-019-1432-1)
Supplement: Supplementary file 6 — Zipped folder containing supplementary data files and code. BrightetalParrotsGM.R: R script used for running analysis. R input data: Ccarolinensis.ply; EltonTraits1.csv; landpairs.txt; NewParrots.tre; parrot.lms.txt; Parrot_preSlide.txt; ParrotGroups.csv; sliders.txt. (ZIP 2110 kb) [file 12862_2019_1432_MOESM6_ESM.zip › Additional File 6_R.input_BrightetalParrotsGM/R.input_BrightetalParrotsGM/BrightetalParrotsGM.R]

## update R version if necessary
#if(!require(installr)) {
#install.packages("installr"); require(installr)}
#library(installr)
#updateR()

################# R VERSION 3.5.1 ###################
## clear R workspace
rm(list=ls())

## set working directories
input.loc <- "C://Users//jabright//Box Sync//Parrots_USF18//inputdata//"
output.loc <- "C://Users//jabright//Box Sync//Parrots_USF18//outputdata//"
figs.loc <- "C://Users//jabright//Box Sync//Parrots_USF18//outputdata//figs//"
warps.loc <- "C://Users//jabright//Box Sync//Parrots_USF18//outputdata//warps//"
gifs.loc <- "C://Users//jabright//Box Sync//Parrots_USF18//outputdata//gifs//"


## load libraries
library(geomorph) ## VERSION 3.0.7 
library(phytools) ## VERSION 0.6-44
library(png) ## VERSION 0.1-7

### check versions
sessionInfo()

#################################### ANALYSIS ####################################

##########################################
########### import initial data ##########
##########################################

setwd(input.loc)
birds <- readland.tps("Parrot_preSlide.tps", specID="imageID", readcurves = F)
eltontraits <- read.csv("EltonTraits1.csv")
phy <- read.nexus("NewParrots.tre")
## test for negative branch lengths
# edges <- phy$edge.length
# min(edges)

## Reduce EltonTraits data to just the species in the analysis
eltontraits$Scientific <- gsub(" ", "_", eltontraits$Scientific)
matched.birds <- match(dimnames(birds)[[3]], eltontraits$Scientific)
elton.parrots <- eltontraits[,][matched.birds,]

## put everything in to phylogenetic order
matched.birds <- match(phy$tip.label, elton.parrots$Scientific)
elton.parrots <- elton.parrots[,][matched.birds,]

## add classifiers
parrot.groups <- data.frame(read.csv("ParrotGroups.csv", header = T))
matched.birds <- match(elton.parrots$Scientific, parrot.groups$TipLabels)
parrot.groups <- parrot.groups[,][matched.birds,]
elton.parrots <- cbind(elton.parrots, parrot.groups[2:4])
setwd(output.loc)
write.csv(elton.parrots, "eltontraits.parrots.csv")

### set up classifier groups to add colours to plots
## by clade
cols <- rep("", length(elton.parrots$Scientific))
names(cols) <- elton.parrots$Scientific
Austral.col <- as.numeric(which(elton.parrots$Subfamily == "Australasian"))
Afrotrop.col <- as.numeric(which(elton.parrots$Subfamily == "Afrotropical"))
Cockatoo.col <- as.numeric(which(elton.parrots$Subfamily == "Cockatoos"))
NZ.col <- as.numeric(which(elton.parrots$Subfamily == "NZ"))
Lories.col <- as.numeric(which(elton.parrots$wLories == "Lories"))
cols[Austral.col] <- "firebrick3"
cols[Afrotrop.col] <- "dodgerblue3"
cols[Cockatoo.col] <- "gray20"
cols[NZ.col] <- "grey70"
cols[Lories.col] <- "darkorange1"

## for phylomorphospaces # gives warnings, safe to disregard
cols.phy <- rep("black", length(phy$tip.label) + phy$Nnode) 
control=list(col.node=cols.phy)
names(cols.phy) <- 1:length(cols.phy)
cols.phy[getDescendants(phy,Austral.col)]<-"firebrick3"
cols.phy[getDescendants(phy,Afrotrop.col)]<-"dodgerblue3"
cols.phy[getDescendants(phy,Cockatoo.col)]<-"gray20"
cols.phy[getDescendants(phy,NZ.col)]<-"grey70"
cols.phy[getDescendants(phy,Lories.col)]<-"darkorange1"

## by diet
diet.cols <- rep("", length(elton.parrots$Diet.5Cat))
names(diet.cols) <- elton.parrots$Diet.5Cat
Soft.col <- as.numeric(which(elton.parrots$Diet.5Cat == "FruiNect"))
Mixed.col <- as.numeric(which(elton.parrots$Diet.5Cat == "Omnivore"))
Hard.col <- as.numeric(which(elton.parrots$Diet.5Cat == "PlantSeed"))
diet.cols[Soft.col] <- "dodgerblue3"
diet.cols[Mixed.col] <- "gray20"
diet.cols[Hard.col] <- "firebrick3"

## for phylomorphospaces # gives warnings, safe to disregard
cols.diet <- rep("black", length(phy$tip.label) + phy$Nnode) 
control=list(col.node=cols.diet)
names(cols.diet) <- 1:length(cols.diet)
cols.diet[getDescendants(phy,Soft.col)]<-"dodgerblue3"
cols.diet[getDescendants(phy,Mixed.col)]<-"gray20"
cols.diet[getDescendants(phy,Hard.col)]<-"firebrick3"

##########################################
########### initial morphospace ##########
##########################################

setwd(input.loc)
sliders <- as.matrix(read.table("sliders.txt"))
lmpairs <- read.table(as.matrix("landpairs.txt", header=F))

birds_gpa <- gpagen(birds, curves=sliders, PrinAxes = F, ProcD=FALSE)
plotTangentSpace(birds_gpa$coords, axis1 = 1, axis2 = 2, warpgrids=FALSE, label=TRUE)
setwd(output.loc)
write.table(birds_gpa$Csize, "WholeskullCsize.txt", row.names=T, quote=F, col.names=F)

## enforce symmetry
birds_sym <- bilat.symmetry(birds_gpa$coords, ind=dimnames(birds_gpa$coords)[[3]], side = NULL, replicate=NULL, object.sym=T, land.pairs=lmpairs)
data <- birds_sym$symm.shape
meanspec <- findMeanSpec(data)
setwd(output.loc)
capture.output(meanspec, file = "meanspec.txt")

## match order to phylogeny now to make life easier downstream
data.physort <- data[,,phy$tip.label]
phy.sig <- physignal(data.physort, phy, iter = 999, print.progress = T)
phy.sig
setwd(output.loc)
capture.output(phy.sig, file = "physig.txt")
# plot(phy.sig)

data.pca <- plotTangentSpace(data.physort, axis1 = 1, axis2 = 2, warpgrids=T, #label=dimnames(data.physort)[[3]], 
                             verbose=T, groups = cols)
diet.pca <- plotTangentSpace(data.physort, axis1 = 1, axis2 = 2, warpgrids=T, #label=dimnames(data.physort)[[3]], 
                             verbose=T, groups = diet.cols)

data.PCscores <- data.pca$pc.scores
data.PCsummary <- data.pca$pc.summary
setwd(output.loc)
write.csv(data.PCscores, "data.PCscores.csv")
capture.output(data.PCsummary, file = "data.PCsummary.txt")


######################
### test allometry ###
######################

### USING CSIZE

## regression(s) R0
## make sure data order matches tip order in phylogeny
Csize.physort <- birds_gpa$Csize[phy$tip.label]
diet <- as.vector(elton.parrots$Diet.5Cat)

## data frame for regressions
ddf <- geomorph.data.frame(coords = data.physort, Csize = log(Csize.physort), diet = diet)

## lm centroid size regression (LM0)
CS <- procD.lm(coords ~ Csize + diet, iter = 999, RRPP = T, data = ddf, verbose=T, print.progress = T)
CS$aov.table
# CS.plot <- plot(CS, type = "regression", predictor = ddf$Csize, reg.type = "CRC", col = cols)
setwd(output.loc)
write.csv(CS$aov.table, "LM.Csize.csv")

## pgls centroid size regression with diet as factor (PGLS0a)
CS.diet <- procD.pgls(coords ~ Csize + diet, phy, iter = 999, data = ddf, verbose = T)
CS.diet$aov.table
setwd(output.loc)
write.csv(CS.diet$aov.table, "PGLS.CsizeDiet.csv")

## extract residual shape for downstream use
phy.resid.array <- arrayspecs(CS.diet$pgls.residuals, p=60, k=3)
phy.shape.resid <- phy.resid.array + array(mshape(birds_sym$symm.shape), dim(phy.resid.array))

CS.resid.gpa <- gpagen(phy.shape.resid, curves=sliders, PrinAxes = F, ProcD=FALSE)
CS.regr.pca <- plotTangentSpace(CS.resid.gpa$coords, axis1 = 1, axis2 = 2, warpgrids=T, #label=dimnames(shape.resid)[[3]],
                                groups = cols, verbose=T)
Regr.PCscores <- CS.regr.pca$pc.scores
Regr.PCsummary <- CS.regr.pca$pc.summary
setwd(output.loc)
write.csv(Regr.PCscores, "Regr.PCscores.csv")
capture.output(Regr.PCsummary, file = "Regr.PCsummary.txt")

## USING BODY MASS
##################
# # pgls body mass regression
# # body mass from EltonTraits is average for species
# BM.ddf <- geomorph.data.frame(coords = data.physort, BM = log(elton.parrots$BodyMass.Value), diet = diet)
# BM.Allom <- procD.pgls(coords ~ BM + diet, phy, iter = 999, data = BM.ddf, verbose=T)
# BM.Allom$aov.table
# BM.plot <- plot(BM.Allom, type = "regression", predictor = BM.ddf$BM, reg.type = "CRC", col = cols)
# setwd(output.loc)
# write.csv(BM.Allom$aov.table, "PGLS.BMDiet.csv")


#######################################
### test beak/braincase covariation ###
#######################################

landgroups <- c("A","A","A","B","B","B","B","B","B","B","B","A","B","A","A","B","B","B","B","B","A","A","A","A","A","A","A","A","A","A","B","B","B","B","B","B","B","B","B","B",
                 "A","A","A","A","A","A","A","A","A","A","A","A","A","A","A","A","A","A","A","A")
phylo.pls <- phylo.integration(data.physort, phy = phy, partition.gp = landgroups, iter = 999, print.progress = T)
summary(phylo.pls)
setwd(output.loc)
capture.output(summary(phylo.pls), file = "phyloPLS.txt")
# plot(phylo.pls)
plot(phylo.pls$XScores, phylo.pls$YScores, pch = 19, col = cols, xlab = "PLS1 Block 1 (Beak)", ylab = "PLS1 Block 2 (Braincase)")
# library(calibrate) # textxy function lets you plot labels on top for further exploration of data
# textxy(phylo.pls$XScores, phylo.pls$YScores, labs = dimnames(data.physort)[[3]])

## following regression (i.e. in absence of allometry)
CS.pls <- phylo.integration(phy.shape.resid, phy = phy, partition.gp = landgroups, iter = 999, print.progress = T)
summary(CS.pls)
setwd(output.loc)
capture.output(summary(CS.pls), file = "CS.PLS.txt")
# plot(CS.pls)
plot(CS.pls$XScores, CS.pls$YScores, pch = 19, col = cols, xlab = "PLS1 Block 1 (Regr_Beak)", ylab = "PLS1 Block 2 (Regr_Braincase)")


###################################################
### non-allometric, non-integrated shape (NANI) ###
###################################################

# Regression R1: regression of PLS1 Block1 and PLS1 Block2 to give eigenvector of PLS1
PLS1Block1 <- CS.pls$XScores[,1]
PLS1Block2 <- CS.pls$YScores[,1]
eigenPLS1 <- lm(PLS1Block1 ~ PLS1Block2)
# summary(eigenPLS1)

# Regression R2: regresses R0(PGLS0) residuals against eigenPLS1
PLS1 <- eigenPLS1$fitted.values
NANI.gdf <- geomorph.data.frame(shape = phy.shape.resid, PLS1 = PLS1, diet = diet)
NANI <- procD.pgls(shape ~ PLS1 + diet, phy = phy, data = NANI.gdf, iter = 999, verbose = T)
NANI$aov.table
setwd(output.loc)
write.csv(NANI$aov.table, "PGLS.NANIDiet.csv")

physig.NANI <- physignal(NANI$pgls.residuals, phy, iter = 999)
setwd(output.loc)
capture.output(physig.NANI, file = "physig.NANI.txt")

## NANI morphospace
NANI.resid.array <- arrayspecs(NANI$pgls.residuals, p=60, k=3)
NANI.shape.resid <- NANI.resid.array + array(mshape(birds_sym$symm.shape), dim(NANI.resid.array))
NANI.resid.gpa <- gpagen(NANI.shape.resid, curves=sliders, PrinAxes = F, ProcD=FALSE) 
NANI.pca <- plotTangentSpace(NANI.resid.gpa$coords, axis1 = 1, axis2 = 2, warpgrids=T, #label=dimnames(data.physort)[[3]], 
                             verbose=T, groups = cols)
NANI.PCscores <- NANI.pca$pc.scores
NANI.PCsummary <- NANI.pca$pc.summary
setwd(output.loc)
write.csv(NANI.PCscores, "NANI.PCscores.csv")
capture.output(NANI.PCsummary, file = "NANI.PCsummary.txt")


#################
### PERMANOVA ###
#################

# library(devtools)
# install_github("pmartinezarbizu/pairwiseAdonis/pairwiseAdonis")
## Martinez Arbizu, P. (2017). pairwiseAdonis: Pairwise multilevel comparison using adonis. R package version 0.0.1.
## https://github.com/pmartinezarbizu/pairwiseAdonis
library(pairwiseAdonis) # VERSION 0.0.1
## pairwise.adonis is based on adonis function from vegan package. 
## Default no. permutations = 999, but this can be changed by redefining adonis function manually

## Remove NZ parrots (Strigops, Nestor) because n=2 is too small for PERMANOVA
NZ.parrots <- which(elton.parrots$Subfamily == "NZ")
permanova.PCscores <- data.PCscores[-NZ.parrots,]
CS.permanova.PCscores <- Regr.PCscores[-NZ.parrots,]
NANI.permanova.PCscores <- NANI.PCscores[-NZ.parrots,]
diet.vector <- as.vector(diet)
diet.groups <- diet.vector[-NZ.parrots]
family.vector <- as.vector(elton.parrots$Subfamily)
family.groups <- family.vector[-NZ.parrots]

### DIET
## in original shape data
permanova.diet <- pairwise.adonis(permanova.PCscores[,], factors = diet.groups, sim.method = "euclidean", p.adjust.m = "bonferroni")
permanova.diet
setwd(output.loc)
capture.output(permanova.diet, file = "permanova.diet.txt")

## in Csize regression shape data
CS.permanova.diet <- pairwise.adonis(CS.permanova.PCscores[,], factors = diet.groups, sim.method = "euclidean", p.adjust.m = "bonferroni")
CS.permanova.diet
setwd(output.loc)
capture.output(CS.permanova.diet, file = "CS.permanova.diet.txt")

## Diet is weak and not significant in pgls NANI regression, so not performing permanova on diet in NANI data

### posthoc analysis without cockatoos
cockatoos <- which(elton.parrots$Subfamily == "Cockatoos")
out <- c(NZ.parrots, cockatoos)
NoCockatoos.PCscores <- data.PCscores[-out,]
CS.NoCockatoos <- Regr.PCscores[-out,]
NoCockatoos.diet <- diet.vector[-out]

permanova.NoCockatoos <- pairwise.adonis(NoCockatoos.PCscores[,], factors = NoCockatoos.diet, sim.method = "euclidean", p.adjust.m = "bonferroni")
setwd(output.loc)
capture.output(permanova.NoCockatoos, file = "permanova.NoCockatoos.txt")

CS.permanova.NoCockatoos <- pairwise.adonis(CS.NoCockatoos[,], factors = NoCockatoos.diet, sim.method = "euclidean", p.adjust.m = "bonferroni")
setwd(output.loc)
capture.output(CS.permanova.NoCockatoos, file = "CS.permanova.NoCockatoos.txt")


### CLADES
## in original shape data
permanova.clade <- pairwise.adonis(permanova.PCscores[,], factors = family.groups, sim.method = "euclidean", p.adjust.m = "bonferroni")
permanova.clade
setwd(output.loc)
capture.output(permanova.clade, file = "permanova.clade.txt")

## in Csize regression shape data
CS.permanova.clade <- pairwise.adonis(CS.permanova.PCscores[,], factors = family.groups, sim.method = "euclidean", p.adjust.m = "bonferroni")
CS.permanova.clade
setwd(output.loc)
capture.output(CS.permanova.clade, file = "CS.permanova.clade.txt")

## in NANI shape data
NANI.permanova.clade <- pairwise.adonis(NANI.permanova.PCscores[,], factors = family.groups, sim.method = "euclidean", p.adjust.m = "bonferroni")
NANI.permanova.clade
setwd(output.loc)
capture.output(NANI.permanova.clade, file = "NANI.permanova.clade.txt")


### posthoc analysis with Lories as separate clade
withLories <- as.vector(elton.parrots$wLories)
withLories <- withLories[-NZ.parrots]

permanova.lories <- pairwise.adonis(permanova.PCscores[,], factors = withLories, sim.method = "euclidean", p.adjust.m = "bonferroni")
permanova.lories
setwd(output.loc)
capture.output(permanova.lories, file = "permanova.lories.txt")

## in Csize regression shape data
CS.permanova.lories <- pairwise.adonis(CS.permanova.PCscores[,], factors = withLories, sim.method = "euclidean", p.adjust.m = "bonferroni")
CS.permanova.lories
setwd(output.loc)
capture.output(CS.permanova.lories, file = "CS.permanova.lories.txt")

## in NANI shape data
NANI.permanova.lories <- pairwise.adonis(NANI.permanova.PCscores[,], factors = withLories, sim.method = "euclidean", p.adjust.m = "bonferroni")
NANI.permanova.lories
setwd(output.loc)
capture.output(NANI.permanova.lories, file = "NANI.permanova.lories.txt")


#################################### FIGURES ####################################

###########################################################
## FIGURE 1: morphospace of symmetric component of shape ##
###########################################################

setwd(figs.loc)

PC.1.2 <- data.frame(cbind(PC1 = data.PCscores[,1], PC2 = data.PCscores[,2], row.names(rownames(data.PCscores))))
PC.2.3 <- data.frame(cbind(PC2 = data.PCscores[,2], PC3 = data.PCscores[,3], row.names(rownames(data.PCscores))))

## PC1 vs PC2 (phylo)
phylospace.1.2 <- phylomorphospace(phy, PC.1.2, label = "null", fsize = 0.6, node.size = c(0.4,1.7), 
                                   cex = 0.5, lwd = 2,  xlab = "PC1 (41.0%)",  ylab ="PC2 (19.7%)", 
                                   xlim = range(PC.1.2$PC1), ylim = range(PC.1.2$PC2), 
                                   control=list(col.node=cols.phy))
box(lwd = 2)                  
dev.copy(pdf, "FIG1Phylo_PC12.pdf"); dev.off()

## PC1 vs PC2 (diet)
diet.phylospace.1.2 <- phylomorphospace(phy, PC.1.2, label = "null", fsize = 0.6, node.size=c(0.4,1.7), 
                                        cex = 0.5, lwd = 2,  xlab = "PC1 (41.0%)",  ylab="PC2 (19.7%)", 
                                        xlim = range(PC.1.2$PC1), ylim = range(PC.1.2$PC2), 
                                        control=list(col.node=cols.diet))
box(lwd = 2)                  
dev.copy(pdf, "FIG1Diet.phylo_PC12.pdf"); dev.off()

## PC2 vs PC3 (phylo)
phylospace.2.3 <- phylomorphospace(phy, PC.2.3, label = "null", fsize = 0.6, node.size = c(0.4,1.7), 
                                   cex = 0.5, lwd = 2,  xlab = "PC2 (19.7%)",  ylab ="PC3 (11.6%)", 
                                   xlim = range(PC.2.3$PC2), ylim = range(PC.2.3$PC3), 
                                   control=list(col.node=cols.phy))
box(lwd = 2)                  
dev.copy(pdf, "FIG1Phylo_PC23.pdf"); dev.off()

## PC2 vs PC3 (diet)
diet.phylospace.2.3 <- phylomorphospace(phy, PC.2.3, label = "null", fsize = 0.6, node.size = c(0.4,1.7), 
                                        cex = 0.5, lwd = 2,  xlab = "PC2 (19.7%)",  ylab ="PC3 (11.6%)", 
                                        xlim = range(PC.2.3$PC2), ylim = range(PC.2.3$PC3), 
                                        control=list(col.node=cols.diet))
box(lwd = 2)                  
dev.copy(pdf, "FIG1Diet.phylo_PC23.pdf"); dev.off()

##########################################################################
## FIGURE 2: phylomorphospace of symmetric component of regressed shape ##
##########################################################################

setwd(figs.loc)

RPC.1.2 <- data.frame(cbind(RPC1 = Regr.PCscores[,1], RPC2 = Regr.PCscores[,2], row.names(rownames(Regr.PCscores))))
RPC.2.3 <- data.frame(cbind(RPC2 = Regr.PCscores[,2], RPC3 = Regr.PCscores[,3], row.names(rownames(Regr.PCscores))))

## R_PC1 vs R_PC2 (phylo)
Regr.phylospace.1.2 <- phylomorphospace(phy, RPC.1.2, label = "null", fsize = 0.6, node.size = c(0.4,1.7), 
                                        cex = 0.5, lwd = 2,  xlab = "R_PC1 (41.5%)",  ylab = "R_PC2 (15.8%)", 
                                        xlim = range(RPC.1.2$RPC1), ylim = range(RPC.1.2$RPC2), 
                                        control=list(col.node=cols.phy))
box(lwd=2)                  
dev.copy(pdf, "FIG2Phylo_RPC12.pdf"); dev.off()

## R_PC1 vs R_PC2 (diet)
Regr.diet.phylospace.1.2 <- phylomorphospace(phy, RPC.1.2, label = "null", fsize = 0.6, node.size = c(0.4,1.7), 
                                        cex = 0.5, lwd = 2,  xlab = "R_PC1 (41.5%)",  ylab = "R_PC2 (15.8%)", 
                                        xlim = range(RPC.1.2$RPC1), ylim = range(RPC.1.2$RPC2), 
                                        control=list(col.node=cols.diet))
box(lwd=2)                  
dev.copy(pdf, "FIG2Diet.phylo_RPC12.pdf"); dev.off()

## R_PC2 vs R_PC3 (phylo)
Regr.phylospace.2.3 <- phylomorphospace(phy, RPC.2.3, label = "null", fsize = 0.6, node.size = c(0.4,1.7), 
                                             cex = 0.5, lwd = 2,  xlab = "R_PC2 (15.8%)",  ylab = "R_PC3 (11.2%)", 
                                             xlim = range(RPC.2.3$RPC2), ylim = range(RPC.2.3$RPC3), 
                                             control=list(col.node=cols.phy))
box(lwd=2)                  
dev.copy(pdf, "FIG2Phylo_RPC23.pdf"); dev.off()

## R_PC2 vs R_PC3 (diet)
Regr.diet.phylospace.2.3 <- phylomorphospace(phy, RPC.2.3, label = "null", fsize = 0.6, node.size = c(0.4,1.7), 
                                             cex = 0.5, lwd = 2,  xlab = "R_PC2 (15.8%)",  ylab = "R_PC3 (11.2%)", 
                                             xlim = range(RPC.2.3$RPC2), ylim = range(RPC.2.3$RPC3), 
                                             control=list(col.node=cols.diet))
box(lwd=2)                  
dev.copy(pdf, "FIG2Diet.phylo_RPC23.pdf"); dev.off()

####################
## FIGURE 3: PLS1 ##
####################

setwd(figs.loc)

plot(phylo.pls$XScores, phylo.pls$YScores, pch = 19, col = cols, xlab = "PLS1 Block 1 (Beak)", ylab = "PLS1 Block 2 (Braincase)")
box(lwd = 2)
dev.copy(pdf, "FIG3PLS1.pdf"); dev.off()

#####################################################################
## FIGURE 4: phylomorphospace of symmetric component of NANI shape ##
#####################################################################


setwd(figs.loc)

NANIPC.1.2 <- data.frame(cbind(NANIPC1 = NANI.PCscores[,1], NANIPC2 = NANI.PCscores[,2], row.names(rownames(NANI.PCscores))))

## NANI_PC1 vs NANI_PC2 (phylo)
NANI.phylospace.1.2 <- phylomorphospace(phy, NANIPC.1.2, label = "null", fsize = 0.6, node.size = c(0.4,1.7), 
                                        cex = 0.5, lwd = 2,  xlab = "NANI_PC1 (38.7%)",  ylab = "NANI_PC2 (16.4%)", 
                                        xlim = range(NANIPC.1.2$NANIPC1), ylim = range(NANIPC.1.2$NANIPC2), 
                                        control=list(col.node=cols.phy))
box(lwd=2)                  
dev.copy(pdf, "FIG4Phylo_NANIPC12.pdf"); dev.off()

## R_PC1 vs R_PC2 (diet)
NANI.diet.phylospace.1.2 <- phylomorphospace(phy, NANIPC.1.2, label = "null", fsize = 0.6, node.size = c(0.4,1.7), 
                                        cex = 0.5, lwd = 2,  xlab = "NANI_PC1 (38.7%)",  ylab = "NANI_PC2 (16.4%)", 
                                        xlim = range(NANIPC.1.2$NANIPC1), ylim = range(NANIPC.1.2$NANIPC2), 
                                        control=list(col.node=cols.diet))
box(lwd=2)                  
dev.copy(pdf, "FIG4Diet.phylo_NANIPC12.pdf"); dev.off()


#####################
## FIGURE S2: tree ##
#####################

NZ.node <- findMRCA(phy, tips = as.vector(elton.parrots$Scientific[elton.parrots$wLories == "NZ"]))
Cockatoo.node <- findMRCA(phy, tips = as.vector(elton.parrots$Scientific[elton.parrots$wLories == "Cockatoos"]))
Austral.node <- findMRCA(phy, tips = as.vector(elton.parrots$Scientific[elton.parrots$wLories == "Australasian"]))
Afrotrop.node <- findMRCA(phy, tips = as.vector(elton.parrots$Scientific[elton.parrots$wLories == "Afrotropical"]))
Lories.node <- findMRCA(phy, tips = as.vector(elton.parrots$Scientific[elton.parrots$wLories == "Lories"]))

tree <- ladderize(phy)
tree <- paintSubTree(tree, node = NZ.node, state = "2")
tree <- paintSubTree(tree, node = Cockatoo.node, state = "3")
tree <- paintSubTree(tree, node = Austral.node, state = "4")
tree <- paintSubTree(tree, node = Afrotrop.node, state = "5")
tree <- paintSubTree(tree, node = Lories.node, state = "6")
cols.tree <- c("black", "grey70", "gray20", "firebrick3", "dodgerblue3", "darkorange1"); names(cols.tree) <- 1:6
plotSimmap(tree, cols.tree, type = "fan", fsize = 0.6, lwd = 2)

setwd(figs.loc)
dev.copy(pdf, "FIGS2tree.pdf"); dev.off()

#################################### WARPS ####################################

setwd(input.loc)
Parrot.mesh <- read.ply("Ccarolinensis.ply", ShowSpecimen = T)
parrot.mesh.lms <- as.matrix(read.table("parrot.lms.txt"))
mean.parrot <- mshape(data.physort)
mesh <- warpRefMesh(Parrot.mesh, parrot.mesh.lms, mean.parrot, centered=FALSE)

setwd(warps.loc)
setwd("./original")

## print PC1 warps ##
## max
PC1max.mesh <- warpRefMesh(Parrot.mesh, parrot.mesh.lms, data.pca$pc.shapes$PC1max, centered=FALSE)
light3d(x=-1, y=0, z=-1, ambient="gray10")
plot3d(PC1max.mesh, box=FALSE, axes=FALSE, xlab="", ylab="", zlab="")
writeOBJ("PC1maxMesh.obj")
rgl.viewpoint(0,90,0,1); topdownPC1max <- par3d(no.readonly=T)
rgl.viewpoint(-2,0,0,1); sideonPC1max <- par3d(no.readonly=T)
par3d(topdownPC1max); rgl.snapshot("PC1max_TD.warp.png")
par3d(sideonPC1max); rgl.snapshot("PC1max_SO.warp.png")

## min
PC1min.mesh <- warpRefMesh(Parrot.mesh, parrot.mesh.lms, data.pca$pc.shapes$PC1min, centered=FALSE)
light3d(x=-1, y=0, z=-1, ambient="gray10")
plot3d(PC1min.mesh, box=FALSE, axes=FALSE, xlab="", ylab="", zlab="")
writeOBJ("PC1minMesh.obj")
rgl.viewpoint(0,90,0,1); topdownPC1min <- par3d(no.readonly=T)
rgl.viewpoint(-2,0,0,1); sideonPC1min <- par3d(no.readonly=T)
par3d(topdownPC1min); rgl.snapshot("PC1min_TD.warp.png")
par3d(sideonPC1min); rgl.snapshot("PC1min_SO.warp.png")

## print PC2 warps ##
## max
PC2max.mesh <- warpRefMesh(Parrot.mesh, parrot.mesh.lms, data.pca$pc.shapes$PC2max, centered=FALSE)
light3d(x=-1, y=0, z=-1, ambient="gray10")
plot3d(PC2max.mesh, box=FALSE, axes=FALSE, xlab="", ylab="", zlab="")
writeOBJ("PC2maxMesh.obj")
rgl.viewpoint(0,90,0,1); topdownPC2max <- par3d(no.readonly=T)
rgl.viewpoint(-2,0,0,1); sideonPC2max <- par3d(no.readonly=T)
par3d(topdownPC2max); rgl.snapshot("PC2max_TD.warp.png")
par3d(sideonPC2max); rgl.snapshot("PC2max_SO.warp.png")

## min
PC2min.mesh <- warpRefMesh(Parrot.mesh, parrot.mesh.lms, data.pca$pc.shapes$PC2min, centered=FALSE)
light3d(x=-1, y=0, z=-1, ambient="gray10")
plot3d(PC2min.mesh, box=FALSE, axes=FALSE, xlab="", ylab="", zlab="")
writeOBJ("PC2minMesh.obj")
rgl.viewpoint(0,90,0,1); topdownPC2min <- par3d(no.readonly=T)
rgl.viewpoint(-2,0,0,1); sideonPC2min <- par3d(no.readonly=T)
par3d(topdownPC2min); rgl.snapshot("PC2min_TD.warp.png")
par3d(sideonPC2min); rgl.snapshot("PC2min_SO.warp.png")

## print PC3 warps ##
## max
PC3max.mesh <- warpRefMesh(Parrot.mesh, parrot.mesh.lms, data.pca$pc.shapes$PC3max, centered=FALSE)
light3d(x=-1, y=0, z=-1, ambient="gray10")
plot3d(PC3max.mesh, box=FALSE, axes=FALSE, xlab="", ylab="", zlab="")
writeOBJ("PC3maxMesh.obj")
rgl.viewpoint(0,90,0,1); topdownPC3max <- par3d(no.readonly=T)
rgl.viewpoint(-2,0,0,1); sideonPC3max <- par3d(no.readonly=T)
par3d(topdownPC3max); rgl.snapshot("PC3max_TD.warp.png")
par3d(sideonPC3max); rgl.snapshot("PC3max_SO.warp.png")

## min
PC3min.mesh <- warpRefMesh(Parrot.mesh, parrot.mesh.lms, data.pca$pc.shapes$PC3min, centered=FALSE)
light3d(x=-1, y=0, z=-1, ambient="gray10")
plot3d(PC3min.mesh, box=FALSE, axes=FALSE, xlab="", ylab="", zlab="")
writeOBJ("PC3minMesh.obj")
rgl.viewpoint(0,90,0,1); topdownPC3min <- par3d(no.readonly=T)
rgl.viewpoint(-2,0,0,1); sideonPC3min <- par3d(no.readonly=T)
par3d(topdownPC3min); rgl.snapshot("PC3min_TD.warp.png")
par3d(sideonPC3min); rgl.snapshot("PC3min_SO.warp.png")


setwd(warps.loc)
setwd("./CSregression")

## print R_PC1 warps ##
## max
R_PC1max.mesh <- warpRefMesh(Parrot.mesh, parrot.mesh.lms, CS.regr.pca$pc.shapes$PC1max, centered=FALSE)
light3d(x=-1, y=0, z=-1, ambient="gray10")
plot3d(R_PC1max.mesh, box=FALSE, axes=FALSE, xlab="", ylab="", zlab="")
rgl.viewpoint(0,90,0,1); topdownR_PC1max <- par3d(no.readonly=T)
rgl.viewpoint(-2,0,0,1); sideonR_PC1max <- par3d(no.readonly=T)
par3d(topdownR_PC1max); rgl.snapshot("R_PC1max_TD.warp.png")
par3d(sideonR_PC1max); rgl.snapshot("R_PC1max_SO.warp.png")

## min
R_PC1min.mesh <- warpRefMesh(Parrot.mesh, parrot.mesh.lms, CS.regr.pca$pc.shapes$PC1min, centered=FALSE)
light3d(x=-1, y=0, z=-1, ambient="gray10")
plot3d(R_PC1min.mesh, box=FALSE, axes=FALSE, xlab="", ylab="", zlab="")
rgl.viewpoint(0,90,0,1); topdownR_PC1min <- par3d(no.readonly=T)
rgl.viewpoint(-2,0,0,1); sideonR_PC1min <- par3d(no.readonly=T)
par3d(topdownR_PC1min); rgl.snapshot("R_PC1min_TD.warp.png")
par3d(sideonR_PC1min); rgl.snapshot("R_PC1min_SO.warp.png")

## print R_PC2 warps ##
## max
R_PC2max.mesh <- warpRefMesh(Parrot.mesh, parrot.mesh.lms, CS.regr.pca$pc.shapes$PC2max, centered=FALSE)
light3d(x=-1, y=0, z=-1, ambient="gray10")
plot3d(R_PC2max.mesh, box=FALSE, axes=FALSE, xlab="", ylab="", zlab="")
rgl.viewpoint(0,90,0,1); topdownR_PC2max <- par3d(no.readonly=T)
rgl.viewpoint(-2,0,0,1); sideonR_PC2max <- par3d(no.readonly=T)
par3d(topdownR_PC2max); rgl.snapshot("R_PC2max_TD.warp.png")
par3d(sideonR_PC2max); rgl.snapshot("R_PC2max_SO.warp.png")

## min
R_PC2min.mesh <- warpRefMesh(Parrot.mesh, parrot.mesh.lms, CS.regr.pca$pc.shapes$PC2min, centered=FALSE)
light3d(x=-1, y=0, z=-1, ambient="gray10")
plot3d(R_PC2min.mesh, box=FALSE, axes=FALSE, xlab="", ylab="", zlab="")
rgl.viewpoint(0,90,0,1); topdownR_PC2min <- par3d(no.readonly=T)
rgl.viewpoint(-2,0,0,1); sideonR_PC2min <- par3d(no.readonly=T)
par3d(topdownR_PC2min); rgl.snapshot("R_PC2min_TD.warp.png")
par3d(sideonR_PC2min); rgl.snapshot("R_PC2min_SO.warp.png")

## print R_PC3 warps ##
## max
R_PC3max.mesh <- warpRefMesh(Parrot.mesh, parrot.mesh.lms, CS.regr.pca$pc.shapes$PC3max, centered=FALSE)
light3d(x=-1, y=0, z=-1, ambient="gray10")
plot3d(R_PC3max.mesh, box=FALSE, axes=FALSE, xlab="", ylab="", zlab="")
rgl.viewpoint(0,90,0,1); topdownR_PC3max <- par3d(no.readonly=T)
rgl.viewpoint(-2,0,0,1); sideonR_PC3max <- par3d(no.readonly=T)
par3d(topdownR_PC3max); rgl.snapshot("R_PC3max_TD.warp.png")
par3d(sideonR_PC3max); rgl.snapshot("R_PC3max_SO.warp.png")

## min
R_PC3min.mesh <- warpRefMesh(Parrot.mesh, parrot.mesh.lms, CS.regr.pca$pc.shapes$PC3min, centered=FALSE)
light3d(x=-1, y=0, z=-1, ambient="gray10")
plot3d(R_PC3min.mesh, box=FALSE, axes=FALSE, xlab="", ylab="", zlab="")
rgl.viewpoint(0,90,0,1); topdownR_PC3min <- par3d(no.readonly=T)
rgl.viewpoint(-2,0,0,1); sideonR_PC3min <- par3d(no.readonly=T)
par3d(topdownR_PC3min); rgl.snapshot("R_PC3min_TD.warp.png")
par3d(sideonR_PC3min); rgl.snapshot("R_PC3min_SO.warp.png")


setwd(warps.loc)
setwd("./NANI")

## print NANI_PC1 warps ##
## max
NANI_PC1max.mesh <- warpRefMesh(Parrot.mesh, parrot.mesh.lms, NANI.pca$pc.shapes$PC1max, centered=FALSE)
light3d(x=-1, y=0, z=-1, ambient="gray10")
plot3d(NANI_PC1max.mesh, box=FALSE, axes=FALSE, xlab="", ylab="", zlab="")
rgl.viewpoint(0,90,0,1); topdownNANI_PC1max <- par3d(no.readonly=T)
rgl.viewpoint(-2,0,0,1); sideonNANI_PC1max <- par3d(no.readonly=T)
par3d(topdownNANI_PC1max); rgl.snapshot("NANI_PC1max_TD.warp.png")
par3d(sideonNANI_PC1max); rgl.snapshot("NANI_PC1max_SO.warp.png")

## min
NANI_PC1min.mesh <- warpRefMesh(Parrot.mesh, parrot.mesh.lms, NANI.pca$pc.shapes$PC1min, centered=FALSE)
light3d(x=-1, y=0, z=-1, ambient="gray10")
plot3d(NANI_PC1min.mesh, box=FALSE, axes=FALSE, xlab="", ylab="", zlab="")
rgl.viewpoint(0,90,0,1); topdownNANI_PC1min <- par3d(no.readonly=T)
rgl.viewpoint(-2,0,0,1); sideonNANI_PC1min <- par3d(no.readonly=T)
par3d(topdownNANI_PC1min); rgl.snapshot("NANI_PC1min_TD.warp.png")
par3d(sideonNANI_PC1min); rgl.snapshot("NANI_PC1min_SO.warp.png")

## print NANI_PC2 warps ##
## max
NANI_PC2max.mesh <- warpRefMesh(Parrot.mesh, parrot.mesh.lms, NANI.pca$pc.shapes$PC2max, centered=FALSE)
light3d(x=-1, y=0, z=-1, ambient="gray10")
plot3d(NANI_PC2max.mesh, box=FALSE, axes=FALSE, xlab="", ylab="", zlab="")
rgl.viewpoint(0,90,0,1); topdownNANI_PC2max <- par3d(no.readonly=T)
rgl.viewpoint(-2,0,0,1); sideonNANI_PC2max <- par3d(no.readonly=T)
par3d(topdownNANI_PC2max); rgl.snapshot("NANI_PC2max_TD.warp.png")
par3d(sideonNANI_PC2max); rgl.snapshot("NANI_PC2max_SO.warp.png")

## min
NANI_PC2min.mesh <- warpRefMesh(Parrot.mesh, parrot.mesh.lms, NANI.pca$pc.shapes$PC2min, centered=FALSE)
light3d(x=-1, y=0, z=-1, ambient="gray10")
plot3d(NANI_PC2min.mesh, box=FALSE, axes=FALSE, xlab="", ylab="", zlab="")
rgl.viewpoint(0,90,0,1); topdownNANI_PC2min <- par3d(no.readonly=T)
rgl.viewpoint(-2,0,0,1); sideonNANI_PC2min <- par3d(no.readonly=T)
par3d(topdownNANI_PC2min); rgl.snapshot("NANI_PC2min_TD.warp.png")
par3d(sideonNANI_PC2min); rgl.snapshot("NANI_PC2min_SO.warp.png")


#################################### GIFS ####################################

## takes a while to run, and is annoying if you're trying to do anything else, because it keeps opening the 
## RGL device on top of other windows...
## original code by Christopher R. Cooney, University of Sheffield, used with permission

setwd(gifs.loc)

light3d(x=-1, y=0, z=-1, ambient="gray10")
plot3d(mesh, box=FALSE, axes=FALSE, xlab="", ylab="", zlab="")
rgl.viewpoint(130,15,40,1); oblique <- par3d(no.readonly=T)
saveRDS(oblique, "PlottingPars_Oblique.rds")
ob <- readRDS("PlottingPars_Oblique.rds")
par3d(ob); rgl.snapshot("MeanMesh_OB.warp.png")

## for (j in 1:n) where n = number of PC gifs to make
## make sure gifs.loc has equivalent subfolders .//PCn 
for (j in 1:3) {
  print(rep(j,3))
  A <- data.physort
  axis1 <- j
  num <- 50
  k <- dim(A)[2]
  p <- dim(A)[1]
  n <- dim(A)[3]
  ref <- mshape(A)
  x <- two.d.array(A)
  pc.res <- prcomp(x)
  pcdata <- pc.res$x
  pcaxis.vals.1 <- seq(min(pcdata[, axis1]), max(pcdata[, axis1]), length.out = num)
  shapes.1 <- as.list(rep(NA, num))
  for (i in 1:num) {
    print(i)
    pc.val.1 <- rep(0, dim(pcdata)[2])
    pc.val.1[axis1] <- pcaxis.vals.1[i]
    shape <- arrayspecs(as.matrix(pc.val.1 %*% (t(pc.res$rotation))),p,k)[,,1] + ref
    warp <- plotRefToTarget(mean.parrot, shape, mesh=mesh, outline=NULL, method="surface", mag=1, links=NULL)
    light3d(x=-1, y=0, z=-1, ambient="gray10")
    plot3d(warp, box=FALSE, axes=FALSE, xlab="", ylab="", zlab="")
    par3d(ob); rgl.snapshot(paste("PC", j, "//", i, ".png", sep=""))
    }
}

## duplicate *.pngs and reverse order to make a gif that loops
files <- list.files("PC1//")
forder <- rev(order(as.numeric(gsub(".png", "", files))))
for (i in 1:length(forder)) {
  fnum <- forder[i]
  img <- readPNG(paste("PC1//", files[fnum], sep=""))
  writePNG(img, target=paste("PC1//", 50+i, ".png", sep=""))
}

files <- list.files("PC2//")
forder <- rev(order(as.numeric(gsub(".png", "", files))))
for (i in 1:length(forder)) {
  fnum <- forder[i]
  img <- readPNG(paste("PC2//", files[fnum], sep=""))
  writePNG(img, target=paste("PC2//", 50+i, ".png", sep=""))
}

files <- list.files("PC3//")
forder <- rev(order(as.numeric(gsub(".png", "", files))))
for (i in 1:length(forder)) {
  fnum <- forder[i]
  img <- readPNG(paste("PC3//", files[fnum], sep=""))
  writePNG(img, target=paste("PC3//", 50+i, ".png", sep=""))
}
