# Supplementary material for: The multifactorial nature of beak and skull shape evolution in parrots and cockatoos (Psittaciformes)
Source: BMC Evol Biol. 2019 May 17;19:104. doi: 10.1186/s12862-019-1432-1 (PMC6525378; doi:10.1186/s12862-019-1432-1)
Supplement: Supplementary file 6 — Zipped folder containing supplementary data files and code. BrightetalParrotsGM.R: R script used for running analysis. R input data: Ccarolinensis.ply; EltonTraits1.csv; landpairs.txt; NewParrots.tre; parrot.lms.txt; Parrot_preSlide.txt; ParrotGroups.csv; sliders.txt. (ZIP 2110 kb) [file 12862_2019_1432_MOESM6_ESM.zip › Additional File 6_R.input_BrightetalParrotsGM/R.input_BrightetalParrotsGM/inputdata/EltonTraits1.csv]

SpecID	PassNonPass	IOCOrder	BLFamilyLatin	BLFamilyEnglish	BLFamSequID	Taxo	Scientific	English	Diet-Inv	Diet-Vend	Diet-Vect	Diet-Vfish	Diet-Vunk	Diet-Scav	Diet-Fruit	Diet-Nect	Diet-Seed	Diet-PlantO	Diet-5Cat	Diet-Source	Diet-Certainty	Diet-EnteredBy	ForStrat-watbelowsurf	ForStrat-wataroundsurf	ForStrat-ground	ForStrat-understory	ForStrat-midhigh	ForStrat-canopy	ForStrat-aerial	PelagicSpecialist	ForStrat-Source	ForStrat-SpecLevel	ForStrat-EnteredBy	Nocturnal	BodyMass-Value	BodyMass-Source	BodyMass-SpecLevel	BodyMass-Comment	Record-Comment
28	Nonpasseriformes	Struthioniformes	Struthionidae	Ostriches	2	BL3	Struthio camelus	Ostrich	10	0	0	0	10	0	0	0	30	50	PlantSeed	Ref_1	A	Jennifer	0	0	100	0	0	0	0	0	Ref_1	1	Jessica	0	111000	Dunning08	1
37	Nonpasseriformes	Rheiformes	Rheidae	Rheas	3	BL3	Rhea americana	Greater Rhea	20	10	10	0	0	0	20	0	20	20	Omnivore	Ref_1	A	Jennifer	0	0	100	0	0	0	0	0	Ref_1	1	Jessica	0	23000	Dunning08	1
38	Nonpasseriformes	Rheiformes	Rheidae	Rheas	3	BL3	Rhea pennata	Lesser Rhea	20	0	0	0	10	0	0	0	30	40	PlantSeed	Ref_1	A	Jennifer	0	0	100	0	0	0	0	0	Ref_1	1	Jessica	0	23900	Dunning08	1
45	Nonpasseriformes	Casuariiformes	Casuariidae	Cassowaries	4	BL3	Casuarius casuarius	Southern Cassowary	10	0	0	0	10	0	80	0	0	0	FruiNect	Ref_1	A	Jennifer	0	0	80	20	0	0	0	0	Ref_1	1	Jessica	0	44000	Dunning08	1
46	Nonpasseriformes	Casuariiformes	Casuariidae	Cassowaries	4	BL3	Casuarius bennetti	Dwarf Cassowary	10	0	0	0	10	0	80	0	0	0	FruiNect	Ref_1	B	Jennifer	0	0	80	20	0	0	0	0	Ref_1	1	Jessica	0	34999.99	Dunning08	1
47	Nonpasseriformes	Casuariiformes	Casuariidae	Cassowaries	4	BL3	Casuarius unappendiculatus	Northern Cassowary	20	0	0	0	10	0	60	0	0	10	FruiNect	Ref_1	A	Jennifer	0	0	80	20	0	0	0	0	Ref_1	1	Jessica	0	46073.85	Dunning08	1
48	Nonpasseriformes	Casuariiformes	Dromaiidae	Emus	5	BL3	Dromaius novaehollandiae	Emu	20	0	0	0	0	0	30	0	30	20	Omnivore	Ref_1	A	Jennifer	0	0	20	80	0	0	0	0	Ref_1	1	Jessica	0	34093.25	Dunning08	1
55	Nonpasseriformes	Apterygiformes	Apterygidae	Kiwis	6	BL3	Apteryx australis	Southern Brown Kiwi	80	0	0	0	0	0	10	0	0	10	Invertebrate	Ref_1	A	Jennifer	0	0	100	0	0	0	0	0	Ref_1	1	Jessica	1	2320.51	Dunning08	1
57	Nonpasseriformes	Apterygiformes	Apterygidae	Kiwis	6	BL3	Apteryx owenii	Little Spotted Kiwi	80	0	0	0	0	0	10	0	0	10	Invertebrate	Ref_1	A	Jennifer	0	0	80	20	0	0	0	0	Ref_1	1	Jessica	1	1238.29	Dunning08	1
58	Nonpasseriformes	Apterygiformes	Apterygidae	Kiwis	6	BL3	Apteryx haastii	Great Spotted Kiwi	100	0	0	0	0	0	0	0	0	0	Invertebrate	Ref_1	A	Jennifer	0	0	80	20	0	0	0	0	Ref_1	1	Jessica	1	2022.68	Dunning08	1
65	Nonpasseriformes	Tinamiformes	Tinamidae	Tinamous	1	BL3	Tinamus tao	Grey Tinamou	10	0	0	0	0	0	40	0	30	20	Omnivore	Ref_1	A	Jennifer	0	0	100	0	0	0	0	0	Ref_1	1	Jessica	0	1600.1	Dunning08	1
66	Nonpasseriformes	Tinamiformes	Tinamidae	Tinamous	1	BL3	Tinamus solitarius	Solitary Tinamou	20	0	0	0	0	0	40	0	20	20	Omnivore	Ref_1	A	Jennifer	0	0	100	0	0	0	0	0	Ref_1	1	Jessica	0	1386.41	Dunning08	1
67	Nonpasseriformes	Tinamiformes	Tinamidae	Tinamous	1	BL3	Tinamus osgoodi	Black Tinamou	0	0	0	0	0	0	50	0	40	10	Omnivore	Ref_1	D1	Jennifer	0	0	100	0	0	0	0	0	Genus	0	Walter	0	1285	Dunning08	1
68	Nonpasseriformes	Tinamiformes	Tinamidae	Tinamous	1	BL3	Tinamus major	Great Tinamou	20	0	10	0	0	0	40	0	30	0	Omnivore	Ref_1	A	Jennifer	0	0	100	0	0	0	0	0	Ref_1	1	Jessica	0	1026.21	Dunning08	1
69	Nonpasseriformes	Tinamiformes	Tinamidae	Tinamous	1	BL3	Tinamus guttatus	White-throated Tinamou	20	0	0	0	20	0	60	0	0	0	FruiNect	Ref_1	B	Jennifer	0	0	100	0	0	0	0	0	Ref_1	1	Jessica	0	686.18	Dunning08	1
70	Nonpasseriformes	Tinamiformes	Tinamidae	Tinamous	1	BL3	Nothocercus bonapartei	Highland Tinamou	30	0	0	0	20	0	50	0	0	0	Omnivore	Ref_1	B	Jennifer	0	0	100	0	0	0	0	0	Ref_1	1	Jessica	0	763	Dunning08	1
71	Nonpasseriformes	Tinamiformes	Tinamidae	Tinamous	1	BL3	Nothocercus julius	Tawny-breasted Tinamou	30	0	0	0	20	0	30	0	20	0	Omnivore	Ref_1	D1	Jennifer	0	0	100	0	0	0	0	0	Genus	0	Walter	0	674.5	GenAvg	0
72	Nonpasseriformes	Tinamiformes	Tinamidae	Tinamous	1	BL3	Nothocercus nigrocapillus	Hooded Tinamou	0	0	0	0	0	0	0	0	100	0	PlantSeed	Ref_1	B	Jennifer	0	0	100	0	0	0	0	0	Ref_1	1	Jessica	0	586	PrimScale	1	MarceloR
73	Nonpasseriformes	Tinamiformes	Tinamidae	Tinamous	1	BL3	Crypturellus berlepschi	Berlepsch's Tinamou	30	0	0	0	0	0	20	0	40	10	Omnivore	Ref_1	D1	Jennifer	0	0	80	20	0	0	0	0	Genus	0	Walter	0	516.83	Dunning08	1
74	Nonpasseriformes	Tinamiformes	Tinamidae	Tinamous	1	BL3	Crypturellus cinereus	Cinereous Tinamou	0	0	0	0	0	0	100	0	0	0	FruiNect	Ref_1	A	Jennifer	0	0	100	0	0	0	0	0	Ref_1	1	Jessica	0	506.63	Dunning08	1
75	Nonpasseriformes	Tinamiformes	Tinamidae	Tinamous	1	BL3	Crypturellus soui	Little Tinamou	20	0	0	0	0	0	40	0	20	20	Omnivore	Ref_1	A	Jennifer	0	0	100	0	0	0	0	0	Ref_1	1	Jessica	0	216.16	Dunning08	1
76	Nonpasseriformes	Tinamiformes	Tinamidae	Tinamous	1	BL3	Crypturellus ptaritepui	Tepui Tinamou	30	0	0	0	0	0	20	0	40	10	Omnivore	Ref_1	D1	Jennifer	0	0	80	20	0	0	0	0	Genus	0	Walter	0	411.51	GenAvg	0
77	Nonpasseriformes	Tinamiformes	Tinamidae	Tinamous	1	BL3	Crypturellus obsoletus	Brown Tinamou	50	0	0	0	0	0	0	0	50	0	Omnivore	Ref_1	A	Jennifer	0	0	100	0	0	0	0	0	Ref_1	1	Jessica	0	443.4	Dunning08	1
78	Nonpasseriformes	Tinamiformes	Tinamidae	Tinamous	1	BL3	Crypturellus cinnamomeus	Thicket Tinamou	30	0	10	0	0	0	30	0	30	0	Omnivore	Ref_1	A	Jennifer	0	0	100	0	0	0	0	0	Ref_1	1	Jessica	0	422	Dunning08	1
80	Nonpasseriformes	Tinamiformes	Tinamidae	Tinamous	1	BL3	Crypturellus undulatus	Undulated Tinamou	0	0	0	0	0	0	100	0	0	0	FruiNect	Ref_1	A	Jennifer	0	0	100	0	0	0	0	0	Ref_1	1	Jessica	0	564.42	Dunning08	1
81	Nonpasseriformes	Tinamiformes	Tinamidae	Tinamous	1	BL3	Crypturellus transfasciatus	Pale-browed Tinamou	30	0	0	0	0	0	20	0	40	10	Omnivore	Ref_1	D1	Jennifer	0	0	80	20	0	0	0	0	Genus	0	Walter	0	283	Dunning08	1
82	Nonpasseriformes	Tinamiformes	Tinamidae	Tinamous	1	BL3	Crypturellus strigulosus	Brazilian Tinamou	30	0	0	0	0	0	20	0	40	10	Omnivore	Ref_1	D1	Jennifer	0	0	80	20	0	0	0	0	Genus	0	Walter	0	430.58	Dunning08	1
83	Nonpasseriformes	Tinamiformes	Tinamidae	Tinamous	1	BL3	Crypturellus boucardi	Slaty-breasted Tinamou	20	0	0	0	0	0	40	0	40	0	Omnivore	Ref_1	A	Jennifer	0	0	100	0	0	0	0	0	Ref_1	1	Jessica	0	435.62	Dunning08	1
84	Nonpasseriformes	Tinamiformes	Tinamidae	Tinamous	1	BL3	Crypturellus kerriae	Choco Tinamou	30	0	0	0	0	0	20	0	40	10	Omnivore	Ref_1	D1	Jennifer	0	0	80	20	0	0	0	0	Genus	0	Walter	0	411.51	GenAvg	0
85	Nonpasseriformes	Tinamiformes	Tinamidae	Tinamous	1	BL3	Crypturellus erythropus	Red-legged Tinamou	30	0	0	0	0	0	20	0	40	10	Omnivore	Ref_1	D1	Jennifer	0	0	100	0	0	0	0	0	Ref_1	1	Jessica	0	485	Dunning08	1
87	Nonpasseriformes	Tinamiformes	Tinamidae	Tinamous	1	BL3	Crypturellus duidae	Grey-legged Tinamou	30	0	0	0	0	0	20	0	40	10	Omnivore	Ref_1	D1	Jennifer	0	0	80	20	0	0	0	0	Genus	0	Walter	0	426	Dunning08	1
88	Nonpasseriformes	Tinamiformes	Tinamidae	Tinamous	1	BL3	Crypturellus noctivagus	Yellow-legged Tinamou	30	0	0	0	0	0	0	0	30	40	PlantSeed	Ref_1	A	Jennifer	0	0	100	0	0	0	0	0	Ref_1	1	Jessica	0	561.99	Dunning08	1
89	Nonpasseriformes	Tinamiformes	Tinamidae	Tinamous	1	BL3	Crypturellus atrocapillus	Black-capped Tinamou	30	0	0	0	0	0	20	0	40	10	Omnivore	Ref_1	D1	Jennifer	0	0	80	20	0	0	0	0	Genus	0	Walter	0	453	Dunning08	1
90	Nonpasseriformes	Tinamiformes	Tinamidae	Tinamous	1	BL3	Crypturellus variegatus	Variegated Tinamou	0	0	0	0	0	0	100	0	0	0	FruiNect	Ref_1	A	Jennifer	0	0	100	0	0	0	0	0	Ref_1	1	Jessica	0	378	Dunning08	1
91	Nonpasseriformes	Tinamiformes	Tinamidae	Tinamous	1	BL3	Crypturellus brevirostris	Rusty Tinamou	30	0	0	0	0	0	20	0	40	10	Omnivore	Ref_1	D1	Jennifer	0	0	80	20	0	0	0	0	Genus	0	Walter	0	411.51	GenAvg	0
92	Nonpasseriformes	Tinamiformes	Tinamidae	Tinamous	1	BL3	Crypturellus bartletti	Bartlett's Tinamou	30	0	0	0	0	0	20	0	40	10	Omnivore	Ref_1	D1	Jennifer	0	0	80	20	0	0	0	0	Genus	0	Walter	0	241	Dunning08	1
93	Nonpasseriformes	Tinamiformes	Tinamidae	Tinamous	1	BL3	Crypturellus parvirostris	Small-billed Tinamou	40	0	0	0	0	0	0	0	60	0	PlantSeed	Ref_1	A	Jennifer	0	0	100	0	0	0	0	0	Ref_1	1	Jessica	0	198.99	Dunning08	1
94	Nonpasseriformes	Tinamiformes	Tinamidae	Tinamous	1	BL3	Crypturellus casiquiare	Barred Tinamou	30	0	0	0	0	0	20	0	40	10	Omnivore	Ref_1	D1	Jennifer	0	0	80	20	0	0	0	0	Genus	0	Walter	0	411.51	GenAvg	0
95	Nonpasseriformes	Tinamiformes	Tinamidae	Tinamous	1	BL3	Crypturellus tataupa	Tataupa Tinamou	50	0	0	0	0	0	0	0	30	20	Omnivore	Ref_1	A	Jennifer	0	0	50	50	0	0	0	0	Ref_1	1	Jessica	0	218.8	Dunning08	1
96	Nonpasseriformes	Tinamiformes	Tinamidae	Tinamous	1	BL3	Rhynchotus rufescens	Red-winged Tinamou	40	0	0	0	10	0	0	0	30	20	Omnivore	Ref_1	A	Jennifer	0	0	80	20	0	0	0	0	Ref_1	1	Other	0	843.47	Dunning08	1
98	Nonpasseriformes	Tinamiformes	Tinamidae	Tinamous	1	BL3	Nothoprocta taczanowskii	Taczanowski's Tinamou	40	0	0	0	0	0	10	0	20	30	Omnivore	Ref_1	D1	Jennifer	0	0	80	20	0	0	0	0	Genus	0	Walter	0	475.31	GenAvg	0
100	Nonpasseriformes	Tinamiformes	Tinamidae	Tinamous	1	BL3	Nothoprocta ornata	Ornate Tinamou	20	0	0	0	0	0	10	0	20	50	PlantSeed	Ref_1	A	Jennifer	0	0	60	40	0	0	0	0	Ref_1	1	Jessica	0	619.27	Dunning08	1
101	Nonpasseriformes	Tinamiformes	Tinamidae	Tinamous	1	BL3	Nothoprocta pentlandii	Andean Tinamou	20	0	0	0	0	0	10	0	20	50	PlantSeed	Ref_1	A	Jennifer	0	0	100	0	0	0	0	0	Ref_1	1	Jessica	0	300.73	Dunning08	1
102	Nonpasseriformes	Tinamiformes	Tinamidae	Tinamous	1	BL3	Nothoprocta cinerascens	Brushland Tinamou	60	0	0	0	0	0	20	0	20	0	Invertebrate	Ref_1	A	Jennifer	0	0	80	20	0	0	0	0	Ref_1	1	Jessica	0	523.89	Dunning08	1
103	Nonpasseriformes	Tinamiformes	Tinamidae	Tinamous	1	BL3	Nothoprocta perdicaria	Chilean Tinamou	40	0	0	0	0	0	10	0	20	30	Omnivore	Ref_1	D1	Jennifer	0	0	80	20	0	0	0	0	Genus	0	Walter	0	458	Dunning08	1
104	Nonpasseriformes	Tinamiformes	Tinamidae	Tinamous	1	BL3	Nothoprocta curvirostris	Curve-billed Tinamou	40	0	0	0	0	0	10	0	20	30	Omnivore	Ref_1	D1	Jennifer	0	0	80	20	0	0	0	0	Genus	0	Walter	0	376	Dunning08	1
105	Nonpasseriformes	Tinamiformes	Tinamidae	Tinamous	1	BL3	Nothura darwinii	Darwin's Nothura	50	0	0	0	0	0	0	0	40	10	Omnivore	Ref_1	A	Jennifer	0	0	100	0	0	0	0	0	Ref_1	1	Jessica	0	244.58	Dunning08	1
106	Nonpasseriformes	Tinamiformes	Tinamidae	Tinamous	1	BL3	Nothura chacoensis	Chaco Nothura	40	0	0	0	0	0	20	0	40	0	Omnivore	Ref_1	D1	Jennifer	0	0	100	0	0	0	0	0	Genus	0	Walter	0	226.08	GenAvg	0
107	Nonpasseriformes	Tinamiformes	Tinamidae	Tinamous	1	BL3	Nothura maculosa	Spotted Nothura	40	0	0	0	0	0	30	0	30	0	Omnivore	Ref_1	A	Jennifer	0	0	100	0	0	0	0	0	Ref_1	1	Jessica	0	257.48	Dunning08	1
108	Nonpasseriformes	Tinamiformes	Tinamidae	Tinamous	1	BL3	Nothura minor	Lesser Nothura	40	0	0	0	0	0	20	0	40	0	Omnivore	Ref_1	D1	Jennifer	0	0	100	0	0	0	0	0	Genus	0	Walter	0	165.8	Dunning08	1
109	Nonpasseriformes	Tinamiformes	Tinamidae	Tinamous	1	BL3	Nothura boraquira	White-bellied Nothura	40	0	0	0	0	0	20	0	40	0	Omnivore	Ref_1	D1	Jennifer	0	0	100	0	0	0	0	0	Genus	0	Walter	0	283	Dunning08	1
110	Nonpasseriformes	Tinamiformes	Tinamidae	Tinamous	1	BL3	Taoniscus nanus	Dwarf Tinamou	50	0	0	0	0	0	0	0	50	0	Omnivore	Ref_1	A	Jennifer	0	0	80	20	0	0	0	0	Ref_1	1	Jessica	0	43	Dunning08	1
111	Nonpasseriformes	Tinamiformes	Tinamidae	Tinamous	1	BL3	Eudromia elegans	Elegant Crested-tinamou	30	0	0	0	0	0	0	0	40	30	PlantSeed	Ref_1	A	Jennifer	0	0	80	20	0	0	0	0	Ref_1	1	Other	0	702.9	Dunning08	1
112	Nonpasseriformes	Tinamiformes	Tinamidae	Tinamous	1	BL3	Eudromia formosa	Quebracho Crested-tinamou	30	0	0	0	0	0	0	0	40	30	PlantSeed	Ref_1	D1	Jennifer	0	0	100	0	0	0	0	0	Genus	0	Walter	0	772.93	PrimScale	1	MarceloR
113	Nonpasseriformes	Tinamiformes	Tinamidae	Tinamous	1	BL3	Tinamotis pentlandii	Puna Tinamou	0	0	0	0	0	0	0	0	40	60	PlantSeed	Ref_1	B	Jennifer	0	0	100	0	0	0	0	0	Ref_1	1	Jessica	0	650	Dunning08	1
114	Nonpasseriformes	Tinamiformes	Tinamidae	Tinamous	1	BL3	Tinamotis ingoufi	Patagonian Tinamou	0	0	0	0	0	0	0	0	40	60	PlantSeed	Ref_1	D1	Jennifer	0	0	60	40	0	0	0	0	Ref_1	1	Jessica	0	730	PrimScale	1	MarceloR
137	Nonpasseriformes	Galliformes	Cracidae	Guans and curassows	8	BL3	Ortalis vetula	Plain Chachalaca	0	0	0	0	0	0	60	0	0	40	FruiNect	Ref_2	A	Jennifer	0	0	0	0	50	50	0	0	Ref_2	1	Jessica	0	562.6	Dunning08	1
138	Nonpasseriformes	Galliformes	Cracidae	Guans and curassows	8	BL3	Ortalis cinereiceps	Grey-headed Chachalaca	0	0	0	0	0	0	80	0	0	20	FruiNect	Ref_2	A	Jennifer	0	0	20	0	40	40	0	0	Ref_2	1	Jessica	0	493	Dunning08	1
139	Nonpasseriformes	Galliformes	Cracidae	Guans and curassows	8	BL3	Ortalis garrula	Chestnut-winged Chachalaca	0	0	0	0	0	0	60	0	0	40	FruiNect	Ref_2	D1	Jennifer	0	0	0	0	50	50	0	0	Ref_2	1	Jessica	0	532	Dunning08	1
140	Nonpasseriformes	Galliformes	Cracidae	Guans and curassows	8	BL3	Ortalis ruficauda	Rufous-vented Chachalaca	0	0	0	0	0	0	60	0	0	40	FruiNect	Ref_2	A	Jennifer	0	0	20	0	40	40	0	0	Ref_2	1	Jessica	0	586.24	Dunning08	1
142	Nonpasseriformes	Galliformes	Cracidae	Guans and curassows	8	BL3	Ortalis erythroptera	Rufous-headed Chachalaca	0	0	0	0	0	0	50	0	0	50	Omnivore	Ref_2	C	Jennifer	0	0	20	0	40	40	0	0	Ref_2	1	Jessica	0	632	Dunning08	1
143	Nonpasseriformes	Galliformes	Cracidae	Guans and curassows	8	BL3	Ortalis wagleri	Rufous-bellied Chachalaca	0	0	0	0	0	0	100	0	0	0	FruiNect	Ref_2	A	Jennifer	0	0	0	0	50	50	0	0	Ref_2	1	Jessica	0	833.99	Dunning08	1
144	Nonpasseriformes	Galliformes	Cracidae	Guans and curassows	8	BL3	Ortalis poliocephala	West Mexican Chachalaca	0	0	0	0	0	0	30	0	30	40	PlantSeed	Ref_2	A	Jennifer	0	0	0	0	50	50	0	0	Ref_2	1	Jessica	0	760	Dunning08	1
145	Nonpasseriformes	Galliformes	Cracidae	Guans and curassows	8	BL3	Ortalis canicollis	Chaco Chachalaca	20	0	0	0	0	0	30	0	10	40	Omnivore	Ref_2	A	Jennifer	0	0	20	0	40	40	0	0	Ref_2	1	Jessica	0	539	Dunning08	1
146	Nonpasseriformes	Galliformes	Cracidae	Guans and curassows	8	BL3	Ortalis leucogastra	White-bellied Chachalaca	10	0	0	0	0	0	70	0	0	20	FruiNect	Ref_2	A	Jennifer	0	0	10	10	80	0	0	0	Ref_2	1	Other	0	495.82	Dunning08	1
147	Nonpasseriformes	Galliformes	Cracidae	Guans and curassows	8	BL3	Ortalis guttata	Speckled Chachalaca	0	0	0	0	0	0	90	0	10	0	FruiNect	Ref_2	B	Jennifer	0	0	0	0	50	50	0	0	Ref_2	1	Jessica	0	547.72	Dunning08	1
148	Nonpasseriformes	Galliformes	Cracidae	Guans and curassows	8	BL3	Ortalis motmot	Little Chachalaca	0	0	0	0	0	0	100	0	0	0	FruiNect	Ref_2	A	Jennifer	0	0	33	0	33	33	0	0	Ref_2	1	Jessica	0	520	Dunning08	1
149	Nonpasseriformes	Galliformes	Cracidae	Guans and curassows	8	BL3	Ortalis superciliaris	Buff-browed Chachalaca	0	0	0	0	0	0	60	0	0	40	FruiNect	Ref_2	D1	Jennifer	0	0	20	0	40	40	0	0	Genus	0	Walter	0	578.6	GenAvg	0
150	Nonpasseriformes	Galliformes	Cracidae	Guans and curassows	8	BL3	Penelope argyrotis	Band-tailed Guan	0	0	0	0	0	0	100	0	0	0	FruiNect	Ref_2	A	Jennifer	0	0	20	0	40	40	0	0	Ref_2	1	Jessica	0	806.71	Dunning08	1
151	Nonpasseriformes	Galliformes	Cracidae	Guans and curassows	8	BL3	Penelope barbata	Bearded Guan	0	0	0	0	0	0	100	0	0	0	FruiNect	Ref_2	A	Jennifer	0	0	33	0	33	33	0	0	Ref_2	1	Jessica	0	1179.66	GenAvg	0
152	Nonpasseriformes	Galliformes	Cracidae	Guans and curassows	8	BL3	Penelope ortoni	Baudo Guan	0	0	0	0	0	0	80	0	0	20	FruiNect	Ref_2	D1	Jennifer	0	0	20	0	50	30	0	0	Genus	0	Walter	0	1179.66	GenAvg	0
153	Nonpasseriformes	Galliformes	Cracidae	Guans and curassows	8	BL3	Penelope montagnii	Andean Guan	0	0	0	0	0	0	100	0	0	0	FruiNect	Ref_2	A	Jennifer	0	0	0	0	100	0	0	0	Ref_2	1	Jessica	0	706	Dunning08	1
154	Nonpasseriformes	Galliformes	Cracidae	Guans and curassows	8	BL3	Penelope marail	Marail Guan	0	0	0	0	0	0	100	0	0	0	FruiNect	Ref_2	A	Jennifer	0	0	20	0	40	40	0	0	Ref_2	1	Jessica	0	879.67	Dunning08	1
155	Nonpasseriformes	Galliformes	Cracidae	Guans and curassows	8	BL3	Penelope superciliaris	Rusty-margined Guan	10	0	0	0	0	0	90	0	0	0	FruiNect	Ref_2	A	Jennifer	0	0	33	0	33	33	0	0	Ref_2	1	Jessica	0	894.99	Dunning08	1
156	Nonpasseriformes	Galliformes	Cracidae	Guans and curassows	8	BL3	Penelope dabbenei	Red-faced Guan	0	0	0	0	0	0	80	0	0	20	FruiNect	Ref_2	D1	Jennifer	0	0	0	0	70	30	0	0	Ref_2	1	Jessica	0	1230	Dunning08	1
157	Nonpasseriformes	Galliformes	Cracidae	Guans and curassows	8	BL3	Penelope purpurascens	Crested Guan	10	0	0	0	0	0	70	0	0	20	FruiNect	Ref_2	A	Jennifer	0	0	20	0	40	40	0	0	Ref_2	1	Jessica	0	2060	Dunning08	1
158	Nonpasseriformes	Galliformes	Cracidae	Guans and curassows	8	BL3	Penelope perspicax	Cauca Guan	0	0	0	0	0	0	80	0	0	20	FruiNect	Ref_2	D1	Jennifer	0	0	0	0	80	20	0	0	Ref_2	1	Jessica	0	1179.66	GenAvg	0
159	Nonpasseriformes	Galliformes	Cracidae	Guans and curassows	8	BL3	Penelope albipennis	White-winged Guan	0	0	0	0	0	0	50	0	0	50	Omnivore	Ref_2	A	Jennifer	0	0	0	0	50	50	0	0	Ref_2	1	Jessica	0	1750	Dunning08	1
160	Nonpasseriformes	Galliformes	Cracidae	Guans and curassows	8	BL3	Penelope jacquacu	Spix's Guan	0	0	0	0	0	0	80	0	20	0	FruiNect	Ref_2	A	Jennifer	0	0	0	0	60	40	0	0	Ref_2	1	Other	0	1487.9	Dunning08	1
161	Nonpasseriformes	Galliformes	Cracidae	Guans and curassows	8	BL3	Penelope obscura	Dusky-legged Guan	0	0	0	0	0	0	80	0	0	20	FruiNect	Ref_2	D1	Jennifer	0	0	30	30	30	10	0	0	Ref_2	1	Other	0	1770	Dunning08	1
162	Nonpasseriformes	Galliformes	Cracidae	Guans and curassows	8	BL3	Penelope pileata	White-crested Guan	0	0	0	0	0	0	80	0	0	20	FruiNect	Ref_2	D1	Jennifer	0	0	20	0	50	30	0	0	Genus	0	Walter	0	1249.79	Dunning08	1
163	Nonpasseriformes	Galliformes	Cracidae	Guans and curassows	8	BL3	Penelope ochrogaster	Chestnut-bellied Guan	0	0	0	0	0	0	70	0	0	30	FruiNect	Ref_2	C	Jennifer	0	0	20	0	50	30	0	0	Genus	0	Walter	0	1179.66	GenAvg	0
164	Nonpasseriformes	Galliformes	Cracidae	Guans and curassows	8	BL3	Penelope jacucaca	White-browed Guan	0	0	0	0	0	0	80	0	0	20	FruiNect	Ref_2	D1	Jennifer	0	0	20	0	40	40	0	0	Ref_2	1	Jessica	0	1282	PrimScale	1
165	Nonpasseriformes	Galliformes	Cracidae	Guans and curassows	8	BL3	Pipile pipile	Trinidad Piping-guan	0	0	0	0	0	0	100	0	0	0	FruiNect	Ref_2	A	Jennifer	0	0	0	0	50	50	0	0	Ref_2	1	Jessica	0	1816.59	Dunning08	1
166	Nonpasseriformes	Galliformes	Cracidae	Guans and curassows	8	BL3	Pipile cumanensis	Blue-throated Piping-guan	10	0	0	0	0	0	80	0	0	10	FruiNect	Ref_2	A	Jennifer	0	0	0	0	30	70	0	0	Ref_2	1	Other	0	1239.22	Dunning08	1
167	Nonpasseriformes	Galliformes	Cracidae	Guans and curassows	8	BL3	Pipile cujubi	Red-throated Piping-guan	10	0	0	0	0	0	60	0	20	10	FruiNect	Ref_2	D1	Jennifer	0	0	20	0	40	40	0	0	Genus	0	Walter	0	1195.82	Dunning08	1
168	Nonpasseriformes	Galliformes	Cracidae	Guans and curassows	8	BL3	Pipile jacutinga	Black-fronted Piping-guan	10	0	0	0	0	0	70	0	10	10	FruiNect	Ref_2	A	Jennifer	0	0	20	0	40	40	0	0	Ref_2	1	Jessica	0	1240.96	Dunning08	1
169	Nonpasseriformes	Galliformes	Cracidae	Guans and curassows	8	BL3	Aburria aburri	Wattled Guan	0	0	0	0	0	0	100	0	0	0	FruiNect	Ref_2	A	Jennifer	0	0	0	0	100	0	0	0	Ref_2	1	Jessica	0	1405.08	Dunning08	1
170	Nonpasseriformes	Galliformes	Cracidae	Guans and curassows	8	BL3	Chamaepetes unicolor	Black Guan	0	0	0	0	0	0	80	0	0	20	FruiNect	Ref_2	A	Jennifer	0	0	20	0	40	40	0	0	Ref_2	1	Jessica	0	1135	Dunning08	1
171	Nonpasseriformes	Galliformes	Cracidae	Guans and curassows	8	BL3	Chamaepetes goudotii	Sickle-winged Guan	0	0	0	0	0	0	80	0	10	10	FruiNect	Ref_2	A	Jennifer	0	0	20	0	40	40	0	0	Ref_2	1	Jessica	0	727.67	Dunning08	1
172	Nonpasseriformes	Galliformes	Cracidae	Guans and curassows	8	BL3	Penelopina nigra	Highland Guan	0	0	0	0	0	0	100	0	0	0	FruiNect	Ref_2	B	Jennifer	0	0	20	0	40	40	0	0	Ref_2	1	Jessica	0	889.99	Dunning08	1
173	Nonpasseriformes	Galliformes	Cracidae	Guans and curassows	8	BL3	Oreophasis derbianus	Horned Guan	0	0	0	0	0	0	50	0	0	50	Omnivore	Ref_2	A	Jennifer	0	0	20	0	80	0	0	0	Ref_2	1	Other	0	2071.54	Dunning08	1
174	Nonpasseriformes	Galliformes	Cracidae	Guans and curassows	8	BL3	Nothocrax urumutum	Nocturnal Curassow	0	0	0	0	0	0	70	0	10	20	FruiNect	Ref_2	D2	Jennifer	0	0	100	0	0	0	0	0	Ref_2	1	Jessica	0	1700	Dunning08	1
175	Nonpasseriformes	Galliformes	Cracidae	Guans and curassows	8	BL3	Mitu tomentosum	Crestless Curassow	0	0	0	0	0	0	70	0	20	10	FruiNect	Ref_2	D1	Jennifer	0	0	70	20	10	0	0	0	Ref_2	1	Other	0	2187.62	Dunning08	1
176	Nonpasseriformes	Galliformes	Cracidae	Guans and curassows	8	BL3	Mitu salvini	Salvin's Curassow	0	0	0	0	0	0	40	0	40	20	PlantSeed	Ref_2	A	Jennifer	0	0	100	0	0	0	0	0	Ref_2	1	Jessica	0	3100	Dunning08	1
177	Nonpasseriformes	Galliformes	Cracidae	Guans and curassows	8	BL3	Mitu tuberosum	Razor-billed Curassow	10	0	0	0	0	0	70	0	10	10	FruiNect	Ref_2	A	Jennifer	0	0	90	10	0	0	0	0	Ref_2	1	Other	0	2769.46	Dunning08	1
178	Nonpasseriformes	Galliformes	Cracidae	Guans and curassows	8	BL3	Mitu mitu	Alagoas Curassow	0	0	0	0	0	0	100	0	0	0	FruiNect	Ref_2	C	Jennifer	0	0	100	0	0	0	0	0	Ref_2	1	Jessica	0	2850.47	Dunning08	1
179	Nonpasseriformes	Galliformes	Cracidae	Guans and curassows	8	BL3	Pauxi pauxi	Helmeted Curassow	0	0	0	0	0	0	40	0	40	20	PlantSeed	Ref_2	A	Jennifer	0	0	70	30	0	0	0	0	Ref_2	1	Other	0	3117.69	Dunning08	1
180	Nonpasseriformes	Galliformes	Cracidae	Guans and curassows	8	BL3	Pauxi unicornis	Horned Curassow	0	0	0	0	0	0	30	0	70	0	PlantSeed	Ref_2	A	Jennifer	0	0	100	0	0	0	0	0	Ref_2	1	Jessica	0	3743.23	Dunning08	1
181	Nonpasseriformes	Galliformes	Cracidae	Guans and curassows	8	BL3	Crax rubra	Great Curassow	10	0	0	0	0	0	80	0	0	10	FruiNect	Ref_2	A	Jennifer	0	0	80	20	0	0	0	0	Ref_2	1	Jessica	0	4133	Dunning08	1
182	Nonpasseriformes	Galliformes	Cracidae	Guans and curassows	8	BL3	Crax alberti	Blue-billed Curassow	0	0	0	0	0	0	90	0	0	10	FruiNect	Ref_2	D1	Jennifer	0	0	100	0	0	0	0	0	Ref_2	1	Jessica	0	2800	PrimScale	1	MarceloR
183	Nonpasseriformes	Galliformes	Cracidae	Guans and curassows	8	BL3	Crax daubentoni	Yellow-knobbed Curassow	0	0	0	0	0	0	90	0	0	10	FruiNect	Ref_2	D1	Jennifer	0	0	30	30	20	20	0	0	Ref_2	1	Other	0	2499.91	Dunning08	1
184	Nonpasseriformes	Galliformes	Cracidae	Guans and curassows	8	BL3	Crax alector	Black Curassow	0	0	0	0	0	0	90	0	0	10	FruiNect	Ref_2	A	Jennifer	0	0	80	20	0	0	0	0	Ref_2	1	Other	0	2872	Dunning08	1
185	Nonpasseriformes	Galliformes	Cracidae	Guans and curassows	8	BL3	Crax globulosa	Wattled Curassow	20	0	0	0	10	0	50	0	20	0	Omnivore	Ref_2	D1	Jennifer	0	0	60	20	20	0	0	0	Ref_2	1	Jessica	0	2500	Dunning08	1
186	Nonpasseriformes	Galliformes	Cracidae	Guans and curassows	8	BL3	Crax fasciolata	Bare-faced Curassow	0	0	0	0	0	0	80	0	10	10	FruiNect	Ref_2	A	Jennifer	0	0	80	20	0	0	0	0	Ref_2	1	Other	0	2600	Dunning08	1
190	Nonpasseriformes	Galliformes	Cracidae	Guans and curassows	8	BL3	Crax blumenbachii	Red-billed Curassow	10	0	0	0	0	0	70	0	10	10	FruiNect	Ref_2	A	Jennifer	0	0	60	20	20	0	0	0	Ref_2	1	Jessica	0	3500	Dunning08	1
195	Nonpasseriformes	Galliformes	Megapodiidae	Megapodes	7	BL3	Alectura lathami	Australian Brush-turkey	20	0	0	0	0	0	20	0	20	40	PlantSeed	Ref_2	A	Jennifer	0	0	80	20	0	0	0	0	Ref_2	1	Other	0	2333.06	Dunning08	1
196	Nonpasseriformes	Galliformes	Megapodiidae	Megapodes	7	BL3	Aepypodius arfakianus	Wattled Brush-turkey	10	0	0	0	0	0	50	0	40	0	Omnivore	Ref_2	A	Jennifer	0	0	100	0	0	0	0	0	Ref_2	1	Jessica	0	1463.8	Dunning08	1
197	Nonpasseriformes	Galliformes	Megapodiidae	Megapodes	7	BL3	Aepypodius bruijnii	Bruijn's Brush-turkey	10	0	0	0	0	0	50	0	40	0	Omnivore	Ref_2	D1	Jennifer	0	0	100	0	0	0	0	0	Genus	0	Walter	0	192	GenAvg	0
198	Nonpasseriformes	Galliformes	Megapodiidae	Megapodes	7	BL3	Talegalla cuvieri	Red-billed Brush-turkey	60	0	10	0	0	0	30	0	0	0	Invertebrate	Ref_2	D1	Jennifer	0	0	100	0	0	0	0	0	Genus	0	Walter	0	1785	Dunning08	1
199	Nonpasseriformes	Galliformes	Megapodiidae	Megapodes	7	BL3	Talegalla fuscirostris	Black-billed Brush-turkey	60	0	10	0	0	0	30	0	0	0	Invertebrate	Ref_2	A	Jennifer	0	0	100	0	0	0	0	0	Ref_2	1	Jessica	0	1314.47	Dunning08	1
200	Nonpasseriformes	Galliformes	Megapodiidae	Megapodes	7	BL3	Talegalla jobiensis	Brown-collared Brush-turkey	60	0	10	0	0	0	30	0	0	0	Invertebrate	Ref_2	D1	Jennifer	0	0	100	0	0	0	0	0	Genus	0	Walter	0	1478.81	Dunning08	1
201	Nonpasseriformes	Galliformes	Megapodiidae	Megapodes	7	BL3	Macrocephalon maleo	Maleo	60	0	0	0	0	0	40	0	0	0	Invertebrate	Ref_2	A	Jennifer	0	0	100	0	0	0	0	0	Ref_2	1	Jessica	0	1563.26	Dunning08	1
202	Nonpasseriformes	Galliformes	Megapodiidae	Megapodes	7	BL3	Megapodius nicobariensis	Nicobar Megapode	100	0	0	0	0	0	0	0	0	0	Invertebrate	Ref_2	A	Jennifer	0	0	100	0	0	0	0	0	Ref_2	1	Jessica	0	836.69	Dunning08	1
203	Nonpasseriformes	Galliformes	Megapodiidae	Megapodes	7	BL3	Megapodius cumingii	Tabon Megapode	100	0	0	0	0	0	0	0	0	0	Invertebrate	Ref_2	A	Jennifer	0	0	100	0	0	0	0	0	Ref_2	1	Jessica	0	1044	PrimScale	1	MarceloR
204	Nonpasseriformes	Galliformes	Megapodiidae	Megapodes	7	BL3	Megapodius bernsteinii	Sula Megapode	100	0	0	0	0	0	0	0	0	0	Invertebrate	Ref_2	A	Jennifer	0	0	100	0	0	0	0	0	Ref_2	1	Other	0	768.57	GenAvg	0
206	Nonpasseriformes	Galliformes	Megapodiidae	Megapodes	7	BL3	Megapodius reinwardt	Orange-footed Megapode	30	0	0	0	0	0	0	0	0	70	PlantSeed	Ref_2	A	Jennifer	0	0	100	0	0	0	0	0	Ref_2	1	Jessica	0	875.81	Dunning08	1
207	Nonpasseriformes	Galliformes	Megapodiidae	Megapodes	7	BL3	Megapodius freycinet	Dusky Megapode	100	0	0	0	0	0	0	0	0	0	Invertebrate	Ref_2	A	Jennifer	0	0	100	0	0	0	0	0	Ref_2	1	Jessica	0	642.48	Dunning08	1
210	Nonpasseriformes	Galliformes	Megapodiidae	Megapodes	7	BL3	Megapodius affinis	New Guinea Megapode	70	0	0	0	0	0	10	0	10	10	Invertebrate	Ref_2	D1	Jennifer	0	0	90	10	0	0	0	0	Genus	0	Walter	0	666.34	Dunning08	1
211	Nonpasseriformes	Galliformes	Megapodiidae	Megapodes	7	BL3	Megapodius eremita	Melanesian Megapode	30	0	0	0	0	0	40	0	30	0	Omnivore	Ref_2	A	Jennifer	0	0	100	0	0	0	0	0	Ref_2	1	Jessica	0	676.67	Dunning08	1
212	Nonpasseriformes	Galliformes	Megapodiidae	Megapodes	7	BL3	Megapodius layardi	Vanuatu Megapode	70	0	0	0	0	0	10	0	10	10	Invertebrate	Ref_2	A	Jennifer	0	0	100	0	0	0	0	0	Ref_2	1	Jessica	0	768.57	GenAvg	0
213	Nonpasseriformes	Galliformes	Megapodiidae	Megapodes	7	BL3	Megapodius laperouse	Micronesian Megapode	70	0	0	0	0	0	10	0	10	10	Invertebrate	Ref_2	D1	Jennifer	0	0	100	0	0	0	0	0	Ref_2	1	Jessica	0	308	Dunning08	1
214	Nonpasseriformes	Galliformes	Megapodiidae	Megapodes	7	BL3	Megapodius pritchardii	Polynesian Megapode	100	0	0	0	0	0	0	0	0	0	Invertebrate	Ref_2	A	Jennifer	0	0	100	0	0	0	0	0	Ref_2	1	Jessica	0	365	Dunning08	1
215	Nonpasseriformes	Galliformes	Megapodiidae	Megapodes	7	BL3	Eulipoa wallacei	Moluccan Megapode	70	0	0	0	0	0	10	0	10	10	Invertebrate	Ref_2	D1	Jennifer	0	0	90	10	0	0	0	0	Genus	0	Walter	0	504.97	Dunning08	1
216	Nonpasseriformes	Galliformes	Megapodiidae	Megapodes	7	BL3	Leipoa ocellata	Malleefowl	10	0	0	0	0	0	10	0	40	40	PlantSeed	Ref_2	A	Jennifer	0	0	70	30	0	0	0	0	Ref_2	1	Other	0	1913.89	Dunning08	1
228	Nonpasseriformes	Galliformes	Phasianidae	Grouse, pheasants and partridges	11	BL3	Lerwa lerwa	Snow Partridge	0	0	0	0	0	0	0	0	20	80	PlantSeed	Ref_2	A	Jennifer	0	0	100	0	0	0	0	0	Ref_2	1	Jessica	0	567.34	Dunning08	1
229	Nonpasseriformes	Galliformes	Phasianidae	Grouse, pheasants and partridges	11	BL3	Ammoperdix griseogularis	See-see Partridge	10	0	0	0	0	0	20	0	20	50	PlantSeed	Ref_2	A	Jennifer	0	0	100	0	0	0	0	0	Ref_2	1	Jessica	0	201.86	Dunning08	1
230	Nonpasseriformes	Galliformes	Phasianidae	Grouse, pheasants and partridges	11	BL3	Ammoperdix heyi	Sand Partridge	30	0	0	0	0	0	30	0	30	10	Omnivore	Ref_2	A	Jennifer	0	0	100	0	0	0	0	0	Ref_2	1	Jessica	0	189.73	Dunning08	1
231	Nonpasseriformes	Galliformes	Phasianidae	Grouse, pheasants and partridges	11	BL3	Tetraogallus caucasicus	Caucasian Snowcock	0	0	0	0	0	0	0	0	0	100	PlantSeed	Ref_2	A	Jennifer	0	0	50	50	0	0	0	0	Ref_2	1	Jessica	0	1830.79	Dunning08	1
232	Nonpasseriformes	Galliformes	Phasianidae	Grouse, pheasants and partridges	11	BL3	Tetraogallus caspius	Caspian Snowcock	0	0	0	0	0	0	0	0	0	100	PlantSeed	Ref_2	B	Jennifer	0	0	50	50	0	0	0	0	Ref_2	1	Jessica	0	2508.24	Dunning08	1
233	Nonpasseriformes	Galliformes	Phasianidae	Grouse, pheasants and partridges	11	BL3	Tetraogallus tibetanus	Tibetan Snowcock	0	0	0	0	0	0	0	0	0	100	PlantSeed	Ref_2	B	Jennifer	0	0	100	0	0	0	0	0	Ref_2	1	Jessica	0	1488.87	Dunning08	1
234	Nonpasseriformes	Galliformes	Phasianidae	Grouse, pheasants and partridges	11	BL3	Tetraogallus altaicus	Altai Snowcock	10	0	0	0	0	0	20	0	20	50	PlantSeed	Ref_2	A	Jennifer	0	0	100	0	0	0	0	0	Ref_2	1	Jessica	0	2760.43	Dunning08	1
235	Nonpasseriformes	Galliformes	Phasianidae	Grouse, pheasants and partridges	11	BL3	Tetraogallus himalayensis	Himalayan Snowcock	0	0	0	0	0	0	20	0	0	80	PlantSeed	Ref_2	A	Jennifer	0	0	100	0	0	0	0	0	Ref_2	1	Jessica	0	2428	Dunning08	1
236	Nonpasseriformes	Galliformes	Phasianidae	Grouse, pheasants and partridges	11	BL3	Tetraophasis obscurus	Chestnut-throated Partridge	0	0	0	0	0	0	10	0	0	90	PlantSeed	Ref_2	D1	Jennifer	0	0	70	30	0	0	0	0	Genus	0	Walter	0	855.35	Dunning08	1
237	Nonpasseriformes	Galliformes	Phasianidae	Grouse, pheasants and partridges	11	BL3	Tetraophasis szechenyii	Buff-throated Partridge	0	0	0	0	0	0	0	0	0	100	PlantSeed	Ref_2	A	Jennifer	0	0	100	0	0	0	0	0	Ref_2	1	Jessica	0	1052.99	Dunning08	1
239	Nonpasseriformes	Galliformes	Phasianidae	Grouse, pheasants and partridges	11	BL3	Alectoris barbara	Barbary Partridge	10	0	0	0	0	0	20	0	20	50	PlantSeed	Ref_2	A	Jennifer	0	0	80	20	0	0	0	0	Ref_2	1	Jessica	0	416.33	Dunning08	1
240	Nonpasseriformes	Galliformes	Phasianidae	Grouse, pheasants and partridges	11	BL3	Alectoris melanocephala	Arabian Partridge	30	0	0	0	0	0	0	0	30	40	PlantSeed	Ref_2	A	Jennifer	0	0	100	0	0	0	0	0	Ref_2	1	Jessica	0	614.75	Dunning08	1
241	Nonpasseriformes	Galliformes	Phasianidae	Grouse, pheasants and partridges	11	BL3	Alectoris chukar	Chukar	20	0	0	0	0	0	0	0	10	70	PlantSeed	Ref_2	A	Jennifer	0	0	100	0	0	0	0	0	Ref_2	1	Jessica	0	502.1	Dunning08	1
242	Nonpasseriformes	Galliformes	Phasianidae	Grouse, pheasants and partridges	11	BL3	Alectoris philbyi	Philby's Partridge	30	0	0	0	0	0	0	0	30	40	PlantSeed	Ref_2	B	Jennifer	0	0	100	0	0	0	0	0	Ref_2	1	Jessica	0	441	Dunning08	1
243	Nonpasseriformes	Galliformes	Phasianidae	Grouse, pheasants and partridges	11	BL3	Alectoris magna	Rusty-necklaced Partridge	10	0	0	0	0	0	0	0	20	70	PlantSeed	Ref_2	A	Jennifer	0	0	100	0	0	0	0	0	Ref_2	1	Jessica	0	541.35	Dunning08	1
244	Nonpasseriformes	Galliformes	Phasianidae	Grouse, pheasants and partridges	11	BL3	Alectoris graeca	Rock Partridge	30	0	0	0	0	0	0	0	0	70	PlantSeed	Ref_2	A	Jennifer	0	0	100	0	0	0	0	0	Ref_2	1	Jessica	0	594.11	Dunning08	1
245	Nonpasseriformes	Galliformes	Phasianidae	Grouse, pheasants and partridges	11	BL3	Alectoris rufa	Red-legged Partridge	10	0	0	0	0	0	10	0	20	60	PlantSeed	Ref_2	A	Jennifer	0	0	100	0	0	0	0	0	Ref_2	1	Jessica	0	527.86	Dunning08	1
247	Nonpasseriformes	Galliformes	Phasianidae	Grouse, pheasants and partridges	11	BL3	Francolinus francolinus	Black Francolin	10	0	0	0	0	0	0	20	20	50	PlantSeed	Ref_2	A	Jennifer	0	0	100	0	0	0	0	0	Ref_2	1	Jessica	0	452.07	Dunning08	1
248	Nonpasseriformes	Galliformes	Phasianidae	Grouse, pheasants and partridges	11	BL3	Francolinus pictus	Painted Francolin	10	0	0	0	0	0	20	20	0	50	Omnivore	Ref_2	A	Jennifer	0	0	100	0	0	0	0	0	Ref_2	1	Jessica	0	286.84	Dunning08	1
249	Nonpasseriformes	Galliformes	Phasianidae	Grouse, pheasants and partridges	11	BL3	Francolinus pintadeanus	Chinese Francolin	30	0	0	0	0	0	0	0	40	30	PlantSeed	Ref_2	A	Jennifer	0	0	100	0	0	0	0	0	Ref_2	1	Jessica	0	310	Dunning08	1
250	Nonpasseriformes	Galliformes	Phasianidae	Grouse, pheasants and partridges	11	BL3	Francolinus pondicerianus	Grey Francolin	10	0	0	0	0	0	20	0	30	40	PlantSeed	Ref_2	A	Jennifer	0	0	100	0	0	0	0	0	Ref_2	1	Jessica	0	249.94	Dunning08	1
251	Nonpasseriformes	Galliformes	Phasianidae	Grouse, pheasants and partridges	11	BL3	Francolinus gularis	Swamp Francolin	20	0	0	0	0	0	0	0	40	40	PlantSeed	Ref_2	A	Jennifer	0	0	100	0	0	0	0	0	Ref_2	1	Jessica	0	509.99	Dunning08	1
252	Nonpasseriformes	Galliformes	Phasianidae	Grouse, pheasants and partridges	11	BL3	Francolinus coqui	Coqui Francolin	20	0	0	0	0	0	0	0	40	40	PlantSeed	Ref_2	A	Jennifer	0	0	100	0	0	0	0	0	Ref_2	1	Jessica	0	262	Dunning08	1
253	Nonpasseriformes	Galliformes	Phasianidae	Grouse, pheasants and partridges	11	BL3	Francolinus albogularis	White-throated Francolin	50	0	0	0	0	0	0	0	30	20	Omnivore	Ref_2	A	Jennifer	0	0	100	0	0	0	0	0	Ref_2	1	Jessica	0	276	Dunning08	1
254	Nonpasseriformes	Galliformes	Phasianidae	Grouse, pheasants and partridges	11	BL3	Francolinus schlegelii	Schlegel's Francolin	20	0	0	0	0	0	0	0	40	40	PlantSeed	Ref_2	A	Jennifer	0	0	100	0	0	0	0	0	Ref_2	1	Jessica	0	236.58	Dunning08	1
255	Nonpasseriformes	Galliformes	Phasianidae	Grouse, pheasants and partridges	11	BL3	Francolinus lathami	Forest Francolin	90	0	0	0	0	0	10	0	0	0	Invertebrate	Ref_2	A	Jennifer	0	0	80	20	0	0	0	0	Ref_2	1	Jessica	0	269	Dunning08	1
256	Nonpasseriformes	Galliformes	Phasianidae	Grouse, pheasants and partridges	11	BL3	Francolinus sephaena	Crested Francolin	70	0	0	0	0	0	10	0	0	20	Invertebrate	Ref_2	A	Jennifer	0	0	100	0	0	0	0	0	Ref_2	1	Jessica	0	340.47	Dunning08	1
259	Nonpasseriformes	Galliformes	Phasianidae	Grouse, pheasants and partridges	11	BL3	Francolinus streptophorus	Ring-necked Francolin	50	0	0	0	0	0	0	0	30	20	Omnivore	Ref_2	A	Jennifer	0	0	100	0	0	0	0	0	Ref_2	1	Jessica	0	385	Dunning08	1
260	Nonpasseriformes	Galliformes	Phasianidae	Grouse, pheasants and partridges	11	BL3	Francolinus finschi	Finsch's Francolin	60	0	0	0	0	0	0	0	40	0	Invertebrate	Ref_2	A	Jennifer	0	0	100	0	0	0	0	0	Ref_2	1	Jessica	0	569.2	Dunning08	1
261	Nonpasseriformes	Galliformes	Phasianidae	Grouse, pheasants and partridges	11	BL3	Francolinus africanus	Grey-winged Francolin	20	0	0	0	0	0	10	0	10	60	PlantSeed	Ref_2	A	Jennifer	0	0	80	20	0	0	0	0	Ref_2	1	Jessica	0	389.68	Dunning08	1
262	Nonpasseriformes	Galliformes	Phasianidae	Grouse, pheasants and partridges	11	BL3	Francolinus levaillantii	Red-winged Francolin	40	0	0	0	0	0	0	0	0	60	PlantSeed	Ref_2	A	Jennifer	0	0	100	0	0	0	0	0	Ref_2	1	Jessica	0	430.88	Dunning08	1
263	Nonpasseriformes	Galliformes	Phasianidae	Grouse, pheasants and partridges	11	BL3	Francolinus psilolaemus	Moorland Francolin	0	0	0	0	0	0	0	0	0	100	PlantSeed	Ref_2	C	Jennifer	0	0	100	0	0	0	0	0	Ref_2	1	Jessica	0	478.33	Dunning08	1
264	Nonpasseriformes	Galliformes	Phasianidae	Grouse, pheasants and partridges	11	BL3	Francolinus shelleyi	Shelley's Francolin	30	0	0	0	0	0	0	0	20	50	PlantSeed	Ref_2	A	Jennifer	0	0	100	0	0	0	0	0	Ref_2	1	Jessica	0	488	Dunning08	1
265	Nonpasseriformes	Galliformes	Phasianidae	Grouse, pheasants and partridges	11	BL3	Francolinus levaillantoides	Orange River Francolin	20	0	0	0	0	0	20	0	20	40	PlantSeed	Ref_2	A	Jennifer	0	0	80	20	0	0	0	0	Ref_2	1	Jessica	0	376.69	Dunning08	1
267	Nonpasseriformes	Galliformes	Phasianidae	Grouse, pheasants and partridges	11	BL3	Francolinus nahani	Nahan's Francolin	20	0	0	0	0	0	20	0	30	30	PlantSeed	Ref_2	D1	Jennifer	0	0	100	0	0	0	0	0	Ref_2	1	Jessica	0	310	Dunning08	1
268	Nonpasseriformes	Galliformes	Phasianidae	Grouse, pheasants and partridges	11	BL3	Francolinus hartlaubi	Hartlaub's Francolin	30	0	0	0	0	0	0	0	0	70	PlantSeed	Ref_2	A	Jennifer	0	0	100	0	0	0	0	0	Ref_2	1	Jessica	0	241.45	Dunning08	1
269	Nonpasseriformes	Galliformes	Phasianidae	Grouse, pheasants and partridges	11	BL3	Francolinus bicalcaratus	Double-spurred Francolin	10	0	0	0	0	0	30	0	20	40	PlantSeed	Ref_2	A	Jennifer	0	0	80	20	0	0	0	0	Ref_2	1	Jessica	0	439.5	Dunning08	1
270	Nonpasseriformes	Galliformes	Phasianidae	Grouse, pheasants and partridges	11	BL3	Francolinus clappertoni	Clapperton's Francolin	40	0	0	0	0	0	30	0	30	0	Omnivore	Ref_2	A	Jennifer	0	0	100	0	0	0	0	0	Ref_2	1	Jessica	0	469.61	Dunning08	1
271	Nonpasseriformes	Galliformes	Phasianidae	Grouse, pheasants and partridges	11	BL3	Francolinus icterorhynchus	Heuglin's Francolin	40	0	0	0	0	0	30	0	30	0	Omnivore	Ref_2	A	Jennifer	0	0	100	0	0	0	0	0	Ref_2	1	Jessica	0	571	Dunning08	1
272	Nonpasseriformes	Galliformes	Phasianidae	Grouse, pheasants and partridges	11	BL3	Francolinus harwoodi	Harwood's Francolin	20	0	0	0	0	0	20	0	30	30	PlantSeed	Ref_2	A	Jennifer	0	0	100	0	0	0	0	0	Ref_2	1	Jessica	0	493.02	Dunning08	1
273	Nonpasseriformes	Galliformes	Phasianidae	Grouse, pheasants and partridges	11	BL3	Francolinus adspersus	Red-billed Francolin	40	0	0	0	0	0	20	0	10	30	Omnivore	Ref_2	A	Jennifer	0	0	100	0	0	0	0	0	Ref_2	1	Jessica	0	428.03	Dunning08	1
274	Nonpasseriformes	Galliformes	Phasianidae	Grouse, pheasants and partridges	11	BL3	Francolinus capensis	Cape Francolin	30	0	0	0	0	0	20	0	20	30	Omnivore	Ref_2	A	Jennifer	0	0	100	0	0	0	0	0	Ref_2	1	Jessica	0	629.84	Dunning08	1
275	Nonpasseriformes	Galliformes	Phasianidae	Grouse, pheasants and partridges	11	BL3	Francolinus hildebrandti	Hildebrandt's Francolin	10	0	0	0	0	0	0	0	30	60	PlantSeed	Ref_2	A	Jennifer	0	0	100	0	0	0	0	0	Ref_2	1	Jessica	0	531.98	Dunning08	1
276	Nonpasseriformes	Galliformes	Phasianidae	Grouse, pheasants and partridges	11	BL3	Francolinus natalensis	Natal Francolin	30	0	0	0	0	0	0	0	0	70	PlantSeed	Ref_2	A	Jennifer	0	0	100	0	0	0	0	0	Ref_2	1	Jessica	0	508.09	Dunning08	1
277	Nonpasseriformes	Galliformes	Phasianidae	Grouse, pheasants and partridges	11	BL3	Francolinus ahantensis	Ahanta Francolin	30	0	0	0	0	0	0	0	0	70	PlantSeed	Ref_2	A	Jennifer	0	0	100	0	0	0	0	0	Ref_2	1	Jessica	0	544.14	Dunning08	1
278	Nonpasseriformes	Galliformes	Phasianidae	Grouse, pheasants and partridges	11	BL3	Francolinus squamatus	Scaly Francolin	30	0	0	0	0	0	0	0	0	70	PlantSeed	Ref_2	A	Jennifer	0	0	100	0	0	0	0	0	Ref_2	1	Jessica	0	449.45	Dunning08	1
279	Nonpasseriformes	Galliformes	Phasianidae	Grouse, pheasants and partridges	11	BL3	Francolinus griseostriatus	Grey-striped Francolin	40	0	0	0	0	0	0	0	30	30	PlantSeed	Ref_2	B	Jennifer	0	0	100	0	0	0	0	0	Ref_2	1	Jessica	0	288.49	Dunning08	1
280	Nonpasseriformes	Galliformes	Phasianidae	Grouse, pheasants and partridges	11	BL3	Francolinus leucoscepus	Yellow-necked Spurfowl	20	0	0	0	0	0	10	0	20	50	PlantSeed	Ref_2	A	Jennifer	0	0	100	0	0	0	0	0	Ref_2	1	Jessica	0	640.61	Dunning08	1
281	Nonpasseriformes	Galliformes	Phasianidae	Grouse, pheasants and partridges	11	BL3	Francolinus rufopictus	Grey-breasted Spurfowl	20	0	0	0	0	0	0	0	20	60	PlantSeed	Ref_2	A	Jennifer	0	0	100	0	0	0	0	0	Ref_2	1	Jessica	0	706.13	Dunning08	1
282	Nonpasseriformes	Galliformes	Phasianidae	Grouse, pheasants and partridges	11	BL3	Francolinus afer	Red-necked Spurfowl	10	0	0	0	0	0	20	0	0	70	PlantSeed	Ref_2	A	Jennifer	0	0	100	0	0	0	0	0	Ref_2	1	Jessica	0	454.81	Dunning08	1
286	Nonpasseriformes	Galliformes	Phasianidae	Grouse, pheasants and partridges	11	BL3	Francolinus swainsonii	Swainson's Spurfowl	20	0	0	0	0	0	0	0	40	40	PlantSeed	Ref_2	A	Jennifer	0	0	100	0	0	0	0	0	Ref_2	1	Jessica	0	597.1	Dunning08	1
287	Nonpasseriformes	Galliformes	Phasianidae	Grouse, pheasants and partridges	11	BL3	Francolinus erckelii	Erckel's Francolin	30	0	0	0	0	0	0	0	0	70	PlantSeed	Ref_2	A	Jennifer	0	0	60	40	0	0	0	0	Ref_2	1	Jessica	0	1197.81	Dunning08	1
288	Nonpasseriformes	Galliformes	Phasianidae	Grouse, pheasants and partridges	11	BL3	Francolinus ochropectus	Djibouti Francolin	30	0	0	0	0	0	40	0	30	0	Omnivore	Ref_2	A	Jennifer	0	0	100	0	0	0	0	0	Ref_2	1	Jessica	0	699.6	Dunning08	1
289	Nonpasseriformes	Galliformes	Phasianidae	Grouse, pheasants and partridges	11	BL3	Francolinus castaneicollis	Chestnut-naped Francolin	50	0	0	0	0	0	0	0	50	0	Omnivore	Ref_2	A	Jennifer	0	0	70	30	0	0	0	0	Ref_2	1	Jessica	0	791.53	Dunning08	1
290	Nonpasseriformes	Galliformes	Phasianidae	Grouse, pheasants and partridges	11	BL3	Francolinus nobilis	Handsome Francolin	0	0	0	0	0	0	0	0	100	0	PlantSeed	Ref_2	A	Jennifer	0	0	100	0	0	0	0	0	Ref_2	1	Jessica	0	878	Dunning08	1
291	Nonpasseriformes	Galliformes	Phasianidae	Grouse, pheasants and partridges	11	BL3	Francolinus jacksoni	Jackson's Francolin	30	0	0	0	0	0	0	0	30	40	PlantSeed	Ref_2	A	Jennifer	0	0	100	0	0	0	0	0	Ref_2	1	Jessica	0	1097	Dunning08	1
292	Nonpasseriformes	Galliformes	Phasianidae	Grouse, pheasants and partridges	11	BL3	Francolinus camerunensis	Mount Cameroon Francolin	30	0	0	0	0	0	40	0	30	0	Omnivore	Ref_2	A	Jennifer	0	0	100	0	0	0	0	0	Ref_2	1	Jessica	0	549.39	Dunning08	1
293	Nonpasseriformes	Galliformes	Phasianidae	Grouse, pheasants and partridges	11	BL3	Francolinus swierstrai	Swierstra's Francolin	30	0	0	0	0	0	0	0	30	40	PlantSeed	Ref_2	A	Jennifer	0	0	100	0	0	0	0	0	Ref_2	1	Jessica	0	460.29	Dunning08	1
294	Nonpasseriformes	Galliformes	Phasianidae	Grouse, pheasants and partridges	11	BL3	Perdix perdix	Grey Partridge	30	0	0	0	0	0	0	0	30	40	PlantSeed	Ref_2	A	Jennifer	0	0	100	0	0	0	0	0	Ref_2	1	Jessica	0	405.3	Dunning08	1
295	Nonpasseriformes	Galliformes	Phasianidae	Grouse, pheasants and partridges	11	BL3	Perdix dauurica	Daurian Partridge	20	0	0	0	0	0	40	0	40	0	Omnivore	Ref_2	A	Jennifer	0	0	100	0	0	0	0	0	Ref_2	1	Jessica	0	263.41	Dunning08	1
296	Nonpasseriformes	Galliformes	Phasianidae	Grouse, pheasants and partridges	11	BL3	Perdix hodgsoniae	Tibetan Partridge	50	0	0	0	0	0	0	0	50	0	Omnivore	Ref_2	B	Jennifer	0	0	100	0	0	0	0	0	Ref_2	1	Jessica	0	363.73	Dunning08	1
297	Nonpasseriformes	Galliformes	Phasianidae	Grouse, pheasants and partridges	11	BL3	Rhizothera longirostris	Long-billed Partridge	20	0	0	0	0	0	30	0	20	30	Omnivore	Ref_2	A	Jennifer	0	0	100	0	0	0	0	0	Ref_2	1	Jessica	0	746.72	Dunning08	1
298	Nonpasseriformes	Galliformes	Phasianidae	Grouse, pheasants and partridges	11	BL3	Margaroperdix madagascariensis	Madagascar Partridge	30	0	0	0	0	0	0	0	0	70	PlantSeed	Ref_2	B	Jennifer	0	0	100	0	0	0	0	0	Ref_2	1	Jessica	0	245	Dunning08	1
299	Nonpasseriformes	Galliformes	Phasianidae	Grouse, pheasants and partridges	11	BL3	Melanoperdix niger	Black Partridge	20	0	0	0	0	0	20	0	20	40	PlantSeed	Ref_2	D2	Jennifer	0	0	100	0	0	0	0	0	Genus	0	Walter	0	280	Dunning08	1
300	Nonpasseriformes	Galliformes	Phasianidae	Grouse, pheasants and partridges	11	BL3	Coturnix coturnix	Common Quail	20	0	0	0	0	0	0	0	80	0	PlantSeed	Ref_2	A	Jennifer	0	0	100	0	0	0	0	0	Ref_2	1	Jessica	0	96.28	Dunning08	1
303	Nonpasseriformes	Galliformes	Phasianidae	Grouse, pheasants and partridges	11	BL3	Coturnix japonica	Japanese Quail	30	0	0	0	0	0	0	0	0	70	PlantSeed	Ref_2	A	Jennifer	0	0	100	0	0	0	0	0	Ref_2	1	Jessica	0	94.78	Dunning08	1
304	Nonpasseriformes	Galliformes	Phasianidae	Grouse, pheasants and partridges	11	BL3	Coturnix pectoralis	Stubble Quail	10	0	0	0	0	0	0	0	60	30	PlantSeed	Ref_2	A	Jennifer	0	0	80	20	0	0	0	0	Ref_2	1	Jessica	0	101.86	Dunning08	1
306	Nonpasseriformes	Galliformes	Phasianidae	Grouse, pheasants and partridges	11	BL3	Coturnix coromandelica	Rain Quail	30	0	0	0	0	0	0	0	70	0	PlantSeed	Ref_2	A	Jennifer	0	0	100	0	0	0	0	0	Ref_2	1	Jessica	0	73.75	Dunning08	1
307	Nonpasseriformes	Galliformes	Phasianidae	Grouse, pheasants and partridges	11	BL3	Coturnix delegorguei	Harlequin Quail	30	0	0	0	0	0	0	0	50	20	PlantSeed	Ref_2	A	Jennifer	0	0	100	0	0	0	0	0	Ref_2	1	Jessica	0	76	Dunning08	1
308	Nonpasseriformes	Galliformes	Phasianidae	Grouse, pheasants and partridges	11	BL3	Coturnix ypsilophora	Brown Quail	30	0	0	0	0	0	0	0	0	70	PlantSeed	Ref_2	A	Jennifer	0	0	100	0	0	0	0	0	Ref_2	1	Jessica	0	107.69	Dunning08	1
313	Nonpasseriformes	Galliformes	Phasianidae	Grouse, pheasants and partridges	11	BL3	Coturnix chinensis	Blue Quail	30	0	0	0	0	0	0	0	40	30	PlantSeed	Ref_2	A	Jennifer	0	0	100	0	0	0	0	0	Ref_2	1	Jessica	0	40.41	Dunning08	1
314	Nonpasseriformes	Galliformes	Phasianidae	Grouse, pheasants and partridges	11	BL3	Anurophasis monorthonyx	Snow Mountain Quail	20	0	0	0	0	0	0	0	30	50	PlantSeed	Ref_2	A	Jennifer	0	0	80	20	0	0	0	0	Ref_2	1	Jessica	0	401	Dunning08	1
315	Nonpasseriformes	Galliformes	Phasianidae	Grouse, pheasants and partridges	11	BL3	Perdicula asiatica	Jungle Bush-quail	20	0	0	0	0	0	0	0	80	0	PlantSeed	Ref_2	B	Jennifer	0	0	100	0	0	0	0	0	Genus	0	Walter	0	68.36	Dunning08	1
316	Nonpasseriformes	Galliformes	Phasianidae	Grouse, pheasants and partridges	11	BL3	Perdicula argoondah	Rock Bush-quail	30	0	0	0	0	0	0	0	50	20	PlantSeed	Ref_2	D1	Jennifer	0	0	100	0	0	0	0	0	Genus	0	Walter	0	60.48	Dunning08	1
317	Nonpasseriformes	Galliformes	Phasianidae	Grouse, pheasants and partridges	11	BL3	Perdicula erythrorhyncha	Painted Bush-quail	30	0	0	0	0	0	0	0	40	30	PlantSeed	Ref_2	A	Jennifer	0	0	100	0	0	0	0	0	Ref_2	1	Jessica	0	67.55	Dunning08	1
318	Nonpasseriformes	Galliformes	Phasianidae	Grouse, pheasants and partridges	11	BL3	Perdicula manipurensis	Manipur Bush-quail	30	0	0	0	0	0	0	0	40	30	PlantSeed	Ref_2	A	Jennifer	0	0	100	0	0	0	0	0	Ref_2	1	Jessica	0	70.65	Dunning08	1
319	Nonpasseriformes	Galliformes	Phasianidae	Grouse, pheasants and partridges	11	BL3	Xenoperdix udzungwensis	Udzungwa Forest-partridge	80	0	0	0	0	0	0	0	20	0	Invertebrate	Ref_2	A	Jennifer	0	0	80	20	0	0	0	0	Ref_2	1	Jessica	0	224.94	Dunning08	1
320	Nonpasseriformes	Galliformes	Phasianidae	Grouse, pheasants and partridges	11	BL3	Arborophila torqueola	Hill Partridge	20	0	0	0	0	0	20	0	30	30	PlantSeed	Ref_2	A	Jennifer	0	0	100	0	0	0	0	0	Ref_2	1	Jessica	0	344.46	Dunning08	1
321	Nonpasseriformes	Galliformes	Phasianidae	Grouse, pheasants and partridges	11	BL3	Arborophila rufogularis	Rufous-throated Partridge	20	0	0	0	0	0	30	0	30	20	Omnivore	Ref_2	A	Jennifer	0	0	100	0	0	0	0	0	Ref_2	1	Jessica	0	344.46	Dunning08	1
322	Nonpasseriformes	Galliformes	Phasianidae	Grouse, pheasants and partridges	11	BL3	Arborophila atrogularis	White-cheeked Partridge	20	0	0	0	0	0	30	0	30	20	Omnivore	Ref_2	A	Jennifer	0	0	100	0	0	0	0	0	Ref_2	1	Jessica	0	237.31	Dunning08	1
323	Nonpasseriformes	Galliformes	Phasianidae	Grouse, pheasants and partridges	11	BL3	Arborophila crudigularis	Taiwan Partridge	20	0	0	0	0	0	20	0	30	30	PlantSeed	Ref_2	A	Jennifer	0	0	100	0	0	0	0	0	Ref_2	1	Jessica	0	256.77	Dunning08	1
324	Nonpasseriformes	Galliformes	Phasianidae	Grouse, pheasants and partridges	11	BL3	Arborophila mandellii	Chestnut-breasted Partridge	30	0	0	0	0	0	30	0	30	10	Omnivore	Ref_2	D1	Jennifer	0	0	100	0	0	0	0	0	Genus	0	Walter	0	268	Dunning08	1
326	Nonpasseriformes	Galliformes	Phasianidae	Grouse, pheasants and partridges	11	BL3	Arborophila brunneopectus	Bar-backed Partridge	30	0	0	0	0	0	30	0	30	10	Omnivore	Ref_2	D1	Jennifer	0	0	100	0	0	0	0	0	Genus	0	Walter	0	291.47	Dunning08	1
327	Nonpasseriformes	Galliformes	Phasianidae	Grouse, pheasants and partridges	11	BL3	Arborophila rufipectus	Sichuan Partridge	70	0	0	0	0	0	0	0	30	0	Invertebrate	Ref_2	A	Jennifer	0	0	100	0	0	0	0	0	Ref_2	1	Jessica	0	400.11	Dunning08	1
328	Nonpasseriformes	Galliformes	Phasianidae	Grouse, pheasants and partridges	11	BL3	Arborophila orientalis	White-faced Partridge	30	0	0	0	0	0	30	0	0	40	Omnivore	Ref_2	A	Jennifer	0	0	100	0	0	0	0	0	Ref_2	1	Jessica	0	336	Dunning08	1
329	Nonpasseriformes	Galliformes	Phasianidae	Grouse, pheasants and partridges	11	BL3	Arborophila javanica	Chestnut-bellied Partridge	30	0	0	0	0	0	30	0	30	10	Omnivore	Ref_2	D1	Jennifer	0	0	100	0	0	0	0	0	Genus	0	Walter	0	272	Dunning08	1
330	Nonpasseriformes	Galliformes	Phasianidae	Grouse, pheasants and partridges	11	BL3	Arborophila hyperythra	Red-breasted Partridge	30	0	0	0	0	0	40	0	30	0	Omnivore	Ref_2	A	Jennifer	0	0	100	0	0	0	0	0	Ref_2	1	Jessica	0	270	Dunning08	1
331	Nonpasseriformes	Galliformes	Phasianidae	Grouse, pheasants and partridges	11	BL3	Arborophila gingica	White-necklaced Partridge	30	0	0	0	0	0	30	0	40	0	Omnivore	Ref_2	A	Jennifer	0	0	100	0	0	0	0	0	Ref_2	1	Jessica	0	253	Dunning08	1
332	Nonpasseriformes	Galliformes	Phasianidae	Grouse, pheasants and partridges	11	BL3	Arborophila davidi	Orange-necked Partridge	30	0	0	0	0	0	30	0	30	10	Omnivore	Ref_2	D1	Jennifer	0	0	100	0	0	0	0	0	Genus	0	Walter	0	241	Dunning08	1
333	Nonpasseriformes	Galliformes	Phasianidae	Grouse, pheasants and partridges	11	BL3	Arborophila cambodiana	Chestnut-headed Partridge	30	0	0	0	0	0	30	0	30	10	Omnivore	Ref_2	D1	Jennifer	0	0	100	0	0	0	0	0	Genus	0	Walter	0	285.87	Dunning08	1
336	Nonpasseriformes	Galliformes	Phasianidae	Grouse, pheasants and partridges	11	BL3	Arborophila rubrirostris	Red-billed Partridge	30	0	0	0	0	0	30	0	30	10	Omnivore	Ref_2	D1	Jennifer	0	0	100	0	0	0	0	0	Genus	0	Walter	0	225.35	Dunning08	1
337	Nonpasseriformes	Galliformes	Phasianidae	Grouse, pheasants and partridges	11	BL3	Arborophila ardens	Hainan Partridge	50	0	0	0	0	0	0	0	50	0	Omnivore	Ref_2	C	Jennifer	0	0	100	0	0	0	0	0	Genus	0	Walter	0	266.64	Dunning08	1
338	Nonpasseriformes	Galliformes	Phasianidae	Grouse, pheasants and partridges	11	BL3	Arborophila chloropus	Scaly-breasted Partridge	30	0	0	0	0	0	30	0	40	0	Omnivore	Ref_2	A	Jennifer	0	0	100	0	0	0	0	0	Genus	0	Walter	0	250	Dunning08	1
340	Nonpasseriformes	Galliformes	Phasianidae	Grouse, pheasants and partridges	11	BL3	Arborophila charltonii	Chestnut-necklaced Partridge	30	0	0	0	0	0	30	0	40	0	Omnivore	Ref_2	A	Jennifer	0	0	100	0	0	0	0	0	Ref_2	1	Jessica	0	269.25	Dunning08	1
341	Nonpasseriformes	Galliformes	Phasianidae	Grouse, pheasants and partridges	11	BL3	Caloperdix oculeus	Ferruginous Partridge	20	0	0	0	0	0	30	0	30	20	Omnivore	Ref_2	A	Jennifer	0	0	100	0	0	0	0	0	Ref_2	1	Jessica	0	209.04	Dunning08	1
342	Nonpasseriformes	Galliformes	Phasianidae	Grouse, pheasants and partridges	11	BL3	Haematortyx sanguiniceps	Crimson-headed Partridge	60	0	0	0	0	0	40	0	0	0	Invertebrate	Ref_2	A	Jennifer	0	0	100	0	0	0	0	0	Ref_2	1	Jessica	0	300	Dunning08	1
343	Nonpasseriformes	Galliformes	Phasianidae	Grouse, pheasants and partridges	11	BL3	Rollulus rouloul	Crested Partridge	40	0	0	0	0	0	30	0	30	0	Omnivore	Ref_2	A	Jennifer	0	0	100	0	0	0	0	0	Ref_2	1	Jessica	0	216.48	Dunning08	1
344	Nonpasseriformes	Galliformes	Phasianidae	Grouse, pheasants and partridges	11	BL3	Ptilopachus petrosus	Stone Partridge	10	0	0	0	0	0	20	0	30	40	PlantSeed	Ref_2	A	Jennifer	0	0	100	0	0	0	0	0	Ref_2	1	Jessica	0	193	Dunning08	1
345	Nonpasseriformes	Galliformes	Phasianidae	Grouse, pheasants and partridges	11	BL3	Bambusicola fytchii	Mountain Bamboo-partridge	20	0	0	0	0	0	30	0	30	20	Omnivore	Ref_2	A	Jennifer	0	0	100	0	0	0	0	0	Ref_2	1	Jessica	0	313.65	Dunning08	1
346	Nonpasseriformes	Galliformes	Phasianidae	Grouse, pheasants and partridges	11	BL3	Bambusicola thoracicus	Chinese Bamboo-partridge	20	0	0	0	0	0	0	0	30	50	PlantSeed	Ref_2	A	Jennifer	0	0	100	0	0	0	0	0	Ref_2	1	Jessica	0	264.79	Dunning08	1
347	Nonpasseriformes	Galliformes	Phasianidae	Grouse, pheasants and partridges	11	BL3	Galloperdix spadicea	Red Spurfowl	20	0	0	0	0	0	50	0	30	0	Omnivore	Ref_2	A	Jennifer	0	0	100	0	0	0	0	0	Ref_2	1	Jessica	0	359.07	Dunning08	1
348	Nonpasseriformes	Galliformes	Phasianidae	Grouse, pheasants and partridges	11	BL3	Galloperdix lunulata	Painted Spurfowl	20	0	0	0	0	0	40	0	20	20	Omnivore	Ref_2	A	Jennifer	0	0	100	0	0	0	0	0	Ref_2	1	Jessica	0	254.39	Dunning08	1
349	Nonpasseriformes	Galliformes	Phasianidae	Grouse, pheasants and partridges	11	BL3	Galloperdix bicalcarata	Sri Lanka Spurfowl	30	0	0	0	0	0	40	0	30	0	Omnivore	Ref_2	A	Jennifer	0	0	100	0	0	0	0	0	Ref_2	1	Jessica	0	290.93	Dunning08	1
351	Nonpasseriformes	Galliformes	Phasianidae	Grouse, pheasants and partridges	11	BL3	Ithaginis cruentus	Blood Pheasant	20	0	0	0	0	0	20	0	10	50	PlantSeed	Ref_2	A	Jennifer	0	0	80	20	0	0	0	0	Ref_2	1	Jessica	0	530.67	Dunning08	1
352	Nonpasseriformes	Galliformes	Phasianidae	Grouse, pheasants and partridges	11	BL3	Tragopan melanocephalus	Western Tragopan	20	0	0	0	0	0	0	0	0	80	PlantSeed	Ref_2	A	Jennifer	0	0	80	20	0	0	0	0	Ref_2	1	Jessica	0	1613.19	Dunning08	1
353	Nonpasseriformes	Galliformes	Phasianidae	Grouse, pheasants and partridges	11	BL3	Tragopan satyra	Satyr Tragopan	10	0	0	0	0	0	0	0	0	90	PlantSeed	Ref_2	A	Jennifer	0	0	60	20	20	0	0	0	Ref_2	1	Jessica	0	1417.03	Dunning08	1
354	Nonpasseriformes	Galliformes	Phasianidae	Grouse, pheasants and partridges	11	BL3	Tragopan blythii	Blyth's Tragopan	0	0	0	0	0	0	50	0	30	20	Omnivore	Ref_2	A	Jennifer	0	0	100	0	0	0	0	0	Ref_2	1	Jessica	0	1930	Dunning08	1
355	Nonpasseriformes	Galliformes	Phasianidae	Grouse, pheasants and partridges	11	BL3	Tragopan temminckii	Temminck's Tragopan	10	0	0	0	0	0	10	0	10	70	PlantSeed	Ref_2	A	Jennifer	0	0	100	0	0	0	0	0	Ref_2	1	Jessica	0	1163.38	Dunning08	1
356	Nonpasseriformes	Galliformes	Phasianidae	Grouse, pheasants and partridges	11	BL3	Tragopan caboti	Cabot's Tragopan	0	0	0	0	0	0	0	0	50	50	PlantSeed	Ref_2	A	Jennifer	0	0	50	30	20	0	0	0	Ref_2	1	Other	0	1122.49	Dunning08	1
357	Nonpasseriformes	Galliformes	Phasianidae	Grouse, pheasants and partridges	11	BL3	Pucrasia macrolopha	Koklass Pheasant	20	0	0	0	0	0	30	0	30	20	Omnivore	Ref_2	A	Jennifer	0	0	100	0	0	0	0	0	Ref_2	1	Jessica	0	1050.47	Dunning08	1
358	Nonpasseriformes	Galliformes	Phasianidae	Grouse, pheasants and partridges	11	BL3	Lophophorus impejanus	Himalayan Monal	30	0	0	0	0	0	10	0	20	40	PlantSeed	Ref_2	A	Jennifer	0	0	100	0	0	0	0	0	Ref_2	1	Jessica	0	2066.51	Dunning08	1
359	Nonpasseriformes	Galliformes	Phasianidae	Grouse, pheasants and partridges	11	BL3	Lophophorus sclateri	Sclater's Monal	0	0	0	0	0	0	0	0	50	50	PlantSeed	Ref_2	B	Jennifer	0	0	100	0	0	0	0	0	Ref_2	1	Jessica	0	2500	Dunning08	1
360	Nonpasseriformes	Galliformes	Phasianidae	Grouse, pheasants and partridges	11	BL3	Lophophorus lhuysii	Chinese Monal	10	0	0	0	0	0	0	0	0	90	PlantSeed	Ref_2	A	Jennifer	0	0	100	0	0	0	0	0	Ref_2	1	Jessica	0	3008	Dunning08	1
362	Nonpasseriformes	Galliformes	Phasianidae	Grouse, pheasants and partridges	11	BL3	Gallus gallus	Red Junglefowl	30	0	0	0	0	0	20	0	20	30	Omnivore	Ref_2	A	Jennifer	0	0	100	0	0	0	0	0	Ref_2	1	Jessica	0	751.72	Dunning08	1
363	Nonpasseriformes	Galliformes	Phasianidae	Grouse, pheasants and partridges	11	BL3	Gallus sonneratii	Grey Junglefowl	20	0	10	0	0	0	20	0	30	20	Omnivore	Ref_2	A	Jennifer	0	0	100	0	0	0	0	0	Ref_2	1	Jessica	0	840.82	Dunning08	1
364	Nonpasseriformes	Galliformes	Phasianidae	Grouse, pheasants and partridges	11	BL3	Gallus lafayetii	Sri Lanka Junglefowl	30	0	0	0	0	0	20	0	30	20	Omnivore	Ref_2	A	Jennifer	0	0	100	0	0	0	0	0	Ref_2	1	Jessica	0	766.25	PrimScale	1
365	Nonpasseriformes	Galliformes	Phasianidae	Grouse, pheasants and partridges	11	BL3	Gallus varius	Green Junglefowl	40	0	0	0	0	0	10	0	40	10	Omnivore	Ref_2	A	Jennifer	0	0	100	0	0	0	0	0	Ref_2	1	Jessica	0	839.29	Dunning08	1
366	Nonpasseriformes	Galliformes	Phasianidae	Grouse, pheasants and partridges	11	BL3	Lophura leucomelanos	Kalij Pheasant	30	0	10	0	0	0	30	0	30	0	Omnivore	Ref_2	A	Jennifer	0	0	100	0	0	0	0	0	Ref_2	1	Jessica	0	867.98	Dunning08	1
370	Nonpasseriformes	Galliformes	Phasianidae	Grouse, pheasants and partridges	11	BL3	Lophura nycthemera	Silver Pheasant	30	0	0	0	0	0	30	0	40	0	Omnivore	Ref_2	A	Jennifer	0	0	100	0	0	0	0	0	Ref_2	1	Jessica	0	1230	Dunning08	1
372	Nonpasseriformes	Galliformes	Phasianidae	Grouse, pheasants and partridges	11	BL3	Lophura edwardsi	Edwards's Pheasant	40	0	0	0	0	0	30	0	20	10	Omnivore	Ref_2	D1	Jennifer	0	0	100	0	0	0	0	0	Genus	0	Walter	0	1090.96	Dunning08	1
374	Nonpasseriformes	Galliformes	Phasianidae	Grouse, pheasants and partridges	11	BL3	Lophura swinhoii	Swinhoe's Pheasant	20	0	0	0	0	0	20	0	20	40	PlantSeed	Ref_2	A	Jennifer	0	0	100	0	0	0	0	0	Ref_2	1	Jessica	0	1100	Dunning08	1
377	Nonpasseriformes	Galliformes	Phasianidae	Grouse, pheasants and partridges	11	BL3	Lophura inornata	Salvadori's Pheasant	40	0	0	0	0	0	30	0	20	10	Omnivore	Ref_2	D1	Jennifer	0	0	100	0	0	0	0	0	Genus	0	Walter	0	1080.53	GenAvg	0
379	Nonpasseriformes	Galliformes	Phasianidae	Grouse, pheasants and partridges	11	BL3	Lophura erythrophthalma	Crestless Fireback	50	0	0	0	0	0	50	0	0	0	Omnivore	Ref_2	A	Jennifer	0	0	100	0	0	0	0	0	Ref_2	1	Jessica	0	934.33	Dunning08	1
380	Nonpasseriformes	Galliformes	Phasianidae	Grouse, pheasants and partridges	11	BL3	Lophura ignita	Crested Fireback	20	0	0	0	0	0	20	0	30	30	PlantSeed	Ref_2	B	Jennifer	0	0	100	0	0	0	0	0	Ref_2	1	Jessica	0	1768.14	Dunning08	1
381	Nonpasseriformes	Galliformes	Phasianidae	Grouse, pheasants and partridges	11	BL3	Lophura diardi	Siamese Fireback	50	0	0	0	0	0	50	0	0	0	Omnivore	Ref_2	A	Jennifer	0	0	100	0	0	0	0	0	Ref_2	1	Jessica	0	1088.89	Dunning08	1
382	Nonpasseriformes	Galliformes	Phasianidae	Grouse, pheasants and partridges	11	BL3	Lophura bulweri	Wattled Pheasant	70	0	0	0	0	0	0	0	30	0	Invertebrate	Ref_2	B	Jennifer	0	0	100	0	0	0	0	0	Ref_2	1	Jessica	0	1245.15	Dunning08	1
384	Nonpasseriformes	Galliformes	Phasianidae	Grouse, pheasants and partridges	11	BL3	Crossoptilon crossoptilon	White Eared-pheasant	0	0	0	0	0	0	40	0	0	60	PlantSeed	Ref_2	A	Jennifer	0	0	100	0	0	0	0	0	Ref_2	1	Jessica	0	2075.25	Dunning08	1
385	Nonpasseriformes	Galliformes	Phasianidae	Grouse, pheasants and partridges	11	BL3	Crossoptilon mantchuricum	Brown Eared-pheasant	0	0	0	0	0	0	0	0	0	100	PlantSeed	Ref_2	A	Jennifer	0	0	100	0	0	0	0	0	Ref_2	1	Jessica	0	1860.85	Dunning08	1
386	Nonpasseriformes	Galliformes	Phasianidae	Grouse, pheasants and partridges	11	BL3	Crossoptilon auritum	Blue Eared-pheasant	20	0	0	0	0	0	0	0	0	80	PlantSeed	Ref_2	A	Jennifer	0	0	100	0	0	0	0	0	Ref_2	1	Jessica	0	1768.33	Dunning08	1
387	Nonpasseriformes	Galliformes	Phasianidae	Grouse, pheasants and partridges	11	BL3	Catreus wallichi	Cheer Pheasant	10	0	0	0	0	0	0	0	10	80	PlantSeed	Ref_2	A	Jennifer	0	0	100	0	0	0	0	0	Ref_2	1	Jessica	0	1436.88	Dunning08	1
388	Nonpasseriformes	Galliformes	Phasianidae	Grouse, pheasants and partridges	11	BL3	Syrmaticus ellioti	Elliot's Pheasant	0	0	0	0	0	0	30	0	40	30	PlantSeed	Ref_2	A	Jennifer	0	0	100	0	0	0	0	0	Ref_2	1	Jessica	0	1007.45	Dunning08	1
389	Nonpasseriformes	Galliformes	Phasianidae	Grouse, pheasants and partridges	11	BL3	Syrmaticus humiae	Hume's Pheasant	10	0	0	0	0	0	30	0	30	30	PlantSeed	Ref_2	A	Jennifer	0	0	100	0	0	0	0	0	Ref_2	1	Jessica	0	873.35	Dunning08	1
390	Nonpasseriformes	Galliformes	Phasianidae	Grouse, pheasants and partridges	11	BL3	Syrmaticus mikado	Mikado Pheasant	20	0	0	0	0	0	20	0	30	30	PlantSeed	Ref_2	D1	Jennifer	0	0	100	0	0	0	0	0	Genus	0	Walter	0	1148.69	Dunning08	1
391	Nonpasseriformes	Galliformes	Phasianidae	Grouse, pheasants and partridges	11	BL3	Syrmaticus soemmerringii	Copper Pheasant	50	0	0	0	0	0	0	0	50	0	Omnivore	Ref_2	A	Jennifer	0	0	100	0	0	0	0	0	Ref_2	1	Jessica	0	1081.66	Dunning08	1
392	Nonpasseriformes	Galliformes	Phasianidae	Grouse, pheasants and partridges	11	BL3	Syrmaticus reevesii	Reeves's Pheasant	10	0	0	0	0	0	0	0	40	50	PlantSeed	Ref_2	A	Jennifer	0	0	100	0	0	0	0	0	Ref_2	1	Jessica	0	1204.58	Dunning08	1
393	Nonpasseriformes	Galliformes	Phasianidae	Grouse, pheasants and partridges	11	BL3	Phasianus colchicus	Common Pheasant	10	0	0	0	0	0	30	0	30	30	PlantSeed	Ref_2	A	Jennifer	0	0	100	0	0	0	0	0	Ref_2	1	Jessica	0	1120.31	Dunning08	1
397	Nonpasseriformes	Galliformes	Phasianidae	Grouse, pheasants and partridges	11	BL3	Chrysolophus pictus	Golden Pheasant	10	0	0	0	0	0	0	0	0	90	PlantSeed	Ref_2	A	Jennifer	0	0	100	0	0	0	0	0	Ref_2	1	Jessica	0	555.2	Dunning08	1
398	Nonpasseriformes	Galliformes	Phasianidae	Grouse, pheasants and partridges	11	BL3	Chrysolophus amherstiae	Lady Amherst's Pheasant	40	0	0	0	0	0	10	0	0	50	Omnivore	Ref_2	A	Jennifer	0	0	100	0	0	0	0	0	Ref_2	1	Jessica	0	732.47	Dunning08	1
399	Nonpasseriformes	Galliformes	Phasianidae	Grouse, pheasants and partridges	11	BL3	Polyplectron chalcurum	Bronze-tailed Peacock-pheasant	50	0	0	0	0	0	50	0	0	0	Omnivore	Ref_2	B	Jennifer	0	0	100	0	0	0	0	0	Ref_2	1	Jessica	0	508	Dunning08	1
400	Nonpasseriformes	Galliformes	Phasianidae	Grouse, pheasants and partridges	11	BL3	Polyplectron inopinatum	Mountain Peacock-pheasant	60	0	0	0	0	0	40	0	0	0	Invertebrate	Ref_2	B	Jennifer	0	0	100	0	0	0	0	0	Ref_2	1	Jessica	0	416.6	GenAvg	0
401	Nonpasseriformes	Galliformes	Phasianidae	Grouse, pheasants and partridges	11	BL3	Polyplectron germaini	Germain's Peacock-pheasant	50	0	0	0	0	0	40	0	0	10	Omnivore	Ref_2	D1	Jennifer	0	0	100	0	0	0	0	0	Genus	0	Walter	0	449.96	Dunning08	1
402	Nonpasseriformes	Galliformes	Phasianidae	Grouse, pheasants and partridges	11	BL3	Polyplectron bicalcaratum	Grey Peacock-pheasant	20	0	0	0	0	0	50	0	20	10	Omnivore	Ref_2	A	Jennifer	0	0	100	0	0	0	0	0	Ref_2	1	Jessica	0	467.84	Dunning08	1
404	Nonpasseriformes	Galliformes	Phasianidae	Grouse, pheasants and partridges	11	BL3	Polyplectron malacense	Malayan Peacock-pheasant	30	0	0	0	0	0	40	0	0	30	Omnivore	Ref_2	B	Jennifer	0	0	100	0	0	0	0	0	Ref_2	1	Jessica	0	608	Dunning08	1
406	Nonpasseriformes	Galliformes	Phasianidae	Grouse, pheasants and partridges	11	BL3	Polyplectron schleiermacheri	Bornean Peacock-pheasant	50	0	0	0	0	0	40	0	0	10	Omnivore	Ref_2	D1	Jennifer	0	0	100	0	0	0	0	0	Genus	0	Walter	0	416.6	GenAvg	0
407	Nonpasseriformes	Galliformes	Phasianidae	Grouse, pheasants and partridges	11	BL3	Polyplectron napoleonis	Palawan Peacock-pheasant	50	0	0	0	0	0	40	0	0	10	Omnivore	Ref_2	D1	Jennifer	0	0	100	0	0	0	0	0	Genus	0	Walter	0	374.68	Dunning08	1
408	Nonpasseriformes	Galliformes	Phasianidae	Grouse, pheasants and partridges	11	BL3	Rheinardia ocellata	Crested Argus	40	0	10	0	0	0	30	0	0	20	Omnivore	Ref_2	A	Jennifer	0	0	100	0	0	0	0	0	Ref_2	1	Jessica	0	279	PrimScale	1	MarceloR
410	Nonpasseriformes	Galliformes	Phasianidae	Grouse, pheasants and partridges	11	BL3	Argusianus argus	Great Argus	20	0	0	0	0	0	60	0	0	20	FruiNect	Ref_2	A	Jennifer	0	0	80	20	0	0	0	0	Ref_2	1	Other	0	1959.93	Dunning08	1
412	Nonpasseriformes	Galliformes	Phasianidae	Grouse, pheasants and partridges	11	BL3	Afropavo congensis	Congo Peafowl	60	0	0	0	0	0	40	0	0	0	Invertebrate	Ref_2	A	Jennifer	0	0	70	20	10	0	0	0	Ref_2	1	Other	0	1273.65	Dunning08	1
413	Nonpasseriformes	Galliformes	Phasianidae	Grouse, pheasants and partridges	11	BL3	Pavo cristatus	Indian Peafowl	30	0	0	0	10	0	0	0	40	20	PlantSeed	Ref_2	A	Jennifer	0	0	100	0	0	0	0	0	Ref_2	1	Jessica	0	4154.81	Dunning08	1
414	Nonpasseriformes	Galliformes	Phasianidae	Grouse, pheasants and partridges	11	BL3	Pavo muticus	Green Peafowl	70	0	0	0	0	0	10	0	10	10	Invertebrate	Ref_2	A	Jennifer	0	0	100	0	0	0	0	0	Ref_2	1	Jessica	0	2205.71	Dunning08	1
415	Nonpasseriformes	Galliformes	Phasianidae	Grouse, pheasants and partridges	11	BL3	Dendragapus falcipennis	Siberian Grouse	10	0	0	0	0	0	10	0	0	80	PlantSeed	Ref_2	A	Jennifer	0	0	100	0	0	0	0	0	Ref_2	1	Jessica	0	685.61	Dunning08	1
417	Nonpasseriformes	Galliformes	Phasianidae	Grouse, pheasants and partridges	11	BL3	Dendragapus canadensis	Spruce Grouse	0	0	0	0	0	0	10	0	0	90	PlantSeed	Ref_2	A	Jennifer	0	0	100	0	0	0	0	0	Ref_2	1	Jessica	0	473.65	Dunning08	1
420	Nonpasseriformes	Galliformes	Phasianidae	Grouse, pheasants and partridges	11	BL3	Dendragapus obscurus	Dusky Grouse	0	0	0	0	0	0	20	0	0	80	PlantSeed	Ref_2	A	Jennifer	0	0	100	0	0	0	0	0	Ref_2	1	Jessica	0	1047.31	Dunning08	1
423	Nonpasseriformes	Galliformes	Phasianidae	Grouse, pheasants and partridges	11	BL3	Lagopus lagopus	Willow Ptarmigan	0	0	0	0	0	0	10	0	0	90	PlantSeed	Ref_2	A	Jennifer	0	0	100	0	0	0	0	0	Ref_2	1	Jessica	0	566.86	Dunning08	1
426	Nonpasseriformes	Galliformes	Phasianidae	Grouse, pheasants and partridges	11	BL3	Lagopus muta	Rock Ptarmigan	0	0	0	0	0	0	20	0	10	70	PlantSeed	Ref_2	A	Jennifer	0	0	80	20	0	0	0	0	Ref_2	1	Jessica	0	535.3	Dunning08	1
427	Nonpasseriformes	Galliformes	Phasianidae	Grouse, pheasants and partridges	11	BL3	Lagopus leucura	White-tailed Ptarmigan	0	0	0	0	0	0	0	0	0	100	PlantSeed	Ref_2	A	Jennifer	0	0	100	0	0	0	0	0	Ref_2	1	Jessica	0	354.97	Dunning08	1
428	Nonpasseriformes	Galliformes	Phasianidae	Grouse, pheasants and partridges	11	BL3	Tetrao tetrix	Black Grouse	10	0	0	0	0	0	10	0	10	70	PlantSeed	Ref_2	A	Jennifer	0	0	100	0	0	0	0	0	Ref_2	1	Jessica	0	1068.66	Dunning08	1
429	Nonpasseriformes	Galliformes	Phasianidae	Grouse, pheasants and partridges	11	BL3	Tetrao mlokosiewiczi	Caucasian Grouse	0	0	0	0	0	0	20	0	10	70	PlantSeed	Ref_2	A	Jennifer	0	0	60	40	0	0	0	0	Ref_2	1	Other	0	813.99	Dunning08	1
430	Nonpasseriformes	Galliformes	Phasianidae	Grouse, pheasants and partridges	11	BL3	Tetrao urogallus	Western Capercaillie	0	0	0	0	0	0	10	0	0	90	PlantSeed	Ref_2	A	Jennifer	0	0	100	0	0	0	0	0	Ref_2	1	Jessica	0	2716.61	Dunning08	1
431	Nonpasseriformes	Galliformes	Phasianidae	Grouse, pheasants and partridges	11	BL3	Tetrao parvirostris	Black-billed Capercaillie	10	0	0	0	0	0	10	0	0	80	PlantSeed	Ref_2	A	Jennifer	0	0	60	40	0	0	0	0	Ref_2	1	Other	0	2752.29	Dunning08	1
432	Nonpasseriformes	Galliformes	Phasianidae	Grouse, pheasants and partridges	11	BL3	Bonasa bonasia	Hazel Grouse	0	0	0	0	0	0	20	0	10	70	PlantSeed	Ref_2	A	Jennifer	0	0	100	0	0	0	0	0	Ref_2	1	Jessica	0	429	Dunning08	1
433	Nonpasseriformes	Galliformes	Phasianidae	Grouse, pheasants and partridges	11	BL3	Bonasa sewerzowi	Chinese Grouse	0	0	0	0	0	0	0	0	20	80	PlantSeed	Ref_2	A	Jennifer	0	0	50	30	20	0	0	0	Ref_2	1	Other	0	267.29	Dunning08	1
434	Nonpasseriformes	Galliformes	Phasianidae	Grouse, pheasants and partridges	11	BL3	Bonasa umbellus	Ruffed Grouse	10	0	0	0	0	0	20	0	0	70	PlantSeed	Ref_2	A	Jennifer	0	0	60	40	0	0	0	0	Ref_2	1	Other	0	530.91	Dunning08	1
435	Nonpasseriformes	Galliformes	Phasianidae	Grouse, pheasants and partridges	11	BL3	Centrocercus urophasianus	Greater Sage-grouse	10	0	0	0	0	0	0	0	0	90	PlantSeed	Ref_2	A	Jennifer	0	0	100	0	0	0	0	0	Ref_2	1	Jessica	0	1902.46	Dunning08	1
436	Nonpasseriformes	Galliformes	Phasianidae	Grouse, pheasants and partridges	11	BL3	Tympanuchus phasianellus	Sharp-tailed Grouse	10	0	0	0	0	0	10	0	10	70	PlantSeed	Ref_2	A	Jennifer	0	0	100	0	0	0	0	0	Ref_2	1	Jessica	0	882.38	Dunning08	1
437	Nonpasseriformes	Galliformes	Phasianidae	Grouse, pheasants and partridges	11	BL3	Tympanuchus cupido	Greater Prairie-chicken	20	0	0	0	0	0	10	0	50	20	PlantSeed	Ref_2	A	Jennifer	0	0	100	0	0	0	0	0	Ref_2	1	Jessica	0	870.08	Dunning08	1
438	Nonpasseriformes	Galliformes	Phasianidae	Grouse, pheasants and partridges	11	BL3	Tympanuchus pallidicinctus	Lesser Prairie-chicken	60	0	0	0	0	0	0	0	0	40	Invertebrate	Ref_2	A	Jennifer	0	0	60	20	20	0	0	0	Ref_2	1	Jessica	0	745.82	Dunning08	1
439	Nonpasseriformes	Galliformes	Phasianidae	Grouse, pheasants and partridges	11	BL3	Meleagris gallopavo	Wild Turkey	20	0	0	0	0	0	20	0	20	40	PlantSeed	Ref_2	A	Jennifer	0	0	90	10	0	0	0	0	Ref_2	1	Other	0	5791.37	Dunning08	1
442	Nonpasseriformes	Galliformes	Phasianidae	Grouse, pheasants and partridges	11	BL3	Meleagris ocellata	Ocellated Turkey	20	0	0	0	0	0	20	0	30	30	PlantSeed	Ref_2	A	Jennifer	0	0	100	0	0	0	0	0	Ref_2	1	Jessica	0	5525	Dunning08	1
446	Nonpasseriformes	Galliformes	Numididae	Guineafowl	9	BL3	Agelastes meleagrides	White-breasted Guineafowl	80	0	0	0	0	0	10	0	10	0	Invertebrate	Ref_2	A	Jennifer	0	0	100	0	0	0	0	0	Ref_2	1	Jessica	0	815	Dunning08	1
447	Nonpasseriformes	Galliformes	Numididae	Guineafowl	9	BL3	Agelastes niger	Black Guineafowl	70	0	0	0	0	0	10	0	10	10	Invertebrate	Ref_2	A	Jennifer	0	0	100	0	0	0	0	0	Ref_2	1	Jessica	0	699.99	Dunning08	1
448	Nonpasseriformes	Galliformes	Numididae	Guineafowl	9	BL3	Numida meleagris	Helmeted Guineafowl	30	0	0	0	0	0	10	0	20	40	PlantSeed	Ref_2	A	Jennifer	0	0	100	0	0	0	0	0	Ref_2	1	Jessica	0	1299	Dunning08	1
452	Nonpasseriformes	Galliformes	Numididae	Guineafowl	9	BL3	Guttera plumifera	Plumed Guineafowl	50	0	0	0	0	0	10	0	10	30	Omnivore	Ref_2	A	Jennifer	0	0	100	0	0	0	0	0	Ref_2	1	Jessica	0	866.02	Dunning08	1
453	Nonpasseriformes	Galliformes	Numididae	Guineafowl	9	BL3	Guttera pucherani	Crested Guineafowl	50	0	0	0	0	0	30	0	20	0	Omnivore	Ref_2	A	Jennifer	0	0	90	10	0	0	0	0	Ref_2	1	Other	0	1149	Dunning08	1
456	Nonpasseriformes	Galliformes	Numididae	Guineafowl	9	BL3	Acryllium vulturinum	Vulturine Guineafowl	10	0	0	0	0	0	20	0	20	50	PlantSeed	Ref_2	A	Jennifer	0	0	100	0	0	0	0	0	Ref_2	1	Jessica	0	1330	Dunning08	1
460	Nonpasseriformes	Galliformes	Odontophoridae	New World quails	10	BL3	Dendrortyx barbatus	Bearded Wood-partridge	0	0	0	0	0	0	50	0	40	10	Omnivore	Ref_2	C	Jennifer	0	0	60	30	10	0	0	0	Ref_2	1	Other	0	432	Dunning08	1
461	Nonpasseriformes	Galliformes	Odontophoridae	New World quails	10	BL3	Dendrortyx macroura	Long-tailed Wood-partridge	0	0	0	0	0	0	30	0	30	40	PlantSeed	Ref_2	A	Jennifer	0	0	60	30	10	0	0	0	Ref_2	1	Other	0	430.99	Dunning08	1
462	Nonpasseriformes	Galliformes	Odontophoridae	New World quails	10	BL3	Dendrortyx leucophrys	Buffy-crowned Wood-partridge	0	0	0	0	0	0	30	0	40	30	PlantSeed	Ref_2	A	Jennifer	0	0	100	0	0	0	0	0	Ref_2	1	Jessica	0	367.39	Dunning08	1
463	Nonpasseriformes	Galliformes	Odontophoridae	New World quails	10	BL3	Oreortyx pictus	Mountain Quail	0	0	0	0	0	0	20	0	40	40	PlantSeed	Ref_2	A	Jennifer	0	0	80	20	0	0	0	0	Ref_2	1	Other	0	233	Dunning08	1
464	Nonpasseriformes	Galliformes	Odontophoridae	New World quails	10	BL3	Callipepla squamata	Scaled Quail	30	0	0	0	0	0	0	0	40	30	PlantSeed	Ref_2	A	Jennifer	0	0	100	0	0	0	0	0	Ref_2	1	Jessica	0	183.86	Dunning08	1
465	Nonpasseriformes	Galliformes	Odontophoridae	New World quails	10	BL3	Callipepla douglasii	Elegant Quail	30	0	0	0	0	0	30	0	40	0	Omnivore	Ref_2	A	Jennifer	0	0	100	0	0	0	0	0	Ref_2	1	Jessica	0	177.08	Dunning08	1
466	Nonpasseriformes	Galliformes	Odontophoridae	New World quails	10	BL3	Callipepla californica	California Quail	0	0	0	0	0	0	0	0	50	50	PlantSeed	Ref_2	A	Jennifer	0	0	100	0	0	0	0	0	Ref_2	1	Jessica	0	165.7	Dunning08	1
467	Nonpasseriformes	Galliformes	Odontophoridae	New World quails	10	BL3	Callipepla gambelii	Gambel's Quail	10	0	0	0	0	0	0	0	40	50	PlantSeed	Ref_2	A	Jennifer	0	0	100	0	0	0	0	0	Ref_2	1	Jessica	0	165.95	Dunning08	1
468	Nonpasseriformes	Galliformes	Odontophoridae	New World quails	10	BL3	Philortyx fasciatus	Banded Quail	10	0	0	0	0	0	0	0	60	30	PlantSeed	Ref_2	A	Jennifer	0	0	100	0	0	0	0	0	Ref_2	1	Jessica	0	130	Dunning08	1
469	Nonpasseriformes	Galliformes	Odontophoridae	New World quails	10	BL3	Colinus virginianus	Northern Bobwhite	0	0	0	0	0	0	0	0	70	30	PlantSeed	Ref_2	A	Jennifer	0	0	100	0	0	0	0	0	Ref_2	1	Jessica	0	171.89	Dunning08	1
470	Nonpasseriformes	Galliformes	Odontophoridae	New World quails	10	BL3	Colinus nigrogularis	Black-throated Bobwhite	0	0	0	0	0	0	0	0	100	0	PlantSeed	Ref_2	A	Jennifer	0	0	100	0	0	0	0	0	Ref_2	1	Jessica	0	129.81	Dunning08	1
471	Nonpasseriformes	Galliformes	Odontophoridae	New World quails	10	BL3	Colinus cristatus	Crested Bobwhite	10	0	0	0	0	0	0	0	90	0	PlantSeed	Ref_2	A	Jennifer	0	0	100	0	0	0	0	0	Ref_2	1	Jessica	0	134.45	Dunning08	1
474	Nonpasseriformes	Galliformes	Odontophoridae	New World quails	10	BL3	Odontophorus gujanensis	Marbled Wood-quail	50	0	0	0	0	0	20	0	30	0	Omnivore	Ref_2	A	Jennifer	0	0	100	0	0	0	0	0	Ref_2	1	Jessica	0	314.06	Dunning08	1
475	Nonpasseriformes	Galliformes	Odontophoridae	New World quails	10	BL3	Odontophorus capueira	Spot-winged Wood-quail	0	0	0	0	0	0	80	0	20	0	FruiNect	Ref_2	A	Jennifer	0	0	100	0	0	0	0	0	Ref_2	1	Jessica	0	425.4	Dunning08	1
476	Nonpasseriformes	Galliformes	Odontophoridae	New World quails	10	BL3	Odontophorus melanotis	Black-eared Wood-quail	20	0	0	0	0	0	30	0	30	20	Omnivore	Ref_2	D1	Jennifer	0	0	100	0	0	0	0	0	Genus	0	Walter	0	335	Dunning08	1
477	Nonpasseriformes	Galliformes	Odontophoridae	New World quails	10	BL3	Odontophorus erythrops	Rufous-fronted Wood-quail	20	0	0	0	0	0	30	0	30	20	Omnivore	Ref_2	D1	Jennifer	0	0	100	0	0	0	0	0	Genus	0	Walter	0	335	Dunning08	1
478	Nonpasseriformes	Galliformes	Odontophoridae	New World quails	10	BL3	Odontophorus atrifrons	Black-fronted Wood-quail	20	0	0	0	0	0	30	0	30	20	Omnivore	Ref_2	D1	Jennifer	0	0	100	0	0	0	0	0	Genus	0	Walter	0	304	Dunning08	1
479	Nonpasseriformes	Galliformes	Odontophoridae	New World quails	10	BL3	Odontophorus hyperythrus	Chestnut Wood-quail	10	0	0	0	0	0	40	0	50	0	Omnivore	Ref_2	A	Jennifer	0	0	100	0	0	0	0	0	Ref_2	1	Jessica	0	339.3	Dunning08	1
480	Nonpasseriformes	Galliformes	Odontophoridae	New World quails	10	BL3	Odontophorus melanonotus	Dark-backed Wood-quail	20	0	0	0	0	0	30	0	30	20	Omnivore	Ref_2	D1	Jennifer	0	0	100	0	0	0	0	0	Genus	0	Walter	0	322	Dunning08	1
481	Nonpasseriformes	Galliformes	Odontophoridae	New World quails	10	BL3	Odontophorus speciosus	Rufous-breasted Wood-quail	20	0	0	0	0	0	30	0	30	20	Omnivore	Ref_2	D1	Jennifer	0	0	100	0	0	0	0	0	Genus	0	Walter	0	317	Dunning08	1
482	Nonpasseriformes	Galliformes	Odontophoridae	New World quails	10	BL3	Odontophorus dialeucos	Tacarcuna Wood-quail	20	0	0	0	0	0	30	0	30	20	Omnivore	Ref_2	D1	Jennifer	0	0	100	0	0	0	0	0	Genus	0	Walter	0	260	Dunning08	1
483	Nonpasseriformes	Galliformes	Odontophoridae	New World quails	10	BL3	Odontophorus strophium	Gorgeted Wood-quail	0	0	0	0	0	0	50	0	50	0	Omnivore	Ref_2	A	Jennifer	0	0	100	0	0	0	0	0	Ref_2	1	Jessica	0	302	Dunning08	1
484	Nonpasseriformes	Galliformes	Odontophoridae	New World quails	10	BL3	Odontophorus columbianus	Venezuelan Wood-quail	40	0	0	0	0	0	30	0	30	0	Omnivore	Ref_2	A	Jennifer	0	0	100	0	0	0	0	0	Ref_2	1	Jessica	0	340	Dunning08	1
485	Nonpasseriformes	Galliformes	Odontophoridae	New World quails	10	BL3	Odontophorus leucolaemus	Black-breasted Wood-quail	20	0	0	0	0	0	0	0	0	80	PlantSeed	Ref_2	B	Jennifer	0	0	100	0	0	0	0	0	Ref_2	1	Jessica	0	295	Dunning08	1
486	Nonpasseriformes	Galliformes	Odontophoridae	New World quails	10	BL3	Odontophorus balliviani	Stripe-faced Wood-quail	20	0	0	0	0	0	30	0	30	20	Omnivore	Ref_2	D1	Jennifer	0	0	100	0	0	0	0	0	Genus	0	Walter	0	317.43	Dunning08	1
487	Nonpasseriformes	Galliformes	Odontophoridae	New World quails	10	BL3	Odontophorus stellatus	Starred Wood-quail	20	0	0	0	0	0	30	0	30	20	Omnivore	Ref_2	D1	Jennifer	0	0	100	0	0	0	0	0	Genus	0	Walter	0	335.81	Dunning08	1
488	Nonpasseriformes	Galliformes	Odontophoridae	New World quails	10	BL3	Odontophorus guttatus	Spotted Wood-quail	20	0	0	0	0	0	0	0	30	50	PlantSeed	Ref_2	A	Jennifer	0	0	100	0	0	0	0	0	Ref_2	1	Jessica	0	303.83	Dunning08	1
489	Nonpasseriformes	Galliformes	Odontophoridae	New World quails	10	BL3	Dactylortyx thoracicus	Singing Quail	20	0	0	0	0	0	0	0	40	40	PlantSeed	Ref_2	A	Jennifer	0	0	100	0	0	0	0	0	Ref_2	1	Jessica	0	201.75	Dunning08	1
490	Nonpasseriformes	Galliformes	Odontophoridae	New World quails	10	BL3	Cyrtonyx montezumae	Montezuma Quail	40	0	0	0	0	0	10	0	10	40	Omnivore	Ref_2	A	Jennifer	0	0	100	0	0	0	0	0	Ref_2	1	Jessica	0	185.38	Dunning08	1
491	Nonpasseriformes	Galliformes	Odontophoridae	New World quails	10	BL3	Cyrtonyx ocellatus	Ocellated Quail	40	0	0	0	0	0	10	0	10	40	Omnivore	Ref_2	B	Jennifer	0	0	100	0	0	0	0	0	Ref_2	1	Jessica	0	199.18	Dunning08	1
492	Nonpasseriformes	Galliformes	Odontophoridae	New World quails	10	BL3	Rhynchortyx cinctus	Tawny-faced Quail	60	0	0	0	0	0	0	0	40	0	Invertebrate	Ref_2	A	Jennifer	0	0	100	0	0	0	0	0	Ref_2	1	Jessica	0	150	Dunning08	1
551	Nonpasseriformes	Anseriformes	Anhimidae	Screamers	12	BL3	Anhima cornuta	Horned Screamer	10	0	0	0	0	0	0	0	0	90	PlantSeed	Ref_1	A	Jennifer	0	40	60	0	0	0	0	0	Ref_1	1	Morgane; Walter	0	3150	Dunning08	1
552	Nonpasseriformes	Anseriformes	Anhimidae	Screamers	12	BL3	Chauna chavaria	Northern Screamer	0	0	0	0	0	0	0	0	0	100	PlantSeed	Ref_1	A	Jennifer	0	40	60	0	0	0	0	0	Ref_1	1	Morgane; Walter	0	2557.64	Dunning08	1
553	Nonpasseriformes	Anseriformes	Anhimidae	Screamers	12	BL3	Chauna torquata	Southern Screamer	0	0	0	0	0	0	0	0	20	80	PlantSeed	Ref_1	A	Jennifer	0	40	60	0	0	0	0	0	Ref_1	1	Morgane	0	4400	Dunning08	1
555	Nonpasseriformes	Anseriformes	Anseranatidae	Magpie Goose	13	BL3	Anseranas semipalmata	Magpie Goose	0	0	0	0	0	0	0	0	30	70	PlantSeed	Ref_1	A	Jennifer	0	40	60	0	0	0	0	0	Ref_1	1	Morgane	0	2393.4	Dunning08	1
558	Nonpasseriformes	Anseriformes	Anatidae	Ducks, geese and swans	14	BL3	Dendrocygna guttata	Spotted Whistling-duck	50	0	0	0	0	0	0	0	50	0	Omnivore	Ref_1	A	Jennifer	30	50	20	0	0	0	0	0	Ref_1	1	Other	0	800	Dunning08	1
559	Nonpasseriformes	Anseriformes	Anatidae	Ducks, geese and swans	14	BL3	Dendrocygna eytoni	Plumed Whistling-duck	0	0	0	0	0	0	0	0	20	80	PlantSeed	Ref_1	A	Jennifer	0	20	80	0	0	0	0	0	Ref_1	1	Morgane	0	789.99	Dunning08	1
560	Nonpasseriformes	Anseriformes	Anatidae	Ducks, geese and swans	14	BL3	Dendrocygna bicolor	Fulvous Whistling-duck	0	0	0	0	0	0	20	0	20	60	PlantSeed	Ref_1	A	Jennifer	20	80	0	0	0	0	0	0	Ref_1	1	Morgane	0	756.37	Dunning08	1
563	Nonpasseriformes	Anseriformes	Anatidae	Ducks, geese and swans	14	BL3	Dendrocygna arcuata	Wandering Whistling-duck	0	0	0	0	0	0	0	0	0	100	PlantSeed	Ref_1	A	Jennifer	70	30	0	0	0	0	0	0	Ref_1	1	Other	0	796.18	Dunning08	1
564	Nonpasseriformes	Anseriformes	Anatidae	Ducks, geese and swans	14	BL3	Dendrocygna javanica	Lesser Whistling-duck	0	0	0	0	0	0	0	0	20	80	PlantSeed	Ref_1	A	Jennifer	0	20	80	0	0	0	0	0	Ref_1	1	Morgane	0	519.61	Dunning08	1
565	Nonpasseriformes	Anseriformes	Anatidae	Ducks, geese and swans	14	BL3	Dendrocygna viduata	White-faced Whistling-duck	30	0	0	0	0	0	10	0	20	40	PlantSeed	Ref_1	A	Jennifer	80	20	0	0	0	0	0	0	Ref_1	1	Jessica	0	689.99	Dunning08	1
566	Nonpasseriformes	Anseriformes	Anatidae	Ducks, geese and swans	14	BL3	Dendrocygna arborea	West Indian Whistling-duck	0	0	0	0	0	0	40	0	30	30	PlantSeed	Ref_1	A	Jennifer	0	20	80	0	0	0	0	0	Ref_1	1	Other	0	1150	Dunning08	1
567	Nonpasseriformes	Anseriformes	Anatidae	Ducks, geese and swans	14	BL3	Dendrocygna autumnalis	Black-bellied Whistling-duck	10	0	0	0	0	0	0	0	0	90	PlantSeed	Ref_1	A	Jennifer	0	50	50	0	0	0	0	0	Ref_1	1	Jessica	0	755.3	Dunning08	1
568	Nonpasseriformes	Anseriformes	Anatidae	Ducks, geese and swans	14	BL3	Thalassornis leuconotus	White-backed Duck	10	0	0	0	0	0	0	0	0	90	PlantSeed	Ref_1	A	Jennifer	100	0	0	0	0	0	0	0	Ref_1	1	Jessica	0	698.33	PrimScale	1
572	Nonpasseriformes	Anseriformes	Anatidae	Ducks, geese and swans	14	BL3	Nomonyx dominicus	Masked Duck	20	0	0	0	0	0	0	0	20	60	PlantSeed	Ref_1	A	Jennifer	100	0	0	0	0	0	0	0	Ref_1	1	Jessica	0	364.97	Dunning08	1
573	Nonpasseriformes	Anseriformes	Anatidae	Ducks, geese and swans	14	BL3	Oxyura jamaicensis	Ruddy Duck	60	0	0	0	0	0	0	0	40	0	Invertebrate	Ref_1	A	Jennifer	100	0	0	0	0	0	0	0	Ref_1	1	Jessica	0	608.15	Dunning08	1
575	Nonpasseriformes	Anseriformes	Anatidae	Ducks, geese and swans	14	BL3	Oxyura leucocephala	White-headed Duck	10	0	0	0	0	0	0	0	30	60	PlantSeed	Ref_1	A	Jennifer	80	20	0	0	0	0	0	0	Ref_1	1	Jessica	0	661.09	Dunning08	1
576	Nonpasseriformes	Anseriformes	Anatidae	Ducks, geese and swans	14	BL3	Oxyura maccoa	Maccoa Duck	30	0	0	0	0	0	0	0	40	30	PlantSeed	Ref_1	A	Jennifer	100	0	0	0	0	0	0	0	Ref_1	1	Jessica	0	674	Dunning08	1
577	Nonpasseriformes	Anseriformes	Anatidae	Ducks, geese and swans	14	BL3	Oxyura vittata	Lake Duck	30	0	0	0	0	0	0	0	40	30	PlantSeed	Ref_1	A	Jennifer	100	0	0	0	0	0	0	0	Ref_1	1	Jessica	0	642.68	Dunning08	1
578	Nonpasseriformes	Anseriformes	Anatidae	Ducks, geese and swans	14	BL3	Oxyura australis	Blue-billed Duck	40	0	0	0	0	0	0	0	30	30	PlantSeed	Ref_1	A	Jennifer	80	20	0	0	0	0	0	0	Ref_1	1	Jessica	0	798	Dunning08	1
579	Nonpasseriformes	Anseriformes	Anatidae	Ducks, geese and swans	14	BL3	Biziura lobata	Musk Duck	60	10	10	10	0	0	0	0	10	0	Invertebrate	Ref_1	A	Jennifer	100	0	0	0	0	0	0	0	Ref_1	1	Jessica	0	1928.54	Dunning08	1
580	Nonpasseriformes	Anseriformes	Anatidae	Ducks, geese and swans	14	BL3	Heteronetta atricapilla	Black-headed Duck	20	0	0	0	0	0	0	0	40	40	PlantSeed	Ref_1	A	Jennifer	0	100	0	0	0	0	0	0	Ref_1	1	Jessica	0	538.37	Dunning08	1
582	Nonpasseriformes	Anseriformes	Anatidae	Ducks, geese and swans	14	BL3	Stictonetta naevosa	Freckled Duck	10	0	0	0	0	0	0	0	20	70	PlantSeed	Ref_1	A	Jennifer	0	100	0	0	0	0	0	0	Ref_1	1	Jessica	0	903.27	Dunning08	1
586	Nonpasseriformes	Anseriformes	Anatidae	Ducks, geese and swans	14	BL3	Cygnus olor	Mute Swan	10	0	10	0	0	0	0	0	0	80	PlantSeed	Ref_1	A	Jennifer	0	100	0	0	0	0	0	0	Ref_1	1	Jessica	0	10682.04	Dunning08	1
587	Nonpasseriformes	Anseriformes	Anatidae	Ducks, geese and swans	14	BL3	Cygnus atratus	Black Swan	0	0	0	0	0	0	0	0	0	100	PlantSeed	Ref_1	A	Jennifer	0	100	0	0	0	0	0	0	Ref_1	1	Jessica	0	5623.16	Dunning08	1
588	Nonpasseriformes	Anseriformes	Anatidae	Ducks, geese and swans	14	BL3	Cygnus melancoryphus	Black-necked Swan	10	0	0	0	0	0	0	0	0	90	PlantSeed	Ref_1	A	Jennifer	0	100	0	0	0	0	0	0	Ref_1	1	Jessica	0	4711.68	Dunning08	1
589	Nonpasseriformes	Anseriformes	Anatidae	Ducks, geese and swans	14	BL3	Cygnus cygnus	Whooper Swan	0	0	0	0	0	0	0	0	0	100	PlantSeed	Ref_1	A	Jennifer	0	80	20	0	0	0	0	0	Ref_1	1	Other	0	9349.99	Dunning08	1
590	Nonpasseriformes	Anseriformes	Anatidae	Ducks, geese and swans	14	BL3	Cygnus buccinator	Trumpeter Swan	10	0	0	0	0	0	0	0	20	70	PlantSeed	Ref_1	A	Jennifer	0	100	0	0	0	0	0	0	Ref_1	1	Jessica	0	11071.13	Dunning08	1
591	Nonpasseriformes	Anseriformes	Anatidae	Ducks, geese and swans	14	BL3	Cygnus columbianus	Tundra Swan	0	0	0	0	0	0	0	0	0	100	PlantSeed	Ref_1	A	Jennifer	0	50	50	0	0	0	0	0	Ref_1	1	Jessica	0	6377.96	Dunning08	1
594	Nonpasseriformes	Anseriformes	Anatidae	Ducks, geese and swans	14	BL3	Coscoroba coscoroba	Coscoroba Swan	30	0	0	30	0	0	0	0	0	40	Omnivore	Ref_1	A	Jennifer	0	50	50	0	0	0	0	0	Ref_1	1	Jessica	0	4294.78	Dunning08	1
598	Nonpasseriformes	Anseriformes	Anatidae	Ducks, geese and swans	14	BL3	Anser cygnoides	Swan Goose	0	0	0	0	0	0	0	0	0	100	PlantSeed	Ref_1	A	Jennifer	0	20	80	0	0	0	0	0	Ref_1	1	Morgane	0	3511.94	Dunning08	1
599	Nonpasseriformes	Anseriformes	Anatidae	Ducks, geese and swans	14	BL3	Anser brachyrhynchus	Pink-footed Goose	0	0	0	0	0	0	10	0	0	90	PlantSeed	Ref_1	A	Jennifer	0	40	60	0	0	0	0	0	Ref_1	1	Jessica	0	2642.04	Dunning08	1
600	Nonpasseriformes	Anseriformes	Anatidae	Ducks, geese and swans	14	BL3	Anser fabalis	Bean Goose	0	0	0	0	0	0	20	0	0	80	PlantSeed	Ref_1	A	Jennifer	0	20	80	0	0	0	0	0	Ref_1	1	Morgane	0	2754.73	Dunning08	1
603	Nonpasseriformes	Anseriformes	Anatidae	Ducks, geese and swans	14	BL3	Anser albifrons	Greater White-fronted Goose	0	0	0	0	0	0	10	0	0	90	PlantSeed	Ref_1	A	Jennifer	0	20	80	0	0	0	0	0	Ref_1	1	Morgane	0	2506.39	Dunning08	1
606	Nonpasseriformes	Anseriformes	Anatidae	Ducks, geese and swans	14	BL3	Anser erythropus	Lesser White-fronted Goose	0	0	0	0	0	0	0	0	0	100	PlantSeed	Ref_1	A	Jennifer	0	20	80	0	0	0	0	0	Ref_1	1	Morgane	0	1755.5	Dunning08	1
607	Nonpasseriformes	Anseriformes	Anatidae	Ducks, geese and swans	14	BL3	Anser anser	Greylag Goose	0	0	0	0	0	0	10	0	10	80	PlantSeed	Ref_1	A	Jennifer	0	20	80	0	0	0	0	0	Ref_1	1	Jessica	0	3302.41	Dunning08	1
608	Nonpasseriformes	Anseriformes	Anatidae	Ducks, geese and swans	14	BL3	Anser indicus	Bar-headed Goose	0	0	0	0	0	0	0	0	0	100	PlantSeed	Ref_1	A	Jennifer	0	20	80	0	0	0	0	0	Ref_1	1	Jessica	0	2212.55	Dunning08	1
609	Nonpasseriformes	Anseriformes	Anatidae	Ducks, geese and swans	14	BL3	Chen caerulescens	Snow Goose	0	0	0	0	0	0	0	0	10	90	PlantSeed	Ref_1	A	Jennifer	0	20	80	0	0	0	0	0	Ref_1	1	Jessica	0	2636.15	Dunning08	1
610	Nonpasseriformes	Anseriformes	Anatidae	Ducks, geese and swans	14	BL3	Chen rossii	Ross's Goose	0	0	0	0	0	0	0	0	0	100	PlantSeed	Ref_1	A	Jennifer	0	20	80	0	0	0	0	0	Ref_1	1	Morgane	0	1635.99	Dunning08	1
611	Nonpasseriformes	Anseriformes	Anatidae	Ducks, geese and swans	14	BL3	Chen canagica	Emperor Goose	10	0	0	0	0	0	20	0	0	70	PlantSeed	Ref_1	A	Jennifer	0	20	80	0	0	0	0	0	Ref_1	1	Morgane; Walter	0	2136.49	Dunning08	1
612	Nonpasseriformes	Anseriformes	Anatidae	Ducks, geese and swans	14	BL3	Branta sandvicensis	Hawaiian Goose	0	0	0	0	0	0	0	20	0	80	PlantSeed	Ref_1	A	Jennifer	0	10	90	0	0	0	0	0	Ref_1	1	Morgane	0	2044.12	Dunning08	1
613	Nonpasseriformes	Anseriformes	Anatidae	Ducks, geese and swans	14	BL3	Branta canadensis	Canada Goose	0	0	0	0	0	0	10	0	0	90	PlantSeed	Ref_1	A	Jennifer	0	40	60	0	0	0	0	0	Ref_1	1	Jessica	0	2811.68	Dunning08	1
615	Nonpasseriformes	Anseriformes	Anatidae	Ducks, geese and swans	14	BL3	Branta leucopsis	Barnacle Goose	0	0	0	0	0	0	0	0	10	90	PlantSeed	Ref_1	A	Jennifer	0	20	80	0	0	0	0	0	Ref_1	1	Morgane	0	1683.97	Dunning08	1
616	Nonpasseriformes	Anseriformes	Anatidae	Ducks, geese and swans	14	BL3	Branta bernicla	Brent Goose	0	0	0	0	0	0	0	0	0	100	PlantSeed	Ref_1	A	Jennifer	0	40	60	0	0	0	0	0	Ref_1	1	Jessica	0	1277.91	Dunning08	1
619	Nonpasseriformes	Anseriformes	Anatidae	Ducks, geese and swans	14	BL3	Branta ruficollis	Red-breasted Goose	0	0	0	0	0	0	0	0	0	100	PlantSeed	Ref_1	A	Jennifer	0	20	80	0	0	0	0	0	Ref_1	1	Morgane	0	1226.47	Dunning08	1
621	Nonpasseriformes	Anseriformes	Anatidae	Ducks, geese and swans	14	BL3	Cereopsis novaehollandiae	Cape Barren Goose	0	0	0	0	0	0	0	0	20	80	PlantSeed	Ref_1	A	Jennifer	0	10	90	0	0	0	0	0	Ref_1	1	Morgane	0	3559.99	Dunning08	1
624	Nonpasseriformes	Anseriformes	Anatidae	Ducks, geese and swans	14	BL3	Plectropterus gambensis	Spur-winged Goose	0	0	0	10	0	0	10	0	20	60	PlantSeed	Ref_1	A	Jennifer	0	10	90	0	0	0	0	0	Ref_1	1	Other	0	3869	Dunning08	1
626	Nonpasseriformes	Anseriformes	Anatidae	Ducks, geese and swans	14	BL3	Sarkidiornis melanotos	Comb Duck	30	0	0	0	0	0	0	0	30	40	PlantSeed	Ref_1	A	Jennifer	0	50	50	0	0	0	0	0	Ref_1	1	Jessica	0	2610	Dunning08	1
629	Nonpasseriformes	Anseriformes	Anatidae	Ducks, geese and swans	14	BL3	Tadorna ferruginea	Ruddy Shelduck	10	0	0	0	10	0	0	0	20	60	PlantSeed	Ref_1	A	Jennifer	0	100	0	0	0	0	0	0	Ref_1	1	Jessica	0	1235.03	Dunning08	1
630	Nonpasseriformes	Anseriformes	Anatidae	Ducks, geese and swans	14	BL3	Tadorna cana	South African Shelduck	20	0	0	0	0	0	0	0	30	50	PlantSeed	Ref_1	A	Jennifer	0	50	50	0	0	0	0	0	Ref_1	1	Jessica	0	1182	Dunning08	1
631	Nonpasseriformes	Anseriformes	Anatidae	Ducks, geese and swans	14	BL3	Tadorna tadornoides	Australian Shelduck	40	0	0	10	0	0	0	0	20	30	Omnivore	Ref_1	A	Jennifer	0	50	50	0	0	0	0	0	Ref_1	1	Jessica	0	1418.68	Dunning08	1
632	Nonpasseriformes	Anseriformes	Anatidae	Ducks, geese and swans	14	BL3	Tadorna variegata	Paradise Shelduck	50	0	0	0	0	0	0	0	0	50	Omnivore	Ref_1	A	Jennifer	0	20	80	0	0	0	0	0	Ref_1	1	Other	0	1540.95	Dunning08	1
634	Nonpasseriformes	Anseriformes	Anatidae	Ducks, geese and swans	14	BL3	Tadorna tadorna	Common Shelduck	70	0	0	20	0	0	0	0	0	10	Invertebrate	Ref_1	A	Jennifer	0	90	10	0	0	0	0	0	Ref_1	1	Other	0	1146.83	Dunning08	1
635	Nonpasseriformes	Anseriformes	Anatidae	Ducks, geese and swans	14	BL3	Tadorna radjah	Radjah Shelduck	80	0	0	0	0	0	0	0	0	20	Invertebrate	Ref_1	A	Jennifer	0	40	60	0	0	0	0	0	Ref_1	1	Jessica	0	885.22	Dunning08	1
636	Nonpasseriformes	Anseriformes	Anatidae	Ducks, geese and swans	14	BL3	Malacorhynchus membranaceus	Pink-eared Duck	70	0	0	0	0	0	0	0	0	30	Invertebrate	Ref_1	A	Jennifer	0	100	0	0	0	0	0	0	Ref_1	1	Jessica	0	372.79	Dunning08	1
637	Nonpasseriformes	Anseriformes	Anatidae	Ducks, geese and swans	14	BL3	Alopochen aegyptiaca	Egyptian Goose	10	0	0	0	0	0	0	0	0	90	PlantSeed	Ref_1	A	Jennifer	0	30	70	0	0	0	0	0	Ref_1	1	Other	0	1873	Dunning08	1
638	Nonpasseriformes	Anseriformes	Anatidae	Ducks, geese and swans	14	BL3	Neochen jubata	Orinoco Goose	20	0	0	0	0	0	0	0	0	80	PlantSeed	Ref_1	B	Jennifer	0	20	80	0	0	0	0	0	Ref_1	1	Morgane	0	1250	Dunning08	1
639	Nonpasseriformes	Anseriformes	Anatidae	Ducks, geese and swans	14	BL3	Chloephaga melanoptera	Andean Goose	0	0	0	0	0	0	0	0	0	100	PlantSeed	Ref_1	A	Jennifer	0	50	50	0	0	0	0	0	Ref_1	1	Jessica	0	2037	Dunning08	1
640	Nonpasseriformes	Anseriformes	Anatidae	Ducks, geese and swans	14	BL3	Chloephaga picta	Upland Goose	0	0	0	0	0	0	0	0	20	80	PlantSeed	Ref_1	A	Jennifer	0	20	80	0	0	0	0	0	Ref_1	1	Morgane	0	2880.37	Dunning08	1
641	Nonpasseriformes	Anseriformes	Anatidae	Ducks, geese and swans	14	BL3	Chloephaga hybrida	Kelp Goose	0	0	0	0	0	0	20	0	0	80	PlantSeed	Ref_1	A	Jennifer	0	20	80	0	0	0	0	0	Ref_1	1	Morgane	0	2281.8	Dunning08	1
642	Nonpasseriformes	Anseriformes	Anatidae	Ducks, geese and swans	14	BL3	Chloephaga poliocephala	Ashy-headed Goose	0	0	0	0	0	0	0	0	20	80	PlantSeed	Ref_1	A	Jennifer	0	0	100	0	0	0	0	0	Ref_1	1	Morgane	0	2007.14	Dunning08	1
643	Nonpasseriformes	Anseriformes	Anatidae	Ducks, geese and swans	14	BL3	Chloephaga rubidiceps	Ruddy-headed Goose	0	0	0	0	0	0	0	0	20	80	PlantSeed	Ref_1	A	Jennifer	0	20	80	0	0	0	0	0	Ref_1	1	Morgane	0	2086	Dunning08	1
644	Nonpasseriformes	Anseriformes	Anatidae	Ducks, geese and swans	14	BL3	Cyanochen cyanoptera	Blue-winged Goose	10	0	10	0	0	0	0	0	0	80	PlantSeed	Ref_1	A	Jennifer	0	20	80	0	0	0	0	0	Ref_1	1	Morgane	0	1520	Dunning08	1
645	Nonpasseriformes	Anseriformes	Anatidae	Ducks, geese and swans	14	BL3	Hymenolaimus malacorhynchos	Blue Duck	80	0	0	0	0	0	0	0	0	20	Invertebrate	Ref_1	A	Jennifer	0	100	0	0	0	0	0	0	Ref_1	1	Jessica	0	829.99	Dunning08	1
646	Nonpasseriformes	Anseriformes	Anatidae	Ducks, geese and swans	14	BL3	Merganetta armata	Torrent Duck	90	0	0	10	0	0	0	0	0	0	Invertebrate	Ref_1	A	Jennifer	40	60	0	0	0	0	0	0	Ref_1	1	Jessica	0	398.82	Dunning08	1
649	Nonpasseriformes	Anseriformes	Anatidae	Ducks, geese and swans	14	BL3	Tachyeres pteneres	Flightless Steamerduck	90	0	0	10	0	0	0	0	0	0	Invertebrate	Ref_1	A	Jennifer	100	0	0	0	0	0	0	1	Ref_1	1	Jessica	0	4737.59	Dunning08	1
650	Nonpasseriformes	Anseriformes	Anatidae	Ducks, geese and swans	14	BL3	Tachyeres leucocephalus	White-headed Steamerduck	100	0	0	0	0	0	0	0	0	0	Invertebrate	Ref_1	C	Jennifer	100	0	0	0	0	0	0	1	Ref_1	1	Jessica	0	3013	Dunning08	1
651	Nonpasseriformes	Anseriformes	Anatidae	Ducks, geese and swans	14	BL3	Tachyeres brachypterus	Falkland Steamerduck	100	0	0	0	0	0	0	0	0	0	Invertebrate	Ref_1	A	Jennifer	100	0	0	0	0	0	0	0	Ref_1	1	Jessica	0	3450	Dunning08	1
652	Nonpasseriformes	Anseriformes	Anatidae	Ducks, geese and swans	14	BL3	Tachyeres patachonicus	Flying Steamerduck	100	0	0	0	0	0	0	0	0	0	Invertebrate	Ref_1	A	Jennifer	100	0	0	0	0	0	0	0	Ref_1	1	Jessica	0	2821.55	Dunning08	1
656	Nonpasseriformes	Anseriformes	Anatidae	Ducks, geese and swans	14	BL3	Pteronetta hartlaubii	Hartlaub's Duck	80	0	0	0	0	0	0	0	10	10	Invertebrate	Ref_1	A	Jennifer	0	100	0	0	0	0	0	0	Ref_1	1	Jessica	0	790	Dunning08	1
657	Nonpasseriformes	Anseriformes	Anatidae	Ducks, geese and swans	14	BL3	Cairina moschata	Muscovy Duck	30	0	10	10	0	0	0	0	20	30	Omnivore	Ref_1	A	Jennifer	0	50	50	0	0	0	0	0	Ref_1	1	Other	0	2415.78	Dunning08	1
658	Nonpasseriformes	Anseriformes	Anatidae	Ducks, geese and swans	14	BL3	Cairina scutulata	White-winged Duck	40	0	0	0	0	0	0	0	20	40	PlantSeed	Ref_1	A	Jennifer	10	90	0	0	0	0	0	0	Ref_1	1	Other	0	2937.39	Dunning08	1
659	Nonpasseriformes	Anseriformes	Anatidae	Ducks, geese and swans	14	BL3	Aix sponsa	Wood Duck	0	0	0	0	0	0	0	0	50	50	PlantSeed	Ref_1	A	Jennifer	0	80	20	0	0	0	0	0	Ref_1	1	Other	0	657.59	Dunning08	1
660	Nonpasseriformes	Anseriformes	Anatidae	Ducks, geese and swans	14	BL3	Aix galericulata	Mandarin Duck	20	0	0	10	0	0	0	0	40	30	PlantSeed	Ref_1	A	Jennifer	0	100	0	0	0	0	0	0	Ref_1	1	Jessica	0	567.04	Dunning08	1
661	Nonpasseriformes	Anseriformes	Anatidae	Ducks, geese and swans	14	BL3	Lophonetta specularioides	Crested Duck	90	0	0	0	0	0	0	0	0	10	Invertebrate	Ref_1	A	Jennifer	0	100	0	0	0	0	0	0	Ref_1	1	Jessica	0	1019.93	Dunning08	1
662	Nonpasseriformes	Anseriformes	Anatidae	Ducks, geese and swans	14	BL3	Nettapus pulchellus	Green Pygmy-goose	10	0	0	0	0	0	0	0	20	70	PlantSeed	Ref_1	A	Jennifer	0	100	0	0	0	0	0	0	Ref_1	1	Jessica	0	306.98	Dunning08	1
663	Nonpasseriformes	Anseriformes	Anatidae	Ducks, geese and swans	14	BL3	Nettapus coromandelianus	Cotton Pygmy-goose	10	0	0	0	0	0	0	0	30	60	PlantSeed	Ref_1	A	Jennifer	0	100	0	0	0	0	0	0	Ref_1	1	Jessica	0	391.33	Dunning08	1
664	Nonpasseriformes	Anseriformes	Anatidae	Ducks, geese and swans	14	BL3	Nettapus auritus	African Pygmy-goose	20	0	0	20	0	0	0	0	40	20	PlantSeed	Ref_1	A	Jennifer	50	50	0	0	0	0	0	0	Ref_1	1	Jessica	0	266	Dunning08	1
665	Nonpasseriformes	Anseriformes	Anatidae	Ducks, geese and swans	14	BL3	Callonetta leucophrys	Ringed Teal	0	0	0	0	0	0	0	0	40	60	PlantSeed	Ref_1	A	Jennifer	0	100	0	0	0	0	0	0	Ref_1	1	Jessica	0	362.78	Dunning08	1
666	Nonpasseriformes	Anseriformes	Anatidae	Ducks, geese and swans	14	BL3	Chenonetta jubata	Australian Wood Duck	0	0	0	0	0	0	0	0	0	100	PlantSeed	Ref_1	A	Jennifer	0	20	80	0	0	0	0	0	Ref_1	1	Morgane	0	807.46	Dunning08	1
667	Nonpasseriformes	Anseriformes	Anatidae	Ducks, geese and swans	14	BL3	Amazonetta brasiliensis	Brazilian Teal	20	0	0	0	0	0	40	0	0	40	Omnivore	Ref_1	B	Jennifer	0	20	80	0	0	0	0	0	Ref_1	1	Morgane	0	499.99	Dunning08	1
668	Nonpasseriformes	Anseriformes	Anatidae	Ducks, geese and swans	14	BL3	Salvadorina waigiuensis	Salvadori's Teal	90	0	0	0	10	0	0	0	0	0	Invertebrate	Ref_1	A	Jennifer	50	50	0	0	0	0	0	0	Ref_1	1	Jessica	0	324	Dunning08	1
669	Nonpasseriformes	Anseriformes	Anatidae	Ducks, geese and swans	14	BL3	Speculanas specularis	Spectacled Duck	20	0	0	0	0	0	0	0	30	50	PlantSeed	Ref_1	A	Jennifer	0	70	30	0	0	0	0	0	Ref_1	1	Jessica	0	1496.07	Dunning08	1
670	Nonpasseriformes	Anseriformes	Anatidae	Ducks, geese and swans	14	BL3	Anas capensis	Cape Teal	40	0	40	0	0	0	0	0	10	10	Omnivore	Ref_1	A	Jennifer	20	80	0	0	0	0	0	0	Ref_1	1	Jessica	0	402	Dunning08	1
671	Nonpasseriformes	Anseriformes	Anatidae	Ducks, geese and swans	14	BL3	Anas strepera	Gadwall	0	0	0	0	0	0	0	0	30	70	PlantSeed	Ref_1	A	Jennifer	0	80	20	0	0	0	0	0	Ref_1	1	Jessica	0	915.58	Dunning08	1
672	Nonpasseriformes	Anseriformes	Anatidae	Ducks, geese and swans	14	BL3	Anas falcata	Falcated Duck	10	0	0	0	0	0	0	0	30	60	PlantSeed	Ref_1	A	Jennifer	0	70	30	0	0	0	0	0	Ref_1	1	Jessica	0	645.83	Dunning08	1
673	Nonpasseriformes	Anseriformes	Anatidae	Ducks, geese and swans	14	BL3	Anas penelope	Eurasian Wigeon	0	0	0	0	0	0	0	0	20	80	PlantSeed	Ref_1	A	Jennifer	0	50	50	0	0	0	0	0	Ref_1	1	Jessica	0	770.03	Dunning08	1
674	Nonpasseriformes	Anseriformes	Anatidae	Ducks, geese and swans	14	BL3	Anas americana	American Wigeon	0	0	0	0	0	0	0	0	0	100	PlantSeed	Ref_1	A	Jennifer	0	50	50	0	0	0	0	0	Ref_1	1	Jessica	0	754.61	Dunning08	1
675	Nonpasseriformes	Anseriformes	Anatidae	Ducks, geese and swans	14	BL3	Anas sibilatrix	Chiloe Wigeon	0	0	0	0	0	0	0	0	0	100	PlantSeed	Ref_1	A	Jennifer	0	30	70	0	0	0	0	0	Ref_1	1	Jessica	0	923.16	Dunning08	1
676	Nonpasseriformes	Anseriformes	Anatidae	Ducks, geese and swans	14	BL3	Anas sparsa	African Black Duck	30	0	0	20	0	0	0	0	0	50	Omnivore	Ref_1	A	Jennifer	0	100	0	0	0	0	0	0	Ref_1	1	Jessica	0	981.49	Dunning08	1
677	Nonpasseriformes	Anseriformes	Anatidae	Ducks, geese and swans	14	BL3	Anas rubripes	American Black Duck	40	0	0	0	0	0	0	0	30	30	PlantSeed	Ref_1	A	Jennifer	20	80	0	0	0	0	0	0	Ref_1	1	Jessica	0	1240.96	Dunning08	1
679	Nonpasseriformes	Anseriformes	Anatidae	Ducks, geese and swans	14	BL3	Anas platyrhynchos	Mallard	40	0	10	10	0	0	0	0	20	20	Omnivore	Ref_1	A	Jennifer	20	60	20	0	0	0	0	0	Ref_1	1	Jessica	0	843.42	Dunning08	1
685	Nonpasseriformes	Anseriformes	Anatidae	Ducks, geese and swans	14	BL3	Anas poecilorhyncha	Spot-billed Duck	10	0	0	0	0	0	0	0	30	60	PlantSeed	Ref_1	A	Jennifer	0	50	50	0	0	0	0	0	Ref_1	1	Jessica	0	999.96	Dunning08	1
686	Nonpasseriformes	Anseriformes	Anatidae	Ducks, geese and swans	14	BL3	Anas superciliosa	Pacific Black Duck	10	0	0	0	0	0	0	0	30	60	PlantSeed	Ref_1	A	Jennifer	20	80	0	0	0	0	0	0	Ref_1	1	Jessica	0	882.76	Dunning08	1
687	Nonpasseriformes	Anseriformes	Anatidae	Ducks, geese and swans	14	BL3	Anas luzonica	Philippine Duck	40	0	10	0	0	0	0	0	20	30	Omnivore	Ref_1	B	Jennifer	20	60	20	0	0	0	0	0	Ref_1	1	Jessica	0	832.04	Dunning08	1
688	Nonpasseriformes	Anseriformes	Anatidae	Ducks, geese and swans	14	BL3	Anas undulata	Yellow-billed Duck	30	0	0	0	0	0	0	0	20	50	PlantSeed	Ref_1	A	Jennifer	0	50	50	0	0	0	0	0	Ref_1	1	Jessica	0	1008	Dunning08	1
689	Nonpasseriformes	Anseriformes	Anatidae	Ducks, geese and swans	14	BL3	Anas melleri	Meller's Duck	20	0	0	0	0	0	0	0	30	50	PlantSeed	Ref_1	B	Jennifer	0	80	20	0	0	0	0	0	Ref_1	1	Other	0	959.22	Dunning08	1
690	Nonpasseriformes	Anseriformes	Anatidae	Ducks, geese and swans	14	BL3	Anas discors	Blue-winged Teal	10	0	0	0	0	0	0	0	30	60	PlantSeed	Ref_1	A	Jennifer	0	100	0	0	0	0	0	0	Ref_1	1	Jessica	0	359.44	Dunning08	1
691	Nonpasseriformes	Anseriformes	Anatidae	Ducks, geese and swans	14	BL3	Anas cyanoptera	Cinnamon Teal	20	0	0	0	0	0	0	0	30	50	PlantSeed	Ref_1	A	Jennifer	0	100	0	0	0	0	0	0	Ref_1	1	Jessica	0	377.45	Dunning08	1
692	Nonpasseriformes	Anseriformes	Anatidae	Ducks, geese and swans	14	BL3	Anas smithii	Cape Shoveler	60	0	20	0	0	0	0	0	10	10	Invertebrate	Ref_1	A	Jennifer	20	80	0	0	0	0	0	0	Ref_1	1	Jessica	0	591.46	Dunning08	1
693	Nonpasseriformes	Anseriformes	Anatidae	Ducks, geese and swans	14	BL3	Anas platalea	Red Shoveler	30	0	0	0	0	0	0	0	40	30	PlantSeed	Ref_1	A	Jennifer	0	100	0	0	0	0	0	0	Ref_1	1	Jessica	0	465.43	Dunning08	1
694	Nonpasseriformes	Anseriformes	Anatidae	Ducks, geese and swans	14	BL3	Anas rhynchotis	Australasian Shoveler	80	0	0	0	0	0	0	0	10	10	Invertebrate	Ref_1	A	Jennifer	100	0	0	0	0	0	0	0	Ref_1	1	Jessica	0	638.96	Dunning08	1
695	Nonpasseriformes	Anseriformes	Anatidae	Ducks, geese and swans	14	BL3	Anas clypeata	Northern Shoveler	60	0	0	0	0	0	0	0	20	20	Invertebrate	Ref_1	A	Jennifer	20	80	0	0	0	0	0	0	Ref_1	1	Jessica	0	612.56	Dunning08	1
697	Nonpasseriformes	Anseriformes	Anatidae	Ducks, geese and swans	14	BL3	Anas bernieri	Madagascar Teal	30	0	0	0	0	0	0	0	20	50	PlantSeed	Ref_1	D1	Jennifer	0	100	0	0	0	0	0	0	Ref_1	1	Jessica	0	378.48	Dunning08	1
698	Nonpasseriformes	Anseriformes	Anatidae	Ducks, geese and swans	14	BL3	Anas gibberifrons	Sunda Teal	20	0	0	0	0	0	0	0	40	40	PlantSeed	Ref_1	A	Jennifer	0	100	0	0	0	0	0	0	Ref_1	1	Jessica	0	488.11	Dunning08	1
700	Nonpasseriformes	Anseriformes	Anatidae	Ducks, geese and swans	14	BL3	Anas castanea	Chestnut Teal	20	0	0	0	0	0	0	0	40	40	PlantSeed	Ref_1	B	Jennifer	0	100	0	0	0	0	0	0	Ref_1	1	Jessica	0	624.01	Dunning08	1
702	Nonpasseriformes	Anseriformes	Anatidae	Ducks, geese and swans	14	BL3	Anas aucklandica	Auckland Islands Teal	100	0	0	0	0	0	0	0	0	0	Invertebrate	Ref_1	A	Jennifer	0	100	0	0	0	0	0	0	Ref_1	1	Jessica	0	499.09	Dunning08	1
703	Nonpasseriformes	Anseriformes	Anatidae	Ducks, geese and swans	14	BL3	Anas bahamensis	White-cheeked Pintail	0	0	0	0	0	0	0	0	30	70	PlantSeed	Ref_1	A	Jennifer	20	80	0	0	0	0	0	0	Ref_1	1	Other	0	489.97	Dunning08	1
704	Nonpasseriformes	Anseriformes	Anatidae	Ducks, geese and swans	14	BL3	Anas erythrorhyncha	Red-billed Duck	10	0	0	0	0	0	20	0	20	50	PlantSeed	Ref_1	A	Jennifer	0	50	50	0	0	0	0	0	Ref_1	1	Jessica	0	558.82	Dunning08	1
705	Nonpasseriformes	Anseriformes	Anatidae	Ducks, geese and swans	14	BL3	Anas flavirostris	Yellow-billed Teal	40	0	0	0	0	0	0	0	30	30	PlantSeed	Ref_1	A	Jennifer	20	80	0	0	0	0	0	0	Ref_1	1	Other	0	434	Dunning08	1
708	Nonpasseriformes	Anseriformes	Anatidae	Ducks, geese and swans	14	BL3	Anas acuta	Northern Pintail	20	0	0	0	10	0	0	0	20	50	PlantSeed	Ref_1	A	Jennifer	0	70	30	0	0	0	0	0	Ref_1	1	Jessica	0	944.62	Dunning08	1
711	Nonpasseriformes	Anseriformes	Anatidae	Ducks, geese and swans	14	BL3	Anas georgica	Yellow-billed Pintail	10	0	0	0	0	0	0	0	20	70	PlantSeed	Ref_1	A	Jennifer	30	40	30	0	0	0	0	0	Ref_1	1	Other	0	623.82	Dunning08	1
712	Nonpasseriformes	Anseriformes	Anatidae	Ducks, geese and swans	14	BL3	Anas querquedula	Garganey	40	0	10	10	0	0	0	0	10	30	Omnivore	Ref_1	A	Jennifer	100	0	0	0	0	0	0	0	Ref_1	1	Jessica	0	325.6	Dunning08	1
713	Nonpasseriformes	Anseriformes	Anatidae	Ducks, geese and swans	14	BL3	Anas formosa	Baikal Teal	10	0	0	0	0	0	0	0	20	70	PlantSeed	Ref_1	A	Jennifer	0	70	30	0	0	0	0	0	Ref_1	1	Jessica	0	433.98	Dunning08	1
714	Nonpasseriformes	Anseriformes	Anatidae	Ducks, geese and swans	14	BL3	Anas crecca	Common Teal	30	0	0	0	0	0	0	0	20	50	PlantSeed	Ref_1	A	Jennifer	0	100	0	0	0	0	0	0	Ref_1	1	Jessica	0	341.89	Dunning08	1
718	Nonpasseriformes	Anseriformes	Anatidae	Ducks, geese and swans	14	BL3	Anas versicolor	Silver Teal	10	0	0	0	0	0	0	0	30	60	PlantSeed	Ref_1	A	Jennifer	20	80	0	0	0	0	0	0	Ref_1	1	Jessica	0	595.21	Dunning08	1
719	Nonpasseriformes	Anseriformes	Anatidae	Ducks, geese and swans	14	BL3	Anas hottentota	Hottentot Teal	30	0	0	0	0	0	10	0	20	40	PlantSeed	Ref_1	A	Jennifer	100	0	0	0	0	0	0	0	Ref_1	1	Jessica	0	276.36	Dunning08	1
720	Nonpasseriformes	Anseriformes	Anatidae	Ducks, geese and swans	14	BL3	Marmaronetta angustirostris	Marbled Teal	20	0	0	0	0	0	0	0	20	60	PlantSeed	Ref_1	A	Jennifer	50	50	0	0	0	0	0	0	Ref_1	1	Jessica	0	477	Dunning08	1
722	Nonpasseriformes	Anseriformes	Anatidae	Ducks, geese and swans	14	BL3	Netta rufina	Red-crested Pochard	0	0	0	0	0	0	0	0	30	70	PlantSeed	Ref_1	A	Jennifer	50	50	0	0	0	0	0	0	Ref_1	1	Jessica	0	1118	Dunning08	1
723	Nonpasseriformes	Anseriformes	Anatidae	Ducks, geese and swans	14	BL3	Netta peposaca	Rosy-billed Pochard	0	0	0	0	0	0	0	0	20	80	PlantSeed	Ref_1	B	Jennifer	20	50	30	0	0	0	0	0	Ref_1	1	Other	0	999.99	Dunning08	1
724	Nonpasseriformes	Anseriformes	Anatidae	Ducks, geese and swans	14	BL3	Netta erythrophthalma	Southern Pochard	10	0	0	0	0	0	0	0	60	30	PlantSeed	Ref_1	A	Jennifer	50	50	0	0	0	0	0	0	Ref_1	1	Jessica	0	780.38	Dunning08	1
727	Nonpasseriformes	Anseriformes	Anatidae	Ducks, geese and swans	14	BL3	Aythya ferina	Common Pochard	10	0	10	10	0	0	0	0	20	50	PlantSeed	Ref_1	A	Jennifer	50	50	0	0	0	0	0	0	Ref_1	1	Jessica	0	822.99	Dunning08	1
728	Nonpasseriformes	Anseriformes	Anatidae	Ducks, geese and swans	14	BL3	Aythya valisineria	Canvasback	10	0	0	10	0	0	0	0	20	60	PlantSeed	Ref_1	A	Jennifer	60	40	0	0	0	0	0	0	Ref_1	1	Jessica	0	1202	Dunning08	1
729	Nonpasseriformes	Anseriformes	Anatidae	Ducks, geese and swans	14	BL3	Aythya americana	Redhead	10	0	0	0	0	0	0	0	20	70	PlantSeed	Ref_1	A	Jennifer	50	50	0	0	0	0	0	0	Ref_1	1	Jessica	0	1075.69	Dunning08	1
730	Nonpasseriformes	Anseriformes	Anatidae	Ducks, geese and swans	14	BL3	Aythya collaris	Ring-necked Duck	20	0	0	0	0	0	0	0	20	60	PlantSeed	Ref_1	A	Jennifer	0	100	0	0	0	0	0	0	Ref_1	1	Jessica	0	704.55	Dunning08	1
731	Nonpasseriformes	Anseriformes	Anatidae	Ducks, geese and swans	14	BL3	Aythya nyroca	Ferruginous Duck	10	0	10	10	0	0	0	0	20	50	PlantSeed	Ref_1	A	Jennifer	50	50	0	0	0	0	0	0	Ref_1	1	Jessica	0	574	Dunning08	1
732	Nonpasseriformes	Anseriformes	Anatidae	Ducks, geese and swans	14	BL3	Aythya innotata	Madagascar Pochard	50	0	0	0	0	0	0	0	50	0	Omnivore	Ref_1	B	Jennifer	100	0	0	0	0	0	0	0	Ref_1	1	Jessica	0	685	Dunning08	1
733	Nonpasseriformes	Anseriformes	Anatidae	Ducks, geese and swans	14	BL3	Aythya baeri	Baer's Pochard	20	0	0	0	20	0	0	0	10	50	PlantSeed	Ref_1	C	Jennifer	100	0	0	0	0	0	0	0	Ref_1	1	Jessica	0	681.23	Dunning08	1
735	Nonpasseriformes	Anseriformes	Anatidae	Ducks, geese and swans	14	BL3	Aythya australis	Hardhead	10	0	0	0	0	0	0	0	20	70	PlantSeed	Ref_1	A	Jennifer	50	50	0	0	0	0	0	0	Ref_1	1	Jessica	0	869.41	Dunning08	1
736	Nonpasseriformes	Anseriformes	Anatidae	Ducks, geese and swans	14	BL3	Aythya fuligula	Tufted Duck	50	0	0	0	0	10	0	0	20	20	Omnivore	Ref_1	A	Jennifer	60	40	0	0	0	0	0	0	Ref_1	1	Jessica	0	701.17	Dunning08	1
737	Nonpasseriformes	Anseriformes	Anatidae	Ducks, geese and swans	14	BL3	Aythya novaeseelandiae	New Zealand Scaup	50	0	0	0	0	0	0	0	0	50	Omnivore	Ref_1	A	Jennifer	60	40	0	0	0	0	0	0	Ref_1	1	Jessica	0	681.98	Dunning08	1
738	Nonpasseriformes	Anseriformes	Anatidae	Ducks, geese and swans	14	BL3	Aythya marila	Greater Scaup	80	0	0	0	0	0	0	0	10	10	Invertebrate	Ref_1	A	Jennifer	80	20	0	0	0	0	0	0	Ref_1	1	Jessica	0	1005.37	Dunning08	1
739	Nonpasseriformes	Anseriformes	Anatidae	Ducks, geese and swans	14	BL3	Aythya affinis	Lesser Scaup	20	0	0	0	0	0	0	0	30	50	PlantSeed	Ref_1	A	Jennifer	100	0	0	0	0	0	0	0	Ref_1	1	Jessica	0	819.45	Dunning08	1
740	Nonpasseriformes	Anseriformes	Anatidae	Ducks, geese and swans	14	BL3	Somateria mollissima	Common Eider	70	0	0	10	0	0	10	0	0	10	Invertebrate	Ref_1	A	Jennifer	80	20	0	0	0	0	0	0	Ref_1	1	Jessica	0	2060.93	Dunning08	1
743	Nonpasseriformes	Anseriformes	Anatidae	Ducks, geese and swans	14	BL3	Somateria spectabilis	King Eider	80	0	0	0	0	0	0	0	10	10	Invertebrate	Ref_1	A	Jennifer	80	20	0	0	0	0	0	0	Ref_1	1	Jessica	0	1616.71	Dunning08	1
744	Nonpasseriformes	Anseriformes	Anatidae	Ducks, geese and swans	14	BL3	Somateria fischeri	Spectacled Eider	70	0	0	0	0	0	10	0	10	10	Invertebrate	Ref_1	A	Jennifer	80	20	0	0	0	0	0	0	Ref_1	1	Jessica	0	1557.16	Dunning08	1
745	Nonpasseriformes	Anseriformes	Anatidae	Ducks, geese and swans	14	BL3	Polysticta stelleri	Steller's Eider	80	0	0	20	0	0	0	0	0	0	Invertebrate	Ref_1	A	Jennifer	80	20	0	0	0	0	0	0	Ref_1	1	Jessica	0	806.76	Dunning08	1
747	Nonpasseriformes	Anseriformes	Anatidae	Ducks, geese and swans	14	BL3	Histrionicus histrionicus	Harlequin Duck	100	0	0	0	0	0	0	0	0	0	Invertebrate	Ref_1	A	Jennifer	80	20	0	0	0	0	0	0	Ref_1	1	Jessica	0	561.57	Dunning08	1
748	Nonpasseriformes	Anseriformes	Anatidae	Ducks, geese and swans	14	BL3	Clangula hyemalis	Long-tailed Duck	80	0	0	0	0	0	10	0	0	10	Invertebrate	Ref_1	A	Jennifer	100	0	0	0	0	0	0	0	Ref_1	1	Jessica	0	871	Dunning08	1
749	Nonpasseriformes	Anseriformes	Anatidae	Ducks, geese and swans	14	BL3	Melanitta nigra	Black Scoter	70	0	0	10	0	0	0	0	10	10	Invertebrate	Ref_1	A	Jennifer	100	0	0	0	0	0	0	0	Ref_1	1	Jessica	0	1049.98	Dunning08	1
752	Nonpasseriformes	Anseriformes	Anatidae	Ducks, geese and swans	14	BL3	Melanitta perspicillata	Surf Scoter	80	0	0	0	0	0	0	0	10	10	Invertebrate	Ref_1	A	Jennifer	100	0	0	0	0	0	0	0	Ref_1	1	Jessica	0	1096.33	Dunning08	1
753	Nonpasseriformes	Anseriformes	Anatidae	Ducks, geese and swans	14	BL3	Melanitta fusca	White-winged Scoter	80	0	0	10	0	0	0	0	0	10	Invertebrate	Ref_1	A	Jennifer	80	20	0	0	0	0	0	0	Ref_1	1	Jessica	0	1800.17	Dunning08	1
757	Nonpasseriformes	Anseriformes	Anatidae	Ducks, geese and swans	14	BL3	Bucephala clangula	Common Goldeneye	70	0	0	10	0	0	0	0	10	10	Invertebrate	Ref_1	A	Jennifer	80	20	0	0	0	0	0	0	Ref_1	1	Jessica	0	918.56	Dunning08	1
759	Nonpasseriformes	Anseriformes	Anatidae	Ducks, geese and swans	14	BL3	Bucephala islandica	Barrow's Goldeneye	80	0	0	0	0	0	0	0	10	10	Invertebrate	Ref_1	A	Jennifer	80	20	0	0	0	0	0	0	Ref_1	1	Jessica	0	921.21	Dunning08	1
760	Nonpasseriformes	Anseriformes	Anatidae	Ducks, geese and swans	14	BL3	Bucephala albeola	Bufflehead	70	0	0	20	0	0	0	0	10	0	Invertebrate	Ref_1	A	Jennifer	100	0	0	0	0	0	0	0	Ref_1	1	Jessica	0	397.46	Dunning08	1
761	Nonpasseriformes	Anseriformes	Anatidae	Ducks, geese and swans	14	BL3	Mergellus albellus	Smew	70	0	0	20	0	0	0	0	0	10	Invertebrate	Ref_1	A	Jennifer	100	0	0	0	0	0	0	0	Ref_1	1	Jessica	0	608.55	Dunning08	1
762	Nonpasseriformes	Anseriformes	Anatidae	Ducks, geese and swans	14	BL3	Lophodytes cucullatus	Hooded Merganser	40	0	10	30	0	0	0	0	10	10	Omnivore	Ref_1	A	Jennifer	80	20	0	0	0	0	0	0	Ref_1	1	Jessica	0	613.77	Dunning08	1
763	Nonpasseriformes	Anseriformes	Anatidae	Ducks, geese and swans	14	BL3	Mergus octosetaceus	Brazilian Merganser	40	0	0	60	0	0	0	0	0	0	VertFishScav	Ref_1	A	Jennifer	100	0	0	0	0	0	0	0	Ref_1	1	Jessica	0	983	Dunning08	1
764	Nonpasseriformes	Anseriformes	Anatidae	Ducks, geese and swans	14	BL3	Mergus serrator	Red-breasted Merganser	20	0	0	70	0	0	0	0	0	10	VertFishScav	Ref_1	A	Jennifer	80	20	0	0	0	0	0	0	Ref_1	1	Jessica	0	1015.17	Dunning08	1
766	Nonpasseriformes	Anseriformes	Anatidae	Ducks, geese and swans	14	BL3	Mergus squamatus	Scaly-sided Merganser	0	0	0	100	0	0	0	0	0	0	VertFishScav	Ref_1	B	Jennifer	100	0	0	0	0	0	0	0	Ref_1	1	Jessica	0	1234	Dunning08	1
767	Nonpasseriformes	Anseriformes	Anatidae	Ducks, geese and swans	14	BL3	Mergus merganser	Common Merganser	10	10	10	70	0	0	0	0	0	0	VertFishScav	Ref_1	A	Jennifer	80	20	0	0	0	0	0	0	Ref_1	1	Jessica	0	1451.02	Dunning08	1
778	Nonpasseriformes	Charadriiformes	Turnicidae	Buttonquails	47	BL3	Turnix sylvaticus	Small Buttonquail	60	0	0	0	0	0	0	0	40	0	Invertebrate	Ref_3	A	Carolina	0	0	100	0	0	0	0	0	Ref_3	1	Jessica	0	52.69	Dunning08	1
779	Nonpasseriformes	Charadriiformes	Turnicidae	Buttonquails	47	BL3	Turnix maculosus	Red-backed Buttonquail	40	0	0	0	0	0	0	0	30	30	PlantSeed	Ref_3	A	Carolina	0	0	100	0	0	0	0	0	Ref_3	1	Jessica	0	39.14	Dunning08	1
782	Nonpasseriformes	Charadriiformes	Turnicidae	Buttonquails	47	BL3	Turnix hottentottus	Hottentot Buttonquail	40	0	0	0	0	0	0	0	30	30	PlantSeed	Ref_3	B	Carolina	0	0	100	0	0	0	0	0	Ref_3	1	Jessica	0	50.61	Dunning08	1
783	Nonpasseriformes	Charadriiformes	Turnicidae	Buttonquails	47	BL3	Turnix tanki	Yellow-legged Buttonquail	20	0	0	0	0	0	0	0	60	20	PlantSeed	Ref_3	A	Carolina	0	0	100	0	0	0	0	0	Ref_3	1	Jessica	0	52.79	Dunning08	1
784	Nonpasseriformes	Charadriiformes	Turnicidae	Buttonquails	47	BL3	Turnix ocellatus	Spotted Buttonquail	50	0	0	0	0	0	0	0	40	10	Omnivore	Ref_3	D1	Carolina	0	0	100	0	0	0	0	0	Genus	0	Walter	0	110	Dunning08	1
785	Nonpasseriformes	Charadriiformes	Turnicidae	Buttonquails	47	BL3	Turnix suscitator	Barred Buttonquail	30	0	0	0	0	0	0	0	50	20	PlantSeed	Ref_3	A	Carolina	0	0	100	0	0	0	0	0	Ref_3	1	Jessica	0	49.1	Dunning08	1
786	Nonpasseriformes	Charadriiformes	Turnicidae	Buttonquails	47	BL3	Turnix nigricollis	Madagascar Buttonquail	50	0	0	0	0	0	0	0	50	0	Omnivore	Ref_3	B	Carolina	0	0	100	0	0	0	0	0	Ref_3	1	Jessica	0	61.3	Dunning08	1
787	Nonpasseriformes	Charadriiformes	Turnicidae	Buttonquails	47	BL3	Turnix melanogaster	Black-breasted Buttonquail	70	0	0	0	0	0	0	0	30	0	Invertebrate	Ref_3	A	Carolina	0	0	100	0	0	0	0	0	Ref_3	1	Jessica	0	87.06	Dunning08	1
788	Nonpasseriformes	Charadriiformes	Turnicidae	Buttonquails	47	BL3	Turnix castanotus	Chestnut-backed Buttonquail	50	0	0	0	0	0	0	0	50	0	Omnivore	Ref_3	B	Carolina	0	0	100	0	0	0	0	0	Ref_3	1	Jessica	0	82.71	Dunning08	1
789	Nonpasseriformes	Charadriiformes	Turnicidae	Buttonquails	47	BL3	Turnix olivii	Buff-breasted Buttonquail	50	0	0	0	0	0	0	0	50	0	Omnivore	Ref_3	B	Carolina	0	0	100	0	0	0	0	0	Ref_3	1	Jessica	0	56.39	GenAvg	0
790	Nonpasseriformes	Charadriiformes	Turnicidae	Buttonquails	47	BL3	Turnix varius	Painted Buttonquail	20	0	0	0	0	0	30	0	30	20	Omnivore	Ref_3	A	Carolina	0	0	100	0	0	0	0	0	Ref_3	1	Jessica	0	90.23	Dunning08	1
791	Nonpasseriformes	Charadriiformes	Turnicidae	Buttonquails	47	BL3	Turnix worcesteri	Luzon Buttonquail	50	0	0	0	0	0	0	0	40	10	Omnivore	Ref_3	D1	Carolina	0	0	100	0	0	0	0	0	Genus	0	Walter	0	56.39	GenAvg	0
792	Nonpasseriformes	Charadriiformes	Turnicidae	Buttonquails	47	BL3	Turnix everetti	Sumba Buttonquail	50	0	0	0	0	0	0	0	40	10	Omnivore	Ref_3	D1	Carolina	0	0	100	0	0	0	0	0	Ref_3	1	Jessica	0	28	Dunning08	1
793	Nonpasseriformes	Charadriiformes	Turnicidae	Buttonquails	47	BL3	Turnix pyrrhothorax	Red-chested Buttonquail	50	0	0	0	0	0	0	0	50	0	Omnivore	Ref_3	A	Carolina	0	0	100	0	0	0	0	0	Ref_3	1	Jessica	0	45.66	Dunning08	1
794	Nonpasseriformes	Charadriiformes	Turnicidae	Buttonquails	47	BL3	Turnix velox	Little Buttonquail	20	0	0	0	0	0	0	0	60	20	PlantSeed	Ref_3	A	Carolina	0	0	100	0	0	0	0	0	Ref_3	1	Jessica	0	44.28	Dunning08	1
795	Nonpasseriformes	Charadriiformes	Turnicidae	Buttonquails	47	BL3	Ortyxelos meiffrenii	Lark Buttonquail	50	0	0	0	0	0	0	0	50	0	Omnivore	Ref_3	B	Carolina	0	0	100	0	0	0	0	0	Ref_3	1	Jessica	0	17.6	Dunning08	1
818	Nonpasseriformes	Piciformes	Indicatoridae	Honeyguides	94	BL3	Indicator maculatus	Spotted Honeyguide	20	0	0	0	0	0	10	70	0	0	FruiNect	Ref_7	A	Jennifer	0	0	0	20	20	60	0	0	Ref_7	1	Other	0	46.8	Dunning08	1
819	Nonpasseriformes	Piciformes	Indicatoridae	Honeyguides	94	BL3	Indicator variegatus	Scaly-throated Honeyguide	30	0	0	0	0	0	10	60	0	0	FruiNect	Ref_7	A	Jennifer	0	0	0	50	50	0	0	0	Ref_7	1	Jessica	0	48.76	Dunning08	1
820	Nonpasseriformes	Piciformes	Indicatoridae	Honeyguides	94	BL3	Indicator indicator	Greater Honeyguide	20	0	0	0	0	0	20	60	0	0	FruiNect	Ref_7	A	Jennifer	0	0	0	50	50	0	0	0	Ref_7	1	Jessica	0	50.4	Dunning08	1
821	Nonpasseriformes	Piciformes	Indicatoridae	Honeyguides	94	BL3	Indicator archipelagicus	Malaysian Honeyguide	40	0	0	0	0	0	10	50	0	0	FruiNect	Ref_7	D1		0	0	0	50	50	0	0	0	Ref_7	1	Jessica	0	32.4	Dunning08	1
822	Nonpasseriformes	Piciformes	Indicatoridae	Honeyguides	94	BL3	Indicator minor	Lesser Honeyguide	20	0	0	0	0	0	10	70	0	0	FruiNect	Ref_7	A	Jennifer	0	0	0	50	50	0	0	0	Ref_7	1	Jessica	0	28.2	Dunning08	1
823	Nonpasseriformes	Piciformes	Indicatoridae	Honeyguides	94	IOC27	Indicator conirostris	Thick-billed Honeyguide	30	0	0	0	0	0	20	50	0	0	FruiNect	Ref_7	A	Jennifer	0	0	0	40	40	10	10	0	Ref_7	1	Jessica	0	31.8	Dunning08	1
824	Nonpasseriformes	Piciformes	Indicatoridae	Honeyguides	94	BL3	Indicator willcocksi	Willcocks's Honeyguide	100	0	0	0	0	0	0	0	0	0	Invertebrate	Ref_7	A	Jennifer	0	0	0	0	20	80	0	0	Ref_7	1	Jessica	0	15.4	Dunning08	1
825	Nonpasseriformes	Piciformes	Indicatoridae	Honeyguides	94	BL3	Indicator exilis	Least Honeyguide	30	0	0	0	0	0	20	50	0	0	FruiNect	Ref_7	A	Jennifer	0	0	0	50	50	0	0	0	Ref_7	1	Jessica	0	17.92	Dunning08	1
826	Nonpasseriformes	Piciformes	Indicatoridae	Honeyguides	94	BL3	Indicator pumilio	Dwarf Honeyguide	100	0	0	0	0	0	0	0	0	0	Invertebrate	Ref_7	A	Jennifer	0	0	0	50	50	0	0	0	Ref_7	1	Jessica	0	13.12	Dunning08	1
827	Nonpasseriformes	Piciformes	Indicatoridae	Honeyguides	94	BL3	Indicator meliphilus	Pallid Honeyguide	60	0	0	0	0	0	10	20	0	10	Invertebrate	Ref_7	A	Jennifer	0	0	0	50	50	0	0	0	Ref_7	1	Jessica	0	14.04	Dunning08	1
828	Nonpasseriformes	Piciformes	Indicatoridae	Honeyguides	94	BL3	Indicator xanthonotus	Yellow-rumped Honeyguide	100	0	0	0	0	0	0	0	0	0	Invertebrate	Ref_7	A	Jennifer	0	0	0	50	50	0	0	0	Ref_7	1	Jessica	0	30.38	Dunning08	1
829	Nonpasseriformes	Piciformes	Indicatoridae	Honeyguides	94	BL3	Melichneutes robustus	Lyre-tailed Honeyguide	20	0	0	0	0	0	10	70	0	0	FruiNect	Ref_7	A	Jennifer	0	0	0	50	50	0	0	0	Ref_7	1	Jessica	0	54.2	Dunning08	1
830	Nonpasseriformes	Piciformes	Indicatoridae	Honeyguides	94	BL3	Melignomon eisentrauti	Yellow-footed Honeyguide	40	0	0	0	0	0	30	0	30	0	Omnivore	Ref_7	A	Jennifer	0	0	0	0	50	50	0	0	Ref_7	1	Jessica	0	24.2	Dunning08	1
831	Nonpasseriformes	Piciformes	Indicatoridae	Honeyguides	94	BL3	Melignomon zenkeri	Zenker's Honeyguide	100	0	0	0	0	0	0	0	0	0	Invertebrate	Ref_7	B	Jennifer	0	0	0	50	50	0	0	0	Ref_7	1	Jessica	0	23.6	Dunning08	1
832	Nonpasseriformes	Piciformes	Indicatoridae	Honeyguides	94	BL3	Prodotiscus insignis	Cassin's Honeyguide	80	0	0	0	0	0	20	0	0	0	Invertebrate	Ref_7	A	Jennifer	0	0	0	33	33	33	0	0	Ref_7	1	Jessica	0	10.4	Dunning08	1
833	Nonpasseriformes	Piciformes	Indicatoridae	Honeyguides	94	BL3	Prodotiscus zambesiae	Green-backed Honeyguide	80	0	0	0	0	0	10	0	10	0	Invertebrate	Ref_7	A	Jennifer	0	0	0	50	50	0	0	0	Ref_7	1	Jessica	0	10.2	Dunning08	1
834	Nonpasseriformes	Piciformes	Indicatoridae	Honeyguides	94	BL3	Prodotiscus regulus	Wahlberg's Honeyguide	100	0	0	0	0	0	0	0	0	0	Invertebrate	Ref_7	A	Jennifer	0	0	0	50	50	0	0	0	Ref_7	1	Jessica	0	14.1	Dunning08	1
838	Nonpasseriformes	Piciformes	Picidae	Woodpeckers	95	BL3	Jynx torquilla	Eurasian Wryneck	100	0	0	0	0	0	0	0	0	0	Invertebrate	Ref_7	A	Jennifer	0	0	60	20	20	0	0	0	Ref_7	1	Jessica	0	34.96	Dunning08	1
839	Nonpasseriformes	Piciformes	Picidae	Woodpeckers	95	BL3	Jynx ruficollis	Rufous-necked Wryneck	100	0	0	0	0	0	0	0	0	0	Invertebrate	Ref_7	A	Jennifer	0	0	33	33	33	0	0	0	Ref_7	1	Jessica	0	46.4	Dunning08	1
846	Nonpasseriformes	Piciformes	Picidae	Woodpeckers	95	BL3	Picumnus innominatus	Speckled Piculet	100	0	0	0	0	0	0	0	0	0	Invertebrate	Ref_7	A	Jennifer	0	0	0	50	50	0	0	0	Ref_7	1	Jessica	0	10.2	Dunning08	1
847	Nonpasseriformes	Piciformes	Picidae	Woodpeckers	95	BL3	Picumnus aurifrons	Bar-breasted Piculet	100	0	0	0	0	0	0	0	0	0	Invertebrate	Ref_7	C	Jennifer	0	0	0	0	20	80	0	0	Ref_7	1	Jessica	0	8.94	Dunning08	1
848	Nonpasseriformes	Piciformes	Picidae	Woodpeckers	95	BL3	Picumnus pumilus	Orinoco Piculet	100	0	0	0	0	0	0	0	0	0	Invertebrate	Ref_7	A	Jennifer	0	0	0	33	33	33	0	0	Ref_7	1	Jessica	0	9.48	Dunning08	1
849	Nonpasseriformes	Piciformes	Picidae	Woodpeckers	95	BL3	Picumnus lafresnayi	Lafresnaye's Piculet	100	0	0	0	0	0	0	0	0	0	Invertebrate	Ref_7	A	Jennifer	0	0	0	50	50	0	0	0	Ref_7	1	Jessica	0	9.48	Dunning08	1
850	Nonpasseriformes	Piciformes	Picidae	Woodpeckers	95	BL3	Picumnus exilis	Golden-spangled Piculet	100	0	0	0	0	0	0	0	0	0	Invertebrate	Ref_7	A	Jennifer	0	0	0	80	20	0	0	0	Ref_7	1	Jessica	0	9.3	Dunning08	1
851	Nonpasseriformes	Piciformes	Picidae	Woodpeckers	95	BL3	Picumnus fuscus	Rusty-necked Piculet	100	0	0	0	0	0	0	0	0	0	Invertebrate	Ref_7	D1	Jennifer	0	0	0	40	30	30	0	0	Genus	0	Walter	0	11.32	GenAvg	0
852	Nonpasseriformes	Piciformes	Picidae	Woodpeckers	95	BL3	Picumnus sclateri	Ecuadorian Piculet	100	0	0	0	0	0	0	0	0	0	Invertebrate	Ref_7	C	Jennifer	0	0	0	80	20	0	0	0	Ref_7	1	Jessica	0	11.02	Dunning08	1
853	Nonpasseriformes	Piciformes	Picidae	Woodpeckers	95	BL3	Picumnus squamulatus	Scaled Piculet	100	0	0	0	0	0	0	0	0	0	Invertebrate	Ref_7	A	Jennifer	0	0	0	50	50	0	0	0	Ref_7	1	Jessica	0	10.2	Dunning08	1
854	Nonpasseriformes	Piciformes	Picidae	Woodpeckers	95	BL3	Picumnus spilogaster	White-bellied Piculet	100	0	0	0	0	0	0	0	0	0	Invertebrate	Ref_7	D1	Jennifer	0	0	0	50	50	0	0	0	Ref_7	1	Jessica	0	13.2	Dunning08	1
855	Nonpasseriformes	Piciformes	Picidae	Woodpeckers	95	BL3	Picumnus minutissimus	Guianan Piculet	100	0	0	0	0	0	0	0	0	0	Invertebrate	Ref_7	A	Jennifer	0	0	0	50	50	0	0	0	Ref_7	1	Jessica	0	13.29	Dunning08	1
856	Nonpasseriformes	Piciformes	Picidae	Woodpeckers	95	BL3	Picumnus pygmaeus	Spotted Piculet	100	0	0	0	0	0	0	0	0	0	Invertebrate	Ref_7	D1	Jennifer	0	0	0	40	30	30	0	0	Genus	0	Walter	0	11	Dunning08	1
857	Nonpasseriformes	Piciformes	Picidae	Woodpeckers	95	BL3	Picumnus steindachneri	Speckle-chested Piculet	100	0	0	0	0	0	0	0	0	0	Invertebrate	Ref_7	C	Jennifer	0	0	0	30	70	0	0	0	Ref_7	1	Jessica	0	9.9	Dunning08	1
858	Nonpasseriformes	Piciformes	Picidae	Woodpeckers	95	BL3	Picumnus varzeae	Varzea Piculet	100	0	0	0	0	0	0	0	0	0	Invertebrate	Ref_7	D1	Jennifer	0	0	0	40	30	30	0	0	Genus	0	Walter	0	11.32	GenAvg	0
859	Nonpasseriformes	Piciformes	Picidae	Woodpeckers	95	BL3	Picumnus dorbignyanus	Ocellated Piculet	100	0	0	0	0	0	0	0	0	0	Invertebrate	Ref_7	D1	Jennifer	0	0	0	50	50	0	0	0	Ref_7	1	Jessica	0	9.6	Dunning08	1
860	Nonpasseriformes	Piciformes	Picidae	Woodpeckers	95	BL3	Picumnus temminckii	Ochre-collared Piculet	100	0	0	0	0	0	0	0	0	0	Invertebrate	Ref_7	A	Jennifer	0	0	0	80	20	0	0	0	Ref_7	1	Jessica	0	11.5	Dunning08	1
861	Nonpasseriformes	Piciformes	Picidae	Woodpeckers	95	BL3	Picumnus albosquamatus	White-wedged Piculet	100	0	0	0	0	0	0	0	0	0	Invertebrate	Ref_7	D1	Jennifer	0	0	0	40	30	30	0	0	Genus	0	Walter	0	11.9	Dunning08	1
862	Nonpasseriformes	Piciformes	Picidae	Woodpeckers	95	BL3	Picumnus cirratus	White-barred Piculet	100	0	0	0	0	0	0	0	0	0	Invertebrate	Ref_7	A	Jennifer	0	0	0	50	50	0	0	0	Ref_7	1	Jessica	0	10.2	Dunning08	1
863	Nonpasseriformes	Piciformes	Picidae	Woodpeckers	95	BL3	Picumnus rufiventris	Rufous-breasted Piculet	100	0	0	0	0	0	0	0	0	0	Invertebrate	Ref_7	C	Jennifer	0	0	0	50	50	0	0	0	Ref_7	1	Jessica	0	21	Dunning08	1
865	Nonpasseriformes	Piciformes	Picidae	Woodpeckers	95	BL3	Picumnus fulvescens	Tawny Piculet	100	0	0	0	0	0	0	0	0	0	Invertebrate	Ref_7	D1	Jennifer	0	0	0	40	30	30	0	0	Genus	0	Walter	0	11.32	GenAvg	0
866	Nonpasseriformes	Piciformes	Picidae	Woodpeckers	95	BL3	Picumnus limae	Ochraceous Piculet	100	0	0	0	0	0	0	0	0	0	Invertebrate	Ref_7	D1	Jennifer	0	0	0	40	30	30	0	0	Genus	0	Walter	0	11.32	GenAvg	0
867	Nonpasseriformes	Piciformes	Picidae	Woodpeckers	95	BL3	Picumnus nebulosus	Mottled Piculet	100	0	0	0	0	0	0	0	0	0	Invertebrate	Ref_7	C	Jennifer	0	0	0	50	50	0	0	0	Ref_7	1	Jessica	0	11.6	Dunning08	1
868	Nonpasseriformes	Piciformes	Picidae	Woodpeckers	95	BL3	Picumnus castelnau	Plain-breasted Piculet	100	0	0	0	0	0	0	0	0	0	Invertebrate	Ref_7	C	Jennifer	0	0	0	33	33	33	0	0	Ref_7	1	Jessica	0	11.4	Dunning08	1
869	Nonpasseriformes	Piciformes	Picidae	Woodpeckers	95	BL3	Picumnus subtilis	Fine-barred Piculet	100	0	0	0	0	0	0	0	0	0	Invertebrate	Ref_7	D1	Jennifer	0	0	0	40	30	30	0	0	Genus	0	Walter	0	10.4	Dunning08	1
870	Nonpasseriformes	Piciformes	Picidae	Woodpeckers	95	BL3	Picumnus olivaceus	Olivaceous Piculet	100	0	0	0	0	0	0	0	0	0	Invertebrate	Ref_7	A	Jennifer	0	0	0	50	50	0	0	0	Ref_7	1	Jessica	0	10.6	Dunning08	1
871	Nonpasseriformes	Piciformes	Picidae	Woodpeckers	95	BL3	Picumnus granadensis	Greyish Piculet	100	0	0	0	0	0	0	0	0	0	Invertebrate	Ref_7	B	Jennifer	0	0	0	50	50	0	0	0	Ref_7	1	Jessica	0	12.2	Dunning08	1
872	Nonpasseriformes	Piciformes	Picidae	Woodpeckers	95	BL3	Picumnus cinnamomeus	Chestnut Piculet	100	0	0	0	0	0	0	0	0	0	Invertebrate	Ref_7	B	Jennifer	0	0	0	33	33	33	0	0	Ref_7	1	Jessica	0	11.32	GenAvg	0
873	Nonpasseriformes	Piciformes	Picidae	Woodpeckers	95	BL3	Sasia africana	African Piculet	100	0	0	0	0	0	0	0	0	0	Invertebrate	Ref_7	A	Jennifer	0	0	0	80	20	0	0	0	Ref_7	1	Jessica	0	9.4	Dunning08	1
874	Nonpasseriformes	Piciformes	Picidae	Woodpeckers	95	BL3	Sasia abnormis	Rufous Piculet	100	0	0	0	0	0	0	0	0	0	Invertebrate	Ref_7	A	Jennifer	0	0	0	80	20	0	0	0	Ref_7	1	Jessica	0	9.2	Dunning08	1
875	Nonpasseriformes	Piciformes	Picidae	Woodpeckers	95	BL3	Sasia ochracea	White-browed Piculet	100	0	0	0	0	0	0	0	0	0	Invertebrate	Ref_7	A	Jennifer	0	0	20	60	20	0	0	0	Ref_7	1	Jessica	0	9.7	Dunning08	1
876	Nonpasseriformes	Piciformes	Picidae	Woodpeckers	95	BL3	Nesoctites micromegas	Antillean Piculet	80	0	0	0	0	0	20	0	0	0	Invertebrate	Ref_7	A	Jennifer	0	0	0	50	50	0	0	0	Ref_7	1	Jessica	0	32.19	Dunning08	1
877	Nonpasseriformes	Piciformes	Picidae	Woodpeckers	95	BL3	Melanerpes candidus	White Woodpecker	20	0	0	0	0	0	60	0	20	0	FruiNect	Ref_7	A	Jennifer	0	0	0	50	50	0	0	0	Ref_7	1	Jessica	0	108	Dunning08	1
878	Nonpasseriformes	Piciformes	Picidae	Woodpeckers	95	BL3	Melanerpes lewis	Lewis's Woodpecker	60	0	0	0	0	0	0	20	20	0	Invertebrate	Ref_7	A	Jennifer	0	0	0	50	50	0	0	0	Ref_7	1	Jessica	0	105.76	Dunning08	1
879	Nonpasseriformes	Piciformes	Picidae	Woodpeckers	95	BL3	Melanerpes herminieri	Guadeloupe Woodpecker	60	0	0	0	0	0	20	0	20	0	Invertebrate	Ref_7	A	Jennifer	0	0	0	0	20	80	0	0	Ref_7	1	Other	0	100	Dunning08	1
880	Nonpasseriformes	Piciformes	Picidae	Woodpeckers	95	BL3	Melanerpes portoricensis	Puerto Rican Woodpecker	70	0	0	0	0	0	10	0	10	10	Invertebrate	Ref_7	A	Jennifer	0	0	0	30	40	30	0	0	Ref_7	1	Other	0	59.86	Dunning08	1
881	Nonpasseriformes	Piciformes	Picidae	Woodpeckers	95	BL3	Melanerpes erythrocephalus	Red-headed Woodpecker	60	0	0	0	10	0	0	0	20	10	Invertebrate	Ref_7	A	Jennifer	0	0	20	20	60	0	0	0	Ref_7	1	Jessica	0	71.6	Dunning08	1
882	Nonpasseriformes	Piciformes	Picidae	Woodpeckers	95	BL3	Melanerpes formicivorus	Acorn Woodpecker	20	0	0	0	0	0	10	10	60	0	PlantSeed	Ref_7	A	Jennifer	0	0	0	0	40	60	0	0	Ref_7	1	Other	0	79.62	Dunning08	1
883	Nonpasseriformes	Piciformes	Picidae	Woodpeckers	95	BL3	Melanerpes pucherani	Black-cheeked Woodpecker	60	0	0	0	0	0	20	10	10	0	Invertebrate	Ref_7	A	Jennifer	0	0	0	0	60	40	0	0	Ref_7	1	Jessica	0	62.4	Dunning08	1
884	Nonpasseriformes	Piciformes	Picidae	Woodpeckers	95	BL3	Melanerpes chrysauchen	Golden-naped Woodpecker	60	0	0	0	0	0	40	0	0	0	Invertebrate	Ref_7	A	Jennifer	0	0	0	0	50	50	0	0	Ref_7	1	Jessica	0	52.48	Dunning08	1
885	Nonpasseriformes	Piciformes	Picidae	Woodpeckers	95	BL3	Melanerpes cruentatus	Yellow-tufted Woodpecker	50	0	0	0	0	0	50	0	0	0	Omnivore	Ref_7	A	Jennifer	0	0	0	0	20	80	0	0	Ref_7	1	Jessica	0	58.1	Dunning08	1
886	Nonpasseriformes	Piciformes	Picidae	Woodpeckers	95	BL3	Melanerpes flavifrons	Yellow-fronted Woodpecker	30	0	0	0	0	0	40	0	30	0	Omnivore	Ref_7	A	Jennifer	0	0	0	50	50	0	0	0	Ref_7	1	Jessica	0	57.78	Dunning08	1
887	Nonpasseriformes	Piciformes	Picidae	Woodpeckers	95	BL3	Melanerpes cactorum	White-fronted Woodpecker	50	0	0	0	0	0	50	0	0	0	Omnivore	Ref_7	A	Jennifer	0	0	0	0	50	50	0	0	Ref_7	1	Jessica	0	34.94	Dunning08	1
888	Nonpasseriformes	Piciformes	Picidae	Woodpeckers	95	BL3	Melanerpes striatus	Hispaniolan Woodpecker	60	0	0	0	0	0	20	10	10	0	Invertebrate	Ref_7	A	Jennifer	0	0	0	20	60	20	0	0	Ref_7	1	Jessica	0	73.4	Dunning08	1
889	Nonpasseriformes	Piciformes	Picidae	Woodpeckers	95	BL3	Melanerpes radiolatus	Jamaican Woodpecker	40	0	10	0	0	0	50	0	0	0	Omnivore	Ref_7	A	Jennifer	0	0	0	20	80	0	0	0	Ref_7	1	Jessica	0	108	Dunning08	1
890	Nonpasseriformes	Piciformes	Picidae	Woodpeckers	95	BL3	Melanerpes chrysogenys	Golden-cheeked Woodpecker	80	0	0	0	0	0	10	0	10	0	Invertebrate	Ref_7	A	Jennifer	0	0	0	0	80	20	0	0	Ref_7	1	Jessica	0	67.72	Dunning08	1
891	Nonpasseriformes	Piciformes	Picidae	Woodpeckers	95	BL3	Melanerpes hypopolius	Grey-breasted Woodpecker	40	0	0	0	0	0	60	0	0	0	FruiNect	Ref_7	A	Jennifer	0	0	20	20	40	20	0	0	Ref_7	1	Jessica	0	52.4	Dunning08	1
892	Nonpasseriformes	Piciformes	Picidae	Woodpeckers	95	BL3	Melanerpes pygmaeus	Yucatan Woodpecker	60	0	0	0	0	0	30	10	0	0	Invertebrate	Ref_7	C	Jennifer	0	0	0	80	20	0	0	0	Ref_7	1	Jessica	0	38.81	Dunning08	1
893	Nonpasseriformes	Piciformes	Picidae	Woodpeckers	95	BL3	Melanerpes rubricapillus	Red-crowned Woodpecker	60	0	0	0	0	0	30	10	0	0	Invertebrate	Ref_7	A	Jennifer	0	0	0	50	50	0	0	0	Ref_7	1	Jessica	0	52.33	Dunning08	1
894	Nonpasseriformes	Piciformes	Picidae	Woodpeckers	95	BL3	Melanerpes uropygialis	Gila Woodpecker	40	10	10	0	0	0	20	10	10	0	Omnivore	Ref_7	A	Jennifer	0	0	20	20	40	20	0	0	Ref_7	1	Jessica	0	64.66	Dunning08	1
895	Nonpasseriformes	Piciformes	Picidae	Woodpeckers	95	BL3	Melanerpes carolinus	Red-bellied Woodpecker	30	10	10	0	0	0	20	10	20	0	Omnivore	Ref_7	A	Jennifer	0	0	0	0	20	60	20	0	Ref_7	1	Jessica	0	69.5	Dunning08	1
896	Nonpasseriformes	Piciformes	Picidae	Woodpeckers	95	BL3	Melanerpes superciliaris	West Indian Woodpecker	60	10	0	0	0	0	30	0	0	0	Invertebrate	Ref_7	A	Jennifer	0	0	20	20	40	20	0	0	Ref_7	1	Jessica	0	77.31	Dunning08	1
897	Nonpasseriformes	Piciformes	Picidae	Woodpeckers	95	BL3	Melanerpes aurifrons	Golden-fronted Woodpecker	40	0	0	0	10	0	30	0	20	0	Omnivore	Ref_7	A	Jennifer	0	0	20	20	60	0	0	0	Ref_7	1	Other	0	80.77	Dunning08	1
898	Nonpasseriformes	Piciformes	Picidae	Woodpeckers	95	BL3	Melanerpes hoffmannii	Hoffmann's Woodpecker	50	0	0	0	0	0	40	10	0	0	Omnivore	Ref_7	A	Jennifer	0	0	0	20	80	0	0	0	Ref_7	1	Jessica	0	72.16	Dunning08	1
900	Nonpasseriformes	Piciformes	Picidae	Woodpeckers	95	BL3	Sphyrapicus varius	Yellow-bellied Sapsucker	50	0	0	0	0	0	10	30	10	0	Omnivore	Ref_7	A	Jennifer	0	0	0	30	40	30	0	0	Ref_7	1	Other	0	50.3	Dunning08	1
901	Nonpasseriformes	Piciformes	Picidae	Woodpeckers	95	BL3	Sphyrapicus nuchalis	Red-naped Sapsucker	50	0	0	0	0	0	10	30	10	0	Omnivore	Ref_7	A	Jennifer	0	0	0	20	40	40	0	0	Ref_7	1	Other	0	48.49	Dunning08	1
902	Nonpasseriformes	Piciformes	Picidae	Woodpeckers	95	BL3	Sphyrapicus ruber	Red-breasted Sapsucker	70	0	0	0	0	0	0	0	0	30	Invertebrate	Ref_7	A	Jennifer	0	0	0	0	20	80	0	0	Ref_7	1	Jessica	0	54.79	Dunning08	1
903	Nonpasseriformes	Piciformes	Picidae	Woodpeckers	95	BL3	Sphyrapicus thyroideus	Williamson's Sapsucker	50	0	0	0	0	0	20	30	0	0	Omnivore	Ref_7	A	Jennifer	0	0	10	20	50	20	0	0	Ref_7	1	Other	0	47.6	Dunning08	1
904	Nonpasseriformes	Piciformes	Picidae	Woodpeckers	95	BL3	Xiphidiopicus percussus	Cuban Green Woodpecker	90	10	0	0	0	0	0	0	0	0	Invertebrate	Ref_7	A	Jennifer	0	0	0	33	33	33	0	0	Ref_7	1	Jessica	0	60.86	Dunning08	1
905	Nonpasseriformes	Piciformes	Picidae	Woodpeckers	95	BL3	Campethera punctuligera	Fine-spotted Woodpecker	100	0	0	0	0	0	0	0	0	0	Invertebrate	Ref_7	A	Jennifer	0	0	20	20	40	20	0	0	Ref_7	1	Jessica	0	71.79	Dunning08	1
906	Nonpasseriformes	Piciformes	Picidae	Woodpeckers	95	BL3	Campethera nubica	Nubian Woodpecker	100	0	0	0	0	0	0	0	0	0	Invertebrate	Ref_7	A	Jennifer	0	0	20	20	60	0	0	0	Ref_7	1	Jessica	0	59.7	Dunning08	1
907	Nonpasseriformes	Piciformes	Picidae	Woodpeckers	95	BL3	Campethera bennettii	Bennett's Woodpecker	100	0	0	0	0	0	0	0	0	0	Invertebrate	Ref_7	A	Jennifer	0	0	0	20	80	0	0	0	Ref_7	1	Jessica	0	70.1	Dunning08	1
908	Nonpasseriformes	Piciformes	Picidae	Woodpeckers	95	BL3	Campethera abingoni	Golden-tailed Woodpecker	100	0	0	0	0	0	0	0	0	0	Invertebrate	Ref_7	A	Jennifer	0	0	0	50	50	0	0	0	Ref_7	1	Jessica	0	67.52	Dunning08	1
909	Nonpasseriformes	Piciformes	Picidae	Woodpeckers	95	BL3	Campethera mombassica	Mombasa Woodpecker	100	0	0	0	0	0	0	0	0	0	Invertebrate	Ref_7	A	Jennifer	0	0	0	50	50	0	0	0	Ref_7	1	Jessica	0	59.58	Dunning08	1
910	Nonpasseriformes	Piciformes	Picidae	Woodpeckers	95	BL3	Campethera notata	Knysna Woodpecker	100	0	0	0	0	0	0	0	0	0	Invertebrate	Ref_7	A	Jennifer	0	0	0	20	80	0	0	0	Ref_7	1	Jessica	0	62	Dunning08	1
911	Nonpasseriformes	Piciformes	Picidae	Woodpeckers	95	BL3	Campethera maculosa	Little Green Woodpecker	100	0	0	0	0	0	0	0	0	0	Invertebrate	Ref_7	A	Jennifer	0	0	20	20	40	20	0	0	Ref_7	1	Jessica	0	54	Dunning08	1
912	Nonpasseriformes	Piciformes	Picidae	Woodpeckers	95	BL3	Campethera cailliautii	Green-backed Woodpecker	100	0	0	0	0	0	0	0	0	0	Invertebrate	Ref_7	A	Jennifer	0	0	0	0	20	80	0	0	Ref_7	1	Jessica	0	41.1	Dunning08	1
913	Nonpasseriformes	Piciformes	Picidae	Woodpeckers	95	BL3	Campethera tullbergi	Tullberg's Woodpecker	100	0	0	0	0	0	0	0	0	0	Invertebrate	Ref_7	A	Jennifer	0	0	0	0	20	80	0	0	Ref_7	1	Jessica	0	50.5	Dunning08	1
914	Nonpasseriformes	Piciformes	Picidae	Woodpeckers	95	BL3	Campethera nivosa	Buff-spotted Woodpecker	100	0	0	0	0	0	0	0	0	0	Invertebrate	Ref_7	A	Jennifer	0	0	0	33	33	33	0	0	Ref_7	1	Jessica	0	37.8	Dunning08	1
915	Nonpasseriformes	Piciformes	Picidae	Woodpeckers	95	BL3	Campethera caroli	Brown-eared Woodpecker	100	0	0	0	0	0	0	0	0	0	Invertebrate	Ref_7	A	Jennifer	0	0	0	0	80	20	0	0	Ref_7	1	Jessica	0	44.15	Dunning08	1
916	Nonpasseriformes	Piciformes	Picidae	Woodpeckers	95	BL3	Geocolaptes olivaceus	Ground Woodpecker	100	0	0	0	0	0	0	0	0	0	Invertebrate	Ref_7	A	Jennifer	0	0	80	20	0	0	0	0	Ref_7	1	Jessica	0	120	Dunning08	1
917	Nonpasseriformes	Piciformes	Picidae	Woodpeckers	95	BL3	Dendropicos elachus	Sahelian Woodpecker	100	0	0	0	0	0	0	0	0	0	Invertebrate	Ref_7	A	Jennifer	0	0	0	0	50	50	0	0	Ref_7	1	Jessica	0	18.4	Dunning08	1
918	Nonpasseriformes	Piciformes	Picidae	Woodpeckers	95	BL3	Dendropicos poecilolaemus	Speckle-breasted Woodpecker	100	0	0	0	0	0	0	0	0	0	Invertebrate	Ref_7	A	Jennifer	0	0	0	0	50	50	0	0	Ref_7	1	Jessica	0	28.1	Dunning08	1
919	Nonpasseriformes	Piciformes	Picidae	Woodpeckers	95	BL3	Dendropicos abyssinicus	Abyssinian Woodpecker	100	0	0	0	0	0	0	0	0	0	Invertebrate	Ref_7	A	Jennifer	0	0	0	0	50	50	0	0	Ref_7	1	Jessica	0	24.45	Dunning08	1
920	Nonpasseriformes	Piciformes	Picidae	Woodpeckers	95	BL3	Dendropicos fuscescens	Cardinal Woodpecker	90	0	0	0	0	0	10	0	0	0	Invertebrate	Ref_7	A	Jennifer	0	0	10	40	40	10	0	0	Ref_7	1	Jessica	0	26	Dunning08	1
921	Nonpasseriformes	Piciformes	Picidae	Woodpeckers	95	BL3	Dendropicos gabonensis	Gabon Woodpecker	100	0	0	0	0	0	0	0	0	0	Invertebrate	Ref_7	A	Jennifer	0	0	0	33	33	33	0	0	Ref_7	1	Jessica	0	25.92	Dunning08	1
922	Nonpasseriformes	Piciformes	Picidae	Woodpeckers	95	BL3	Dendropicos stierlingi	Stierling's Woodpecker	100	0	0	0	0	0	0	0	0	0	Invertebrate	Ref_7	A	Jennifer	0	0	0	0	80	20	0	0	Ref_7	1	Jessica	0	28	Dunning08	1
923	Nonpasseriformes	Piciformes	Picidae	Woodpeckers	95	BL3	Thripias namaquus	Bearded Woodpecker	90	0	10	0	0	0	0	0	0	0	Invertebrate	Ref_7	A	Jennifer	0	0	20	20	40	20	0	0	Ref_7	1	Jessica	0	81.54	Dunning08	1
924	Nonpasseriformes	Piciformes	Picidae	Woodpeckers	95	BL3	Thripias pyrrhogaster	Fire-bellied Woodpecker	100	0	0	0	0	0	0	0	0	0	Invertebrate	Ref_7	A	Jennifer	0	0	0	0	80	20	0	0	Ref_7	1	Jessica	0	68.5	Dunning08	1
925	Nonpasseriformes	Piciformes	Picidae	Woodpeckers	95	BL3	Thripias xantholophus	Golden-crowned Woodpecker	100	0	0	0	0	0	0	0	0	0	Invertebrate	Ref_7	A	Jennifer	0	0	0	0	80	20	0	0	Ref_7	1	Jessica	0	81.54	Dunning08	1
926	Nonpasseriformes	Piciformes	Picidae	Woodpeckers	95	BL3	Mesopicos elliotii	Elliot's Woodpecker	100	0	0	0	0	0	0	0	0	0	Invertebrate	Ref_7	A	Jennifer	0	0	0	33	33	33	0	0	Ref_7	1	Jessica	0	37.2	Dunning08	1
927	Nonpasseriformes	Piciformes	Picidae	Woodpeckers	95	BL3	Mesopicos goertae	Grey Woodpecker	90	0	0	0	0	0	0	0	10	0	Invertebrate	Ref_7	A	Jennifer	0	0	0	0	100	0	0	0	Ref_7	1	Jessica	0	44.48	Dunning08	1
928	Nonpasseriformes	Piciformes	Picidae	Woodpeckers	95	IOC27	Dendropicos spodocephalus	Eastern Grey Woodpecker	100	0	0	0	0	0	0	0	0	0	Invertebrate	Ref_7	A	Jennifer	0	0	33	33	33	0	0	0	Ref_7	1	Jessica	0	47.28	Dunning08	1
929	Nonpasseriformes	Piciformes	Picidae	Woodpeckers	95	BL3	Mesopicos griseocephalus	Olive Woodpecker	100	0	0	0	0	0	0	0	0	0	Invertebrate	Ref_7	A	Jennifer	0	0	0	20	80	0	0	0	Ref_7	1	Jessica	0	40.89	Dunning08	1
930	Nonpasseriformes	Piciformes	Picidae	Woodpeckers	95	BL3	Dendrocopos obsoletus	Brown-backed Woodpecker	80	0	0	0	0	0	20	0	0	0	Invertebrate	Ref_7	A	Jennifer	0	0	0	20	80	0	0	0	Ref_7	1	Jessica	0	21.4	Dunning08	1
931	Nonpasseriformes	Piciformes	Picidae	Woodpeckers	95	BL3	Dendrocopos temminckii	Sulawesi Woodpecker	100	0	0	0	0	0	0	0	0	0	Invertebrate	Ref_7	A	Jennifer	0	0	0	0	40	60	0	0	Ref_7	1	Jessica	0	66.72	GenAvg	0
932	Nonpasseriformes	Piciformes	Picidae	Woodpeckers	95	BL3	Dendrocopos maculatus	Philippine Woodpecker	100	0	0	0	0	0	0	0	0	0	Invertebrate	Ref_7	A	Jennifer	0	0	0	0	80	20	0	0	Ref_7	1	Jessica	0	24.5	Dunning08	1
934	Nonpasseriformes	Piciformes	Picidae	Woodpeckers	95	BL3	Dendrocopos moluccensis	Sunda Woodpecker	70	0	0	0	0	0	20	10	0	0	Invertebrate	Ref_7	A	Jennifer	0	0	0	80	20	0	0	0	Ref_7	1	Jessica	0	16.15	Dunning08	1
935	Nonpasseriformes	Piciformes	Picidae	Woodpeckers	95	BL3	Dendrocopos canicapillus	Grey-capped Woodpecker	70	0	0	0	0	0	10	0	10	10	Invertebrate	Ref_7	A	Jennifer	0	0	0	33	33	33	0	0	Ref_7	1	Jessica	0	25.76	Dunning08	1
936	Nonpasseriformes	Piciformes	Picidae	Woodpeckers	95	BL3	Dendrocopos kizuki	Pygmy Woodpecker	90	0	0	0	0	0	10	0	0	0	Invertebrate	Ref_7	A	Jennifer	0	0	0	0	20	80	0	0	Ref_7	1	Jessica	0	19.19	Dunning08	1
937	Nonpasseriformes	Piciformes	Picidae	Woodpeckers	95	BL3	Dendrocopos minor	Lesser Spotted Woodpecker	90	0	0	0	0	0	10	0	0	0	Invertebrate	Ref_7	A	Jennifer	0	0	0	20	20	60	0	0	Ref_7	1	Jessica	0	19.8	Dunning08	1
938	Nonpasseriformes	Piciformes	Picidae	Woodpeckers	95	BL3	Dendrocopos auriceps	Brown-fronted Woodpecker	70	0	0	0	0	0	20	0	10	0	Invertebrate	Ref_7	A	Jennifer	0	0	10	30	40	20	0	0	Ref_7	1	Jessica	0	39.92	Dunning08	1
939	Nonpasseriformes	Piciformes	Picidae	Woodpeckers	95	BL3	Dendrocopos macei	Fulvous-breasted Woodpecker	80	0	0	0	0	0	20	0	0	0	Invertebrate	Ref_7	A	Jennifer	0	0	0	20	60	20	0	0	Ref_7	1	Jessica	0	44.93	Dunning08	1
940	Nonpasseriformes	Piciformes	Picidae	Woodpeckers	95	BL3	Dendrocopos atratus	Stripe-breasted Woodpecker	100	0	0	0	0	0	0	0	0	0	Invertebrate	Ref_7	A	Jennifer	0	0	0	20	60	20	0	0	Ref_7	1	Jessica	0	46.73	Dunning08	1
941	Nonpasseriformes	Piciformes	Picidae	Woodpeckers	95	BL3	Dendrocopos mahrattensis	Yellow-crowned Woodpecker	80	0	0	0	0	0	10	10	0	0	Invertebrate	Ref_7	A	Jennifer	0	0	0	0	50	50	0	0	Ref_7	1	Jessica	0	34.3	Dunning08	1
942	Nonpasseriformes	Piciformes	Picidae	Woodpeckers	95	BL3	Dendrocopos dorae	Arabian Woodpecker	80	0	0	0	0	0	0	20	0	0	Invertebrate	Ref_7	A	Jennifer	0	0	10	20	40	30	0	0	Ref_7	1	Jessica	0	19.49	Dunning08	1
943	Nonpasseriformes	Piciformes	Picidae	Woodpeckers	95	BL3	Dendrocopos hyperythrus	Rufous-bellied Woodpecker	70	0	0	0	0	0	0	20	0	10	Invertebrate	Ref_7	A	Jennifer	0	0	0	0	50	50	0	0	Ref_7	1	Jessica	0	46.49	Dunning08	1
944	Nonpasseriformes	Piciformes	Picidae	Woodpeckers	95	BL3	Dendrocopos cathpharius	Crimson-breasted Woodpecker	70	0	0	0	0	0	0	30	0	0	Invertebrate	Ref_7	A	Jennifer	0	0	0	50	50	0	0	0	Ref_7	1	Jessica	0	30.74	Dunning08	1
945	Nonpasseriformes	Piciformes	Picidae	Woodpeckers	95	BL3	Dendrocopos darjellensis	Darjeeling Woodpecker	100	0	0	0	0	0	0	0	0	0	Invertebrate	Ref_7	A	Jennifer	0	0	0	33	33	33	0	0	Ref_7	1	Jessica	0	70.66	Dunning08	1
946	Nonpasseriformes	Piciformes	Picidae	Woodpeckers	95	BL3	Dendrocopos medius	Middle Spotted Woodpecker	70	0	0	0	0	0	20	0	10	0	Invertebrate	Ref_7	A	Jennifer	0	0	10	30	30	30	0	0	Ref_7	1	Jessica	0	59	Dunning08	1
947	Nonpasseriformes	Piciformes	Picidae	Woodpeckers	95	BL3	Dendrocopos leucotos	White-backed Woodpecker	70	0	0	0	0	0	20	0	10	0	Invertebrate	Ref_7	A	Jennifer	0	0	0	20	60	10	10	0	Ref_7	1	Other	0	116.8	Dunning08	1
950	Nonpasseriformes	Piciformes	Picidae	Woodpeckers	95	BL3	Dendrocopos major	Great Spotted Woodpecker	50	10	0	0	0	10	0	0	30	0	Omnivore	Ref_7	A	Jennifer	0	0	0	20	40	30	10	0	Ref_7	1	Other	0	74.94	Dunning08	1
952	Nonpasseriformes	Piciformes	Picidae	Woodpeckers	95	BL3	Dendrocopos syriacus	Syrian Woodpecker	50	0	0	0	0	0	20	10	20	0	Omnivore	Ref_7	A	Jennifer	0	0	20	30	40	10	0	0	Ref_7	1	Other	0	76.7	Dunning08	1
953	Nonpasseriformes	Piciformes	Picidae	Woodpeckers	95	BL3	Dendrocopos leucopterus	White-winged Woodpecker	70	0	0	0	0	0	10	10	10	0	Invertebrate	Ref_7	D1	Jennifer	0	0	10	30	30	20	10	0	Genus	0	Other	0	67	Dunning08	1
954	Nonpasseriformes	Piciformes	Picidae	Woodpeckers	95	BL3	Dendrocopos assimilis	Sind Woodpecker	100	0	0	0	0	0	0	0	0	0	Invertebrate	Ref_7	A	Jennifer	0	0	0	50	50	0	0	0	Ref_7	1	Jessica	0	51.84	Dunning08	1
955	Nonpasseriformes	Piciformes	Picidae	Woodpeckers	95	BL3	Dendrocopos himalayensis	Himalayan Woodpecker	60	0	0	0	0	0	10	10	20	0	Invertebrate	Ref_7	A	Jennifer	0	0	10	30	30	30	0	0	Ref_7	1	Jessica	0	67.74	Dunning08	1
956	Nonpasseriformes	Piciformes	Picidae	Woodpeckers	95	BL3	Veniliornis lignarius	Striped Woodpecker	100	0	0	0	0	0	0	0	0	0	Invertebrate	Ref_7	C	Jennifer	0	0	0	50	50	0	0	0	Ref_7	1	Jessica	0	34	Dunning08	1
957	Nonpasseriformes	Piciformes	Picidae	Woodpeckers	95	BL3	Veniliornis mixtus	Checkered Woodpecker	50	0	0	0	0	0	0	0	50	0	Omnivore	Ref_7	A	Jennifer	0	0	0	50	50	0	0	0	Ref_7	1	Jessica	0	28.74	Dunning08	1
958	Nonpasseriformes	Piciformes	Picidae	Woodpeckers	95	BL3	Picoides nuttallii	Nuttall's Woodpecker	70	0	0	0	0	0	10	10	10	0	Invertebrate	Ref_7	A	Jennifer	0	0	20	40	40	0	0	0	Ref_7	1	Jessica	0	37.39	Dunning08	1
959	Nonpasseriformes	Piciformes	Picidae	Woodpeckers	95	BL3	Picoides scalaris	Ladder-backed Woodpecker	80	0	0	0	0	0	20	0	0	0	Invertebrate	Ref_7	A	Jennifer	0	0	10	30	30	30	0	0	Ref_7	1	Jessica	0	31.59	Dunning08	1
960	Nonpasseriformes	Piciformes	Picidae	Woodpeckers	95	BL3	Picoides pubescens	Downy Woodpecker	80	0	0	0	0	0	10	0	10	0	Invertebrate	Ref_7	A	Jennifer	0	0	0	20	40	40	0	0	Ref_7	1	Jessica	0	25.55	Dunning08	1
961	Nonpasseriformes	Piciformes	Picidae	Woodpeckers	95	BL3	Picoides borealis	Red-cockaded Woodpecker	70	0	0	0	0	0	20	0	10	0	Invertebrate	Ref_7	A	Jennifer	0	0	0	50	50	0	0	0	Ref_7	1	Jessica	0	47.99	Dunning08	1
962	Nonpasseriformes	Piciformes	Picidae	Woodpeckers	95	BL3	Picoides stricklandi	Strickland's Woodpecker	80	0	0	0	0	0	10	0	10	0	Invertebrate	Ref_7	A	Jennifer	0	0	0	50	50	0	0	0	Ref_7	1	Jessica	0	40.87	Dunning08	1
965	Nonpasseriformes	Piciformes	Picidae	Woodpeckers	95	BL3	Picoides villosus	Hairy Woodpecker	70	0	0	0	0	0	10	10	10	0	Invertebrate	Ref_7	A	Jennifer	0	0	20	30	50	0	0	0	Ref_7	1	Jessica	0	62.65	Dunning08	1
966	Nonpasseriformes	Piciformes	Picidae	Woodpeckers	95	BL3	Picoides albolarvatus	White-headed Woodpecker	70	0	0	0	0	0	0	10	20	0	Invertebrate	Ref_7	A	Jennifer	0	0	10	40	40	10	0	0	Ref_7	1	Other	0	61.07	Dunning08	1
967	Nonpasseriformes	Piciformes	Picidae	Woodpeckers	95	BL3	Picoides tridactylus	Eurasian Three-toed Woodpecker	80	0	0	0	0	0	0	20	0	0	Invertebrate	Ref_7	A	Jennifer	0	0	20	80	0	0	0	0	Ref_7	1	Jessica	0	65.49	Dunning08	1
969	Nonpasseriformes	Piciformes	Picidae	Woodpeckers	95	BL3	Picoides dorsalis	American Three-toed Woodpecker	90	0	0	0	0	0	0	10	0	0	Invertebrate	Ref_7	A	Jennifer	0	0	10	20	70	0	0	0	Ref_7	1	Jessica	0	55.05	Dunning08	1
970	Nonpasseriformes	Piciformes	Picidae	Woodpeckers	95	BL3	Picoides arcticus	Black-backed Woodpecker	70	0	0	0	0	0	10	10	10	0	Invertebrate	Ref_7	A	Jennifer	0	0	0	80	20	0	0	0	Ref_7	1	Jessica	0	69.24	Dunning08	1
971	Nonpasseriformes	Piciformes	Picidae	Woodpeckers	95	BL3	Veniliornis callonotus	Scarlet-backed Woodpecker	90	0	0	0	0	0	10	0	0	0	Invertebrate	Ref_7	D1	Jennifer	0	0	0	33	33	33	0	0	Ref_7	1	Jessica	0	26.47	Dunning08	1
972	Nonpasseriformes	Piciformes	Picidae	Woodpeckers	95	BL3	Veniliornis dignus	Yellow-vented Woodpecker	100	0	0	0	0	0	0	0	0	0	Invertebrate	Ref_7	C	Jennifer	0	0	0	0	60	40	0	0	Ref_7	1	Jessica	0	37.6	Dunning08	1
973	Nonpasseriformes	Piciformes	Picidae	Woodpeckers	95	BL3	Veniliornis nigriceps	Bar-bellied Woodpecker	100	0	0	0	0	0	0	0	0	0	Invertebrate	Ref_7	C	Jennifer	0	0	0	33	33	33	0	0	Ref_7	1	Jessica	0	43.96	Dunning08	1
974	Nonpasseriformes	Piciformes	Picidae	Woodpeckers	95	BL3	Picoides fumigatus	Smoky-brown Woodpecker	80	0	0	0	0	0	20	0	0	0	Invertebrate	Ref_7	A	Jennifer	0	0	0	50	0	50	0	0	Ref_7	1	Jessica	0	36.2	Dunning08	1
975	Nonpasseriformes	Piciformes	Picidae	Woodpeckers	95	BL3	Veniliornis passerinus	Little Woodpecker	100	0	0	0	0	0	0	0	0	0	Invertebrate	Ref_7	A	Jennifer	0	0	0	33	33	33	0	0	Ref_7	1	Jessica	0	32.1	Dunning08	1
976	Nonpasseriformes	Piciformes	Picidae	Woodpeckers	95	BL3	Veniliornis frontalis	Dot-fronted Woodpecker	90	0	0	0	0	0	10	0	0	0	Invertebrate	Ref_7	D1	Jennifer	0	0	30	50	20	0	0	0	Ref_7	1	Jessica	0	36.7	Dunning08	1
977	Nonpasseriformes	Piciformes	Picidae	Woodpeckers	95	BL3	Veniliornis spilogaster	White-spotted Woodpecker	80	0	0	0	0	0	20	0	0	0	Invertebrate	Ref_7	A	Jennifer	0	0	0	50	50	0	0	0	Ref_7	1	Jessica	0	40.3	Dunning08	1
978	Nonpasseriformes	Piciformes	Picidae	Woodpeckers	95	BL3	Veniliornis sanguineus	Blood-coloured Woodpecker	100	0	0	0	0	0	0	0	0	0	Invertebrate	Ref_7	A	Jennifer	0	0	0	50	50	0	0	0	Ref_7	1	Jessica	0	26.5	Dunning08	1
979	Nonpasseriformes	Piciformes	Picidae	Woodpeckers	95	BL3	Veniliornis kirkii	Red-rumped Woodpecker	100	0	0	0	0	0	0	0	0	0	Invertebrate	Ref_7	A	Jennifer	0	0	0	10	50	40	0	0	Ref_7	1	Jessica	0	28.8	Dunning08	1
980	Nonpasseriformes	Piciformes	Picidae	Woodpeckers	95	BL3	Veniliornis chocoensis	Choco Woodpecker	70	0	0	0	0	0	30	0	0	0	Invertebrate	Ref_7	C	Jennifer	0	0	0	50	50	0	0	0	Ref_7	1	Jessica	0	30	Dunning08	1
981	Nonpasseriformes	Piciformes	Picidae	Woodpeckers	95	BL3	Veniliornis cassini	Golden-collared Woodpecker	100	0	0	0	0	0	0	0	0	0	Invertebrate	Ref_7	B	Jennifer	0	0	0	0	20	80	0	0	Ref_7	1	Jessica	0	34.6	Dunning08	1
982	Nonpasseriformes	Piciformes	Picidae	Woodpeckers	95	BL3	Veniliornis affinis	Red-stained Woodpecker	70	0	0	0	0	0	30	0	0	0	Invertebrate	Ref_7	A	Jennifer	0	0	0	0	60	40	0	0	Ref_7	1	Jessica	0	34.83	Dunning08	1
983	Nonpasseriformes	Piciformes	Picidae	Woodpeckers	95	BL3	Veniliornis maculifrons	Yellow-eared Woodpecker	90	0	0	0	0	0	10	0	0	0	Invertebrate	Ref_7	D1	Jennifer	0	0	10	30	30	30	0	0	Genus	0	Walter	0	38.69	GenAvg	0
985	Nonpasseriformes	Piciformes	Picidae	Woodpeckers	95	BL3	Piculus simplex	Rufous-winged Woodpecker	100	0	0	0	0	0	0	0	0	0	Invertebrate	Ref_7	A	Jennifer	0	0	0	10	50	40	0	0	Ref_7	1	Jessica	0	55	Dunning08	1
986	Nonpasseriformes	Piciformes	Picidae	Woodpeckers	95	BL3	Piculus callopterus	Stripe-cheeked Woodpecker	100	0	0	0	0	0	0	0	0	0	Invertebrate	Ref_7	A	Jennifer	0	0	0	50	50	0	0	0	Ref_7	1	Jessica	0	66.53	GenAvg	0
987	Nonpasseriformes	Piciformes	Picidae	Woodpeckers	95	BL3	Piculus litae	Lita Woodpecker	100	0	0	0	0	0	0	0	0	0	Invertebrate	Ref_7	B	Jennifer	0	0	0	0	70	30	0	0	Ref_7	1	Jessica	0	66.53	GenAvg	0
988	Nonpasseriformes	Piciformes	Picidae	Woodpeckers	95	BL3	Piculus leucolaemus	White-throated Woodpecker	100	0	0	0	0	0	0	0	0	0	Invertebrate	Ref_7	B	Jennifer	0	0	0	0	50	50	0	0	Ref_7	1	Jessica	0	69	Dunning08	1
989	Nonpasseriformes	Piciformes	Picidae	Woodpeckers	95	BL3	Piculus flavigula	Yellow-throated Woodpecker	100	0	0	0	0	0	0	0	0	0	Invertebrate	Ref_7	A	Jennifer	0	0	0	0	40	60	0	0	Ref_7	1	Jessica	0	55	Dunning08	1
990	Nonpasseriformes	Piciformes	Picidae	Woodpeckers	95	BL3	Piculus chrysochloros	Golden-green Woodpecker	100	0	0	0	0	0	0	0	0	0	Invertebrate	Ref_7	A	Jennifer	0	0	0	0	60	40	0	0	Ref_7	1	Jessica	0	88	Dunning08	1
991	Nonpasseriformes	Piciformes	Picidae	Woodpeckers	95	BL3	Piculus aurulentus	White-browed Woodpecker	100	0	0	0	0	0	0	0	0	0	Invertebrate	Ref_7	A	Jennifer	0	0	0	0	100	0	0	0	Ref_7	1	Jessica	0	74.99	Dunning08	1
992	Nonpasseriformes	Piciformes	Picidae	Woodpeckers	95	BL3	Colaptes auricularis	Grey-crowned Woodpecker	50	0	0	0	0	0	50	0	0	0	Omnivore	Ref_7	C	Jennifer	0	0	0	33	33	33	0	0	Ref_7	1	Jessica	0	65.4	Dunning08	1
993	Nonpasseriformes	Piciformes	Picidae	Woodpeckers	95	BL3	Colaptes rubiginosus	Golden-olive Woodpecker	90	0	0	0	0	0	10	0	0	0	Invertebrate	Ref_7	A	Jennifer	0	0	0	20	50	30	0	0	Ref_7	1	Jessica	0	55.79	Dunning08	1
996	Nonpasseriformes	Piciformes	Picidae	Woodpeckers	95	BL3	Colaptes rivolii	Crimson-mantled Woodpecker	80	0	0	0	0	0	20	0	0	0	Invertebrate	Ref_7	A	Jennifer	0	0	20	20	30	30	0	0	Ref_7	1	Jessica	0	102	Dunning08	1
998	Nonpasseriformes	Piciformes	Picidae	Woodpeckers	95	BL3	Colaptes atricollis	Black-necked Woodpecker	100	0	0	0	0	0	0	0	0	0	Invertebrate	Ref_7	A	Jennifer	0	0	20	20	30	30	0	0	Ref_7	1	Jessica	0	76.1	Dunning08	1
999	Nonpasseriformes	Piciformes	Picidae	Woodpeckers	95	BL3	Colaptes punctigula	Spot-breasted Woodpecker	100	0	0	0	0	0	0	0	0	0	Invertebrate	Ref_7	A	Jennifer	0	0	0	50	50	0	0	0	Ref_7	1	Jessica	0	61.96	Dunning08	1
1000	Nonpasseriformes	Piciformes	Picidae	Woodpeckers	95	BL3	Colaptes melanochloros	Green-barred Woodpecker	80	0	0	0	0	0	10	10	0	0	Invertebrate	Ref_7	A	Jennifer	0	0	0	50	50	0	0	0	Ref_7	1	Jessica	0	127.27	Dunning08	1
1001	Nonpasseriformes	Piciformes	Picidae	Woodpeckers	95	BL3	Colaptes auratus	Northern Flicker	70	0	0	0	0	0	20	0	10	0	Invertebrate	Ref_7	A	Jennifer	0	0	100	0	0	0	0	0	Ref_7	1	Jessica	0	131.46	Dunning08	1
1003	Nonpasseriformes	Piciformes	Picidae	Woodpeckers	95	BL3	Colaptes chrysoides	Gilded Flicker	60	0	0	0	0	0	20	0	20	0	Invertebrate	Ref_7	A	Jennifer	0	0	60	20	20	0	0	0	Ref_7	1	Jessica	0	111	Dunning08	1
1004	Nonpasseriformes	Piciformes	Picidae	Woodpeckers	95	BL3	Colaptes fernandinae	Fernandina's Flicker	80	0	0	0	0	0	0	0	20	0	Invertebrate	Ref_7	A	Jennifer	0	0	100	0	0	0	0	0	Ref_7	1	Jessica	0	135	Dunning08	1
1005	Nonpasseriformes	Piciformes	Picidae	Woodpeckers	95	BL3	Colaptes pitius	Chilean Flicker	100	0	0	0	0	0	0	0	0	0	Invertebrate	Ref_7	A	Jennifer	0	0	100	0	0	0	0	0	Ref_7	1	Jessica	0	159	Dunning08	1
1006	Nonpasseriformes	Piciformes	Picidae	Woodpeckers	95	BL3	Colaptes rupicola	Andean Flicker	100	0	0	0	0	0	0	0	0	0	Invertebrate	Ref_7	A	Jennifer	0	0	100	0	0	0	0	0	Ref_7	1	Jessica	0	174	Dunning08	1
1007	Nonpasseriformes	Piciformes	Picidae	Woodpeckers	95	BL3	Colaptes campestris	Campo Flicker	90	10	0	0	0	0	0	0	0	0	Invertebrate	Ref_7	A	Jennifer	0	0	100	0	0	0	0	0	Ref_7	1	Jessica	0	158	Dunning08	1
1009	Nonpasseriformes	Piciformes	Picidae	Woodpeckers	95	BL3	Celeus brachyurus	Rufous Woodpecker	80	0	0	0	0	0	10	10	0	0	Invertebrate	Ref_7	A	Jennifer	0	0	10	30	30	30	0	0	Ref_7	1	Jessica	0	85.94	Dunning08	1
1010	Nonpasseriformes	Piciformes	Picidae	Woodpeckers	95	BL3	Celeus loricatus	Cinnamon Woodpecker	70	0	0	0	0	0	30	0	0	0	Invertebrate	Ref_7	A	Jennifer	0	0	0	20	20	60	0	0	Ref_7	1	Jessica	0	76.6	Dunning08	1
1011	Nonpasseriformes	Piciformes	Picidae	Woodpeckers	95	BL3	Celeus grammicus	Scaly-breasted Woodpecker	50	0	0	0	0	0	50	0	0	0	Omnivore	Ref_7	A	Jennifer	0	0	0	0	80	20	0	0	Ref_7	1	Jessica	0	73.44	Dunning08	1
1012	Nonpasseriformes	Piciformes	Picidae	Woodpeckers	95	BL3	Celeus undatus	Waved Woodpecker	80	0	0	0	0	0	0	0	20	0	Invertebrate	Ref_7	A	Jennifer	0	0	0	0	20	80	0	0	Ref_7	1	Jessica	0	64.5	Dunning08	1
1013	Nonpasseriformes	Piciformes	Picidae	Woodpeckers	95	BL3	Celeus castaneus	Chestnut-coloured Woodpecker	70	0	0	0	0	0	10	0	10	10	Invertebrate	Ref_7	A	Jennifer	0	0	0	0	30	70	0	0	Ref_7	1	Jessica	0	85.59	Dunning08	1
1014	Nonpasseriformes	Piciformes	Picidae	Woodpeckers	95	BL3	Celeus elegans	Chestnut Woodpecker	80	0	0	0	0	0	20	0	0	0	Invertebrate	Ref_7	A	Jennifer	0	0	0	50	50	0	0	0	Ref_7	1	Jessica	0	134.97	Dunning08	1
1015	Nonpasseriformes	Piciformes	Picidae	Woodpeckers	95	BL3	Celeus lugubris	Pale-crested Woodpecker	100	0	0	0	0	0	0	0	0	0	Invertebrate	Ref_7	A	Jennifer	0	0	0	0	100	0	0	0	Ref_7	1	Jessica	0	137	Dunning08	1
1016	Nonpasseriformes	Piciformes	Picidae	Woodpeckers	95	BL3	Celeus flavescens	Blond-crested Woodpecker	70	0	0	0	0	0	30	0	0	0	Invertebrate	Ref_7	A	Jennifer	0	0	20	30	50	0	0	0	Ref_7	1	Jessica	0	139	Dunning08	1
1017	Nonpasseriformes	Piciformes	Picidae	Woodpeckers	95	BL3	Celeus flavus	Cream-coloured Woodpecker	80	0	0	0	0	0	10	0	10	0	Invertebrate	Ref_7	A	Jennifer	0	0	0	20	60	20	0	0	Ref_7	1	Jessica	0	147.33	Dunning08	1
1018	Nonpasseriformes	Piciformes	Picidae	Woodpeckers	95	BL3	Celeus spectabilis	Rufous-headed Woodpecker	100	0	0	0	0	0	0	0	0	0	Invertebrate	Ref_7	C	Jennifer	0	0	0	0	100	0	0	0	Ref_7	1	Jessica	0	114	Dunning08	1
1019	Nonpasseriformes	Piciformes	Picidae	Woodpeckers	95	BL3	Celeus torquatus	Ringed Woodpecker	50	0	0	0	0	0	0	0	50	0	Omnivore	Ref_7	A	Jennifer	0	0	0	20	60	20	0	0	Ref_7	1	Jessica	0	134	Dunning08	1
1020	Nonpasseriformes	Piciformes	Picidae	Woodpeckers	95	BL3	Dryocopus galeatus	Helmeted Woodpecker	100	0	0	0	0	0	0	0	0	0	Invertebrate	Ref_7	A	Jennifer	0	0	0	50	50	0	0	0	Ref_7	1	Jessica	0	124	Dunning08	1
1021	Nonpasseriformes	Piciformes	Picidae	Woodpeckers	95	BL3	Dryocopus pileatus	Pileated Woodpecker	70	0	0	0	0	0	20	0	10	0	Invertebrate	Ref_7	A	Jennifer	0	0	20	30	30	20	0	0	Ref_7	1	Other	0	286.59	Dunning08	1
1022	Nonpasseriformes	Piciformes	Picidae	Woodpeckers	95	BL3	Dryocopus lineatus	Lineated Woodpecker	80	0	0	0	0	0	10	0	10	0	Invertebrate	Ref_7	A	Jennifer	0	0	20	20	60	0	0	0	Ref_7	1	Jessica	0	183.19	Dunning08	1
1023	Nonpasseriformes	Piciformes	Picidae	Woodpeckers	95	BL3	Dryocopus schulzi	Black-bodied Woodpecker	100	0	0	0	0	0	0	0	0	0	Invertebrate	Ref_7	C	Jennifer	0	0	0	20	60	20	0	0	Ref_7	1	Jessica	0	200	Dunning08	1
1024	Nonpasseriformes	Piciformes	Picidae	Woodpeckers	95	BL3	Dryocopus javensis	White-bellied Woodpecker	100	0	0	0	0	0	0	0	0	0	Invertebrate	Ref_7	A	Jennifer	0	0	0	50	50	0	0	0	Ref_7	1	Jessica	0	271.4	Dunning08	1
1025	Nonpasseriformes	Piciformes	Picidae	Woodpeckers	95	BL3	Dryocopus hodgei	Andaman Woodpecker	100	0	0	0	0	0	0	0	0	0	Invertebrate	Ref_7	A	Jennifer	0	0	20	20	40	20	0	0	Ref_7	1	Other	0	156	Dunning08	1
1026	Nonpasseriformes	Piciformes	Picidae	Woodpeckers	95	BL3	Dryocopus martius	Black Woodpecker	100	0	0	0	0	0	0	0	0	0	Invertebrate	Ref_7	A	Jennifer	0	0	40	40	20	0	0	0	Ref_7	1	Other	0	321	Dunning08	1
1027	Nonpasseriformes	Piciformes	Picidae	Woodpeckers	95	BL3	Campephilus pollens	Powerful Woodpecker	90	0	0	0	0	0	10	0	0	0	Invertebrate	Ref_7	D1	Jennifer	0	0	0	30	40	30	0	0	Ref_7	1	Jessica	0	273.28	GenAvg	0
1028	Nonpasseriformes	Piciformes	Picidae	Woodpeckers	95	BL3	Campephilus haematogaster	Crimson-bellied Woodpecker	100	0	0	0	0	0	0	0	0	0	Invertebrate	Ref_7	A	Jennifer	0	0	10	60	30	0	0	0	Ref_7	1	Other	0	237	Dunning08	1
1029	Nonpasseriformes	Piciformes	Picidae	Woodpeckers	95	BL3	Campephilus rubricollis	Red-necked Woodpecker	100	0	0	0	0	0	0	0	0	0	Invertebrate	Ref_7	A	Jennifer	0	0	0	20	60	20	0	0	Ref_7	1	Jessica	0	210.71	Dunning08	1
1030	Nonpasseriformes	Piciformes	Picidae	Woodpeckers	95	BL3	Campephilus robustus	Robust Woodpecker	100	0	0	0	0	0	0	0	0	0	Invertebrate	Ref_7	A	Jennifer	0	0	0	30	40	30	0	0	Ref_7	1	Jessica	0	200	Dunning08	1
1031	Nonpasseriformes	Piciformes	Picidae	Woodpeckers	95	BL3	Campephilus guatemalensis	Pale-billed Woodpecker	80	0	0	0	0	0	20	0	0	0	Invertebrate	Ref_7	A	Jennifer	0	0	0	30	40	30	0	0	Ref_7	1	Jessica	0	242	Dunning08	1
1032	Nonpasseriformes	Piciformes	Picidae	Woodpeckers	95	BL3	Campephilus melanoleucos	Crimson-crested Woodpecker	80	0	0	0	0	0	20	0	0	0	Invertebrate	Ref_7	A	Jennifer	0	0	0	0	100	0	0	0	Ref_7	1	Jessica	0	256	Dunning08	1
1033	Nonpasseriformes	Piciformes	Picidae	Woodpeckers	95	BL3	Campephilus gayaquilensis	Guayaquil Woodpecker	80	0	0	0	0	0	20	0	0	0	Invertebrate	Ref_7	C	Jennifer	0	0	0	10	60	30	0	0	Ref_7	1	Other	0	241.22	Dunning08	1
1034	Nonpasseriformes	Piciformes	Picidae	Woodpeckers	95	BL3	Campephilus leucopogon	Cream-backed Woodpecker	100	0	0	0	0	0	0	0	0	0	Invertebrate	Ref_7	A	Jennifer	0	0	0	33	33	33	0	0	Ref_7	1	Jessica	0	249	Dunning08	1
1035	Nonpasseriformes	Piciformes	Picidae	Woodpeckers	95	BL3	Campephilus magellanicus	Magellanic Woodpecker	100	0	0	0	0	0	0	0	0	0	Invertebrate	Ref_7	A	Jennifer	0	0	20	30	30	20	0	0	Ref_7	1	Other	0	324	Dunning08	1
1036	Nonpasseriformes	Piciformes	Picidae	Woodpeckers	95	BL3	Campephilus imperialis	Imperial Woodpecker	100	0	0	0	0	0	0	0	0	0	Invertebrate	Ref_7	A	Jennifer	0	0	0	0	100	0	0	0	Ref_7	1	Jessica	0	273.28	GenAvg	0
1037	Nonpasseriformes	Piciformes	Picidae	Woodpeckers	95	BL3	Campephilus principalis	Ivory-billed Woodpecker	80	0	0	0	0	0	10	0	10	0	Invertebrate	Ref_7	A	Jennifer	0	0	0	20	70	10	0	0	Ref_7	1	Other	0	516	Dunning08	1
1038	Nonpasseriformes	Piciformes	Picidae	Woodpeckers	95	BL3	Picus mineaceus	Banded Woodpecker	100	0	0	0	0	0	0	0	0	0	Invertebrate	Ref_7	A	Jennifer	0	0	0	33	33	33	0	0	Ref_7	1	Jessica	0	97.29	Dunning08	1
1039	Nonpasseriformes	Piciformes	Picidae	Woodpeckers	95	BL3	Picus chlorolophus	Lesser Yellownape	80	0	0	0	0	0	10	10	0	0	Invertebrate	Ref_7	A	Jennifer	0	0	33	33	33	0	0	0	Ref_7	1	Jessica	0	65.41	Dunning08	1
1040	Nonpasseriformes	Piciformes	Picidae	Woodpeckers	95	BL3	Picus puniceus	Crimson-winged Woodpecker	100	0	0	0	0	0	0	0	0	0	Invertebrate	Ref_7	A	Jennifer	0	0	33	33	33	0	0	0	Ref_7	1	Jessica	0	79.1	Dunning08	1
1041	Nonpasseriformes	Piciformes	Picidae	Woodpeckers	95	BL3	Picus flavinucha	Greater Yellownape	80	0	0	0	0	0	10	0	10	0	Invertebrate	Ref_7	A	Jennifer	0	0	0	30	40	30	0	0	Ref_7	1	Other	0	176.83	Dunning08	1
1042	Nonpasseriformes	Piciformes	Picidae	Woodpeckers	95	BL3	Picus mentalis	Checker-throated Woodpecker	90	0	0	0	0	0	10	0	0	0	Invertebrate	Ref_7	A	Jennifer	0	0	0	0	100	0	0	0	Ref_7	1	Jessica	0	99.73	Dunning08	1
1043	Nonpasseriformes	Piciformes	Picidae	Woodpeckers	95	BL3	Picus viridanus	Streak-breasted Woodpecker	100	0	0	0	0	0	0	0	0	0	Invertebrate	Ref_7	A	Jennifer	0	0	60	20	20	0	0	0	Ref_7	1	Jessica	0	111.39	Dunning08	1
1044	Nonpasseriformes	Piciformes	Picidae	Woodpeckers	95	BL3	Picus vittatus	Laced Woodpecker	100	0	0	0	0	0	0	0	0	0	Invertebrate	Ref_7	A	Jennifer	0	0	25	25	25	25	0	0	Ref_7	1	Jessica	0	108.07	Dunning08	1
1045	Nonpasseriformes	Piciformes	Picidae	Woodpeckers	95	BL3	Picus xanthopygaeus	Streak-throated Woodpecker	80	0	0	0	0	0	0	10	10	0	Invertebrate	Ref_7	A	Jennifer	0	0	40	40	20	0	0	0	Ref_7	1	Other	0	99.69	Dunning08	1
1046	Nonpasseriformes	Piciformes	Picidae	Woodpeckers	95	BL3	Picus squamatus	Scaly-bellied Woodpecker	80	0	0	0	0	0	20	0	0	0	Invertebrate	Ref_7	A	Jennifer	0	0	33	33	33	0	0	0	Ref_7	1	Jessica	0	170	Dunning08	1
1047	Nonpasseriformes	Piciformes	Picidae	Woodpeckers	95	BL3	Picus awokera	Japanese Woodpecker	70	0	0	0	0	0	20	0	10	0	Invertebrate	Ref_7	A	Jennifer	0	0	0	20	80	0	0	0	Ref_7	1	Jessica	0	143	Dunning08	1
1048	Nonpasseriformes	Piciformes	Picidae	Woodpeckers	95	BL3	Picus viridis	Eurasian Green Woodpecker	90	0	0	0	0	0	10	0	0	0	Invertebrate	Ref_7	A	Jennifer	0	0	100	0	0	0	0	0	Ref_7	1	Jessica	0	176	Dunning08	1
1052	Nonpasseriformes	Piciformes	Picidae	Woodpeckers	95	BL3	Picus rabieri	Red-collared Woodpecker	100	0	0	0	0	0	0	0	0	0	Invertebrate	Ref_7	A	Jennifer	0	0	40	60	0	0	0	0	Ref_7	1	Jessica	0	119.51	GenAvg	0
1053	Nonpasseriformes	Piciformes	Picidae	Woodpeckers	95	BL3	Picus erythropygius	Black-headed Woodpecker	100	0	0	0	0	0	0	0	0	0	Invertebrate	Ref_7	A	Jennifer	0	0	25	25	25	25	0	0	Ref_7	1	Jessica	0	116.18	Dunning08	1
1054	Nonpasseriformes	Piciformes	Picidae	Woodpeckers	95	BL3	Picus canus	Grey-faced Woodpecker	70	0	0	0	0	0	10	10	10	0	Invertebrate	Ref_7	A	Jennifer	0	0	100	0	0	0	0	0	Ref_7	1	Jessica	0	137	Dunning08	1
1055	Nonpasseriformes	Piciformes	Picidae	Woodpeckers	95	BL3	Dinopium rafflesii	Olive-backed Woodpecker	100	0	0	0	0	0	0	0	0	0	Invertebrate	Ref_7	A	Jennifer	0	0	0	60	40	0	0	0	Ref_7	1	Jessica	0	102	Dunning08	1
1056	Nonpasseriformes	Piciformes	Picidae	Woodpeckers	95	BL3	Dinopium shorii	Himalayan Flameback	100	0	0	0	0	0	0	0	0	0	Invertebrate	Ref_7	D1	Jennifer	0	0	0	50	50	0	0	0	Ref_7	1	Jessica	0	101	Dunning08	1
1057	Nonpasseriformes	Piciformes	Picidae	Woodpeckers	95	BL3	Dinopium javanense	Common Flameback	100	0	0	0	0	0	0	0	0	0	Invertebrate	Ref_7	A	Jennifer	0	0	0	40	30	30	0	0	Ref_7	1	Jessica	0	72.76	Dunning08	1
1058	Nonpasseriformes	Piciformes	Picidae	Woodpeckers	95	BL3	Dinopium benghalense	Black-rumped Flameback	80	0	0	0	0	0	10	10	0	0	Invertebrate	Ref_7	A	Jennifer	0	0	10	30	30	30	0	0	Ref_7	1	Jessica	0	100	Dunning08	1
1059	Nonpasseriformes	Piciformes	Picidae	Woodpeckers	95	BL3	Chrysocolaptes lucidus	Greater Flameback	80	0	0	0	0	0	0	20	0	0	Invertebrate	Ref_7	A	Jennifer	0	0	10	20	40	30	0	0	Ref_7	1	Other	0	142	Dunning08	1
1060	Nonpasseriformes	Piciformes	Picidae	Woodpeckers	95	BL3	Chrysocolaptes festivus	White-naped Woodpecker	80	0	0	0	0	0	20	0	0	0	Invertebrate	Ref_7	A	Jennifer	0	0	10	60	30	0	0	0	Ref_7	1	Other	0	213	Dunning08	1
1061	Nonpasseriformes	Piciformes	Picidae	Woodpeckers	95	BL3	Gecinulus grantia	Pale-headed Woodpecker	100	0	0	0	0	0	0	0	0	0	Invertebrate	Ref_7	A	Jennifer	0	0	0	80	20	0	0	0	Ref_7	1	Jessica	0	76.02	Dunning08	1
1062	Nonpasseriformes	Piciformes	Picidae	Woodpeckers	95	BL3	Gecinulus viridis	Bamboo Woodpecker	100	0	0	0	0	0	0	0	0	0	Invertebrate	Ref_7	A	Jennifer	0	0	10	70	20	0	0	0	Ref_7	1	Jessica	0	69.2	Dunning08	1
1063	Nonpasseriformes	Piciformes	Picidae	Woodpeckers	95	BL3	Dendrocopos noguchii	Okinawa Woodpecker	60	0	0	0	0	0	20	0	20	0	Invertebrate	Ref_7	A	Jennifer	0	0	10	50	20	20	0	0	Ref_7	1	Other	0	200	PrimScale	1	MarceloR
1064	Nonpasseriformes	Piciformes	Picidae	Woodpeckers	95	BL3	Blythipicus rubiginosus	Maroon Woodpecker	100	0	0	0	0	0	0	0	0	0	Invertebrate	Ref_7	A	Jennifer	0	0	0	80	20	0	0	0	Ref_7	1	Jessica	0	81.91	Dunning08	1
1065	Nonpasseriformes	Piciformes	Picidae	Woodpeckers	95	BL3	Blythipicus pyrrhotis	Bay Woodpecker	90	0	0	0	0	0	10	0	0	0	Invertebrate	Ref_7	A	Jennifer	0	0	0	80	20	0	0	0	Ref_7	1	Jessica	0	132	Dunning08	1
1066	Nonpasseriformes	Piciformes	Picidae	Woodpeckers	95	BL3	Reinwardtipicus validus	Orange-backed Woodpecker	100	0	0	0	0	0	0	0	0	0	Invertebrate	Ref_7	A	Jennifer	0	0	0	33	33	33	0	0	Ref_7	1	Jessica	0	149	Dunning08	1
1067	Nonpasseriformes	Piciformes	Picidae	Woodpeckers	95	BL3	Meiglyptes tristis	Buff-rumped Woodpecker	100	0	0	0	0	0	0	0	0	0	Invertebrate	Ref_7	A	Jennifer	0	0	0	0	20	80	0	0	Ref_7	1	Jessica	0	31.7	Dunning08	1
1068	Nonpasseriformes	Piciformes	Picidae	Woodpeckers	95	BL3	Meiglyptes jugularis	Black-and-buff Woodpecker	100	0	0	0	0	0	0	0	0	0	Invertebrate	Ref_7	A	Jennifer	0	0	0	50	50	0	0	0	Ref_7	1	Jessica	0	53.38	Dunning08	1
1069	Nonpasseriformes	Piciformes	Picidae	Woodpeckers	95	BL3	Meiglyptes tukki	Buff-necked Woodpecker	100	0	0	0	0	0	0	0	0	0	Invertebrate	Ref_7	A	Jennifer	0	0	0	33	33	33	0	0	Ref_7	1	Jessica	0	53.1	Dunning08	1
1070	Nonpasseriformes	Piciformes	Picidae	Woodpeckers	95	BL3	Hemicircus concretus	Grey-and-buff Woodpecker	90	0	0	0	0	0	10	0	0	0	Invertebrate	Ref_7	A	Jennifer	0	0	0	10	50	40	0	0	Ref_7	1	Jessica	0	29.39	Dunning08	1
1071	Nonpasseriformes	Piciformes	Picidae	Woodpeckers	95	BL3	Hemicircus canente	Heart-spotted Woodpecker	100	0	0	0	0	0	0	0	0	0	Invertebrate	Ref_7	A	Jennifer	0	0	0	0	50	50	0	0	Ref_7	1	Jessica	0	43.01	Dunning08	1
1072	Nonpasseriformes	Piciformes	Picidae	Woodpeckers	95	BL3	Mulleripicus fulvus	Ashy Woodpecker	100	0	0	0	0	0	0	0	0	0	Invertebrate	Ref_7	A	Jennifer	0	0	0	50	50	0	0	0	Ref_7	1	Jessica	0	312.25	GenAvg	0
1073	Nonpasseriformes	Piciformes	Picidae	Woodpeckers	95	BL3	Mulleripicus funebris	Sooty Woodpecker	100	0	0	0	0	0	0	0	0	0	Invertebrate	Ref_7	D1	Jennifer	0	0	0	20	40	40	0	0	Ref_7	1	Jessica	0	164	Dunning08	1
1074	Nonpasseriformes	Piciformes	Picidae	Woodpeckers	95	BL3	Mulleripicus pulverulentus	Great Slaty Woodpecker	100	0	0	0	0	0	0	0	0	0	Invertebrate	Ref_7	A	Jennifer	0	0	0	10	50	40	0	0	Ref_7	1	Other	0	450.19	Dunning08	1
1077	Nonpasseriformes	Piciformes	Ramphastidae	Toucans and barbets	93	BL3	Psilopogon pyrolophus	Fire-tufted Barbet	30	0	0	0	0	0	70	0	0	0	FruiNect	Ref_7	A	Jennifer	0	0	20	40	40	0	0	0	Ref_7	1	Jessica	0	129	Dunning08	1
1078	Nonpasseriformes	Piciformes	Ramphastidae	Toucans and barbets	93	BL3	Megalaima virens	Great Barbet	20	0	0	0	0	0	60	0	0	20	FruiNect	Ref_7	A	Jennifer	0	0	20	40	40	0	0	0	Ref_7	1	Jessica	0	202	Dunning08	1
1079	Nonpasseriformes	Piciformes	Ramphastidae	Toucans and barbets	93	BL3	Megalaima lagrandieri	Red-vented Barbet	50	0	0	0	0	0	50	0	0	0	Omnivore	Ref_7	A	Jennifer	0	0	20	40	40	0	0	0	Ref_7	1	Jessica	0	92.95	GenAvg	0
1080	Nonpasseriformes	Piciformes	Ramphastidae	Toucans and barbets	93	BL3	Megalaima zeylanica	Brown-headed Barbet	20	0	10	0	0	0	50	10	0	10	FruiNect	Ref_7	A	Jennifer	0	0	20	40	40	0	0	0	Ref_7	1	Jessica	0	119	Dunning08	1
1081	Nonpasseriformes	Piciformes	Ramphastidae	Toucans and barbets	93	BL3	Megalaima lineata	Lineated Barbet	20	0	0	0	10	0	50	10	0	10	FruiNect	Ref_7	A	Jennifer	0	0	20	40	40	0	0	0	Ref_7	1	Jessica	0	148.96	Dunning08	1
1082	Nonpasseriformes	Piciformes	Ramphastidae	Toucans and barbets	93	BL3	Megalaima viridis	White-cheeked Barbet	30	0	0	0	0	0	50	20	0	0	FruiNect	Ref_7	A	Jennifer	0	0	20	40	40	0	0	0	Ref_7	1	Jessica	0	80.5	Dunning08	1
1083	Nonpasseriformes	Piciformes	Ramphastidae	Toucans and barbets	93	BL3	Megalaima faiostricta	Green-eared Barbet	20	0	0	0	0	0	80	0	0	0	FruiNect	Ref_7	B	Jennifer	0	0	20	40	40	0	0	0	Ref_7	1	Jessica	0	92.95	GenAvg	0
1084	Nonpasseriformes	Piciformes	Ramphastidae	Toucans and barbets	93	BL3	Megalaima corvina	Brown-throated Barbet	30	0	0	0	0	0	70	0	0	0	FruiNect	Ref_7	A	Jennifer	0	0	0	0	20	80	0	0	Ref_7	1	Jessica	0	130	Dunning08	1
1085	Nonpasseriformes	Piciformes	Ramphastidae	Toucans and barbets	93	BL3	Megalaima chrysopogon	Gold-whiskered Barbet	40	0	0	0	0	0	60	0	0	0	FruiNect	Ref_7	A	Jennifer	0	0	0	0	20	80	0	0	Ref_7	1	Jessica	0	151	Dunning08	1
1086	Nonpasseriformes	Piciformes	Ramphastidae	Toucans and barbets	93	BL3	Megalaima rafflesii	Red-crowned Barbet	40	0	0	0	0	0	60	0	0	0	FruiNect	Ref_7	A	Jennifer	0	0	0	0	20	80	0	0	Ref_7	1	Jessica	0	118	Dunning08	1
1087	Nonpasseriformes	Piciformes	Ramphastidae	Toucans and barbets	93	BL3	Megalaima mystacophanos	Red-throated Barbet	40	0	0	0	0	0	60	0	0	0	FruiNect	Ref_7	A	Jennifer	0	0	0	50	50	0	0	0	Ref_7	1	Jessica	0	77.4	Dunning08	1
1088	Nonpasseriformes	Piciformes	Ramphastidae	Toucans and barbets	93	BL3	Megalaima javensis	Black-banded Barbet	40	0	0	0	0	0	60	0	0	0	FruiNect	Ref_7	A	Jennifer	0	0	20	40	40	0	0	0	Ref_7	1	Jessica	0	115	Dunning08	1
1089	Nonpasseriformes	Piciformes	Ramphastidae	Toucans and barbets	93	BL3	Megalaima flavifrons	Yellow-fronted Barbet	30	0	0	0	0	0	70	0	0	0	FruiNect	Ref_7	A	Jennifer	0	0	20	40	40	0	0	0	Ref_7	1	Jessica	0	58.5	Dunning08	1
1090	Nonpasseriformes	Piciformes	Ramphastidae	Toucans and barbets	93	BL3	Megalaima franklinii	Golden-throated Barbet	10	0	0	0	0	0	90	0	0	0	FruiNect	Ref_7	A	Jennifer	0	0	0	20	40	40	0	0	Ref_7	1	Jessica	0	63.5	Dunning08	1
1091	Nonpasseriformes	Piciformes	Ramphastidae	Toucans and barbets	93	BL3	Megalaima oorti	Black-browed Barbet	10	0	0	0	0	0	90	0	0	0	FruiNect	Ref_7	A	Jennifer	0	0	0	0	40	60	0	0	Ref_7	1	Jessica	0	87.69	Dunning08	1
1092	Nonpasseriformes	Piciformes	Ramphastidae	Toucans and barbets	93	BL3	Megalaima asiatica	Blue-throated Barbet	30	0	0	0	0	0	50	0	0	20	Omnivore	Ref_7	A	Jennifer	0	0	0	20	20	60	0	0	Ref_7	1	Jessica	0	90.5	Dunning08	1
1093	Nonpasseriformes	Piciformes	Ramphastidae	Toucans and barbets	93	BL3	Megalaima monticola	Mountain Barbet	20	0	0	0	0	0	80	0	0	0	FruiNect	Ref_7	A	Jennifer	0	0	0	33	33	33	0	0	Ref_7	1	Jessica	0	93.36	Dunning08	1
1094	Nonpasseriformes	Piciformes	Ramphastidae	Toucans and barbets	93	BL3	Megalaima incognita	Moustached Barbet	20	0	0	0	0	0	80	0	0	0	FruiNect	Ref_7	A	Jennifer	0	0	0	20	40	40	0	0	Ref_7	1	Jessica	0	92.95	GenAvg	0
1095	Nonpasseriformes	Piciformes	Ramphastidae	Toucans and barbets	93	BL3	Megalaima henricii	Yellow-crowned Barbet	0	0	0	0	0	0	100	0	0	0	FruiNect	Ref_7	B	Jennifer	0	0	0	0	20	80	0	0	Ref_7	1	Jessica	0	74.1	Dunning08	1
1096	Nonpasseriformes	Piciformes	Ramphastidae	Toucans and barbets	93	BL3	Megalaima armillaris	Flame-fronted Barbet	30	0	0	0	0	0	70	0	0	0	FruiNect	Ref_7	A	Jennifer	0	0	20	40	40	0	0	0	Ref_7	1	Jessica	0	69.35	Dunning08	1
1097	Nonpasseriformes	Piciformes	Ramphastidae	Toucans and barbets	93	BL3	Megalaima pulcherrima	Golden-naped Barbet	0	0	0	0	0	0	100	0	0	0	FruiNect	Ref_7	B	Jennifer	0	0	0	0	50	50	0	0	Ref_7	1	Jessica	0	65.4	Dunning08	1
1098	Nonpasseriformes	Piciformes	Ramphastidae	Toucans and barbets	93	BL3	Megalaima australis	Blue-eared Barbet	30	0	0	0	0	0	70	0	0	0	FruiNect	Ref_7	A	Jennifer	0	0	0	0	50	50	0	0	Ref_7	1	Jessica	0	33.3	Dunning08	1
1099	Nonpasseriformes	Piciformes	Ramphastidae	Toucans and barbets	93	BL3	Megalaima eximia	Bornean Barbet	0	0	0	0	0	0	100	0	0	0	FruiNect	Ref_7	B	Jennifer	0	0	0	0	20	80	0	0	Ref_7	1	Jessica	0	92.95	GenAvg	0
1101	Nonpasseriformes	Piciformes	Ramphastidae	Toucans and barbets	93	BL3	Megalaima rubricapillus	Crimson-fronted Barbet	40	0	0	0	0	0	60	0	0	0	FruiNect	Ref_7	A	Jennifer	0	0	0	0	50	50	0	0	Ref_7	1	Jessica	0	37.6	Dunning08	1
1102	Nonpasseriformes	Piciformes	Ramphastidae	Toucans and barbets	93	BL3	Megalaima haemacephala	Coppersmith Barbet	40	0	0	0	0	0	60	0	0	0	FruiNect	Ref_7	A	Jennifer	0	0	0	33	33	33	0	0	Ref_7	1	Jessica	0	44.49	Dunning08	1
1103	Nonpasseriformes	Piciformes	Ramphastidae	Toucans and barbets	93	BL3	Calorhamphus fuliginosus	Brown Barbet	30	0	0	0	0	0	70	0	0	0	FruiNect	Ref_7	A	Jennifer	0	0	0	33	33	33	0	0	Ref_7	1	Jessica	0	42.6	Dunning08	1
1106	Nonpasseriformes	Piciformes	Ramphastidae	Toucans and barbets	93	BL3	Gymnobucco calvus	Naked-faced Barbet	30	0	0	0	0	0	50	20	0	0	FruiNect	Ref_7	A	Jennifer	0	0	0	20	60	20	0	0	Ref_7	1	Jessica	0	54.51	Dunning08	1
1107	Nonpasseriformes	Piciformes	Ramphastidae	Toucans and barbets	93	BL3	Gymnobucco peli	Bristle-nosed Barbet	50	0	0	0	0	0	50	0	0	0	Omnivore	Ref_7	A	Jennifer	0	0	0	0	50	50	0	0	Ref_7	1	Jessica	0	52.04	Dunning08	1
1108	Nonpasseriformes	Piciformes	Ramphastidae	Toucans and barbets	93	BL3	Gymnobucco sladeni	Sladen's Barbet	40	0	0	0	0	0	60	0	0	0	FruiNect	Ref_7	A	Jennifer	0	0	0	50	50	0	0	0	Ref_7	1	Jessica	0	61.2	GenAvg	0
1109	Nonpasseriformes	Piciformes	Ramphastidae	Toucans and barbets	93	BL3	Gymnobucco bonapartei	Grey-throated Barbet	40	0	0	0	0	0	60	0	0	0	FruiNect	Ref_7	A	Jennifer	0	0	20	40	40	0	0	0	Ref_7	1	Jessica	0	62.95	Dunning08	1
1110	Nonpasseriformes	Piciformes	Ramphastidae	Toucans and barbets	93	BL3	Stactolaema leucotis	White-eared Barbet	40	0	0	0	0	0	60	0	0	0	FruiNect	Ref_7	A	Jennifer	0	0	20	40	40	0	0	0	Ref_7	1	Jessica	0	54.9	Dunning08	1
1111	Nonpasseriformes	Piciformes	Ramphastidae	Toucans and barbets	93	BL3	Stactolaema anchietae	Anchieta's Barbet	40	0	0	0	0	0	60	0	0	0	FruiNect	Ref_7	A	Jennifer	0	0	0	40	40	20	0	0	Ref_7	1	Jessica	0	47.3	Dunning08	1
1112	Nonpasseriformes	Piciformes	Ramphastidae	Toucans and barbets	93	BL3	Stactolaema whytii	Whyte's Barbet	40	0	0	0	0	0	60	0	0	0	FruiNect	Ref_7	A	Jennifer	0	0	20	20	40	20	0	0	Ref_7	1	Jessica	0	55.6	Dunning08	1
1113	Nonpasseriformes	Piciformes	Ramphastidae	Toucans and barbets	93	BL3	Stactolaema olivacea	Green Barbet	40	0	0	0	0	0	60	0	0	0	FruiNect	Ref_7	A	Jennifer	0	0	0	40	40	20	0	0	Ref_7	1	Jessica	0	49.4	Dunning08	1
1115	Nonpasseriformes	Piciformes	Ramphastidae	Toucans and barbets	93	BL3	Pogoniulus scolopaceus	Speckled Tinkerbird	50	0	0	0	0	0	50	0	0	0	Omnivore	Ref_7	A	Jennifer	0	0	0	20	40	40	0	0	Ref_7	1	Jessica	0	14.07	Dunning08	1
1116	Nonpasseriformes	Piciformes	Ramphastidae	Toucans and barbets	93	BL3	Pogoniulus coryphaeus	Western Green-tinkerbird	40	0	0	0	0	0	60	0	0	0	FruiNect	Ref_7	A	Jennifer	0	0	0	20	80	0	0	0	Ref_7	1	Jessica	0	10.7	Dunning08	1
1117	Nonpasseriformes	Piciformes	Ramphastidae	Toucans and barbets	93	BL3	Pogoniulus leucomystax	Moustached Green-tinkerbird	40	0	0	0	0	0	60	0	0	0	FruiNect	Ref_7	A	Jennifer	0	0	0	20	80	0	0	0	Ref_7	1	Jessica	0	11.8	Dunning08	1
1118	Nonpasseriformes	Piciformes	Ramphastidae	Toucans and barbets	93	BL3	Pogoniulus simplex	African Green-tinkerbird	30	0	0	0	0	0	70	0	0	0	FruiNect	Ref_7	A	Jennifer	0	0	0	50	50	0	0	0	Ref_7	1	Jessica	0	8.8	Dunning08	1
1119	Nonpasseriformes	Piciformes	Ramphastidae	Toucans and barbets	93	BL3	Pogoniulus atroflavus	Red-rumped Tinkerbird	30	0	0	0	0	0	70	0	0	0	FruiNect	Ref_7	A	Jennifer	0	0	0	20	20	60	0	0	Ref_7	1	Jessica	0	18.19	Dunning08	1
1120	Nonpasseriformes	Piciformes	Ramphastidae	Toucans and barbets	93	BL3	Pogoniulus subsulphureus	Yellow-throated Tinkerbird	40	0	0	0	0	0	60	0	0	0	FruiNect	Ref_7	A	Jennifer	0	0	0	0	30	70	0	0	Ref_7	1	Jessica	0	10.5	Dunning08	1
1121	Nonpasseriformes	Piciformes	Ramphastidae	Toucans and barbets	93	BL3	Pogoniulus bilineatus	Yellow-rumped Tinkerbird	30	0	0	0	0	0	70	0	0	0	FruiNect	Ref_7	A	Jennifer	0	0	0	0	80	20	0	0	Ref_7	1	Jessica	0	13.1	Dunning08	1
1124	Nonpasseriformes	Piciformes	Ramphastidae	Toucans and barbets	93	BL3	Pogoniulus chrysoconus	Yellow-fronted Tinkerbird	40	0	0	0	0	0	60	0	0	0	FruiNect	Ref_7	A	Jennifer	0	0	0	33	33	33	0	0	Ref_7	1	Jessica	0	10.8	Dunning08	1
1125	Nonpasseriformes	Piciformes	Ramphastidae	Toucans and barbets	93	BL3	Pogoniulus pusillus	Red-fronted Tinkerbird	40	0	0	0	0	0	60	0	0	0	FruiNect	Ref_7	A	Jennifer	0	0	0	20	50	30	0	0	Ref_7	1	Jessica	0	9.6	Dunning08	1
1126	Nonpasseriformes	Piciformes	Ramphastidae	Toucans and barbets	93	BL3	Buccanodon duchaillui	Yellow-spotted Barbet	30	0	0	0	0	0	70	0	0	0	FruiNect	Ref_7	A	Jennifer	0	0	0	0	100	0	0	0	Ref_7	1	Jessica	0	41.8	Dunning08	1
1127	Nonpasseriformes	Piciformes	Ramphastidae	Toucans and barbets	93	BL3	Tricholaema hirsuta	Hairy-breasted Barbet	50	0	0	0	0	0	50	0	0	0	Omnivore	Ref_7	A	Jennifer	0	0	0	0	50	50	0	0	Ref_7	1	Jessica	0	55.2	Dunning08	1
1130	Nonpasseriformes	Piciformes	Ramphastidae	Toucans and barbets	93	BL3	Tricholaema diademata	Red-fronted Barbet	20	0	0	0	0	0	40	0	20	20	Omnivore	Ref_7	A	Jennifer	0	0	0	33	33	33	0	0	Ref_7	1	Jessica	0	30.6	Dunning08	1
1131	Nonpasseriformes	Piciformes	Ramphastidae	Toucans and barbets	93	BL3	Tricholaema frontata	Miombo Barbet	50	0	0	0	0	0	50	0	0	0	Omnivore	Ref_7	A	Jennifer	0	0	20	40	40	0	0	0	Ref_7	1	Jessica	0	26.83	Dunning08	1
1132	Nonpasseriformes	Piciformes	Ramphastidae	Toucans and barbets	93	BL3	Tricholaema leucomelas	Pied Barbet	30	0	0	0	0	0	30	10	30	0	Omnivore	Ref_7	A	Jennifer	0	0	0	33	33	33	0	0	Ref_7	1	Jessica	0	32.2	Dunning08	1
1133	Nonpasseriformes	Piciformes	Ramphastidae	Toucans and barbets	93	BL3	Tricholaema lacrymosa	Spot-flanked Barbet	30	0	0	0	0	0	60	10	0	0	FruiNect	Ref_7	A	Jennifer	0	0	0	10	90	0	0	0	Ref_7	1	Jessica	0	22.9	Dunning08	1
1134	Nonpasseriformes	Piciformes	Ramphastidae	Toucans and barbets	93	BL3	Tricholaema melanocephala	Black-throated Barbet	60	0	0	0	0	0	20	0	0	20	Invertebrate	Ref_7	A	Jennifer	0	0	0	50	50	0	0	0	Ref_7	1	Jessica	0	20.45	Dunning08	1
1135	Nonpasseriformes	Piciformes	Ramphastidae	Toucans and barbets	93	BL3	Lybius undatus	Banded Barbet	50	0	0	0	0	0	50	0	0	0	Omnivore	Ref_7	A	Jennifer	0	0	0	30	50	20	0	0	Ref_7	1	Jessica	0	38.5	Dunning08	1
1136	Nonpasseriformes	Piciformes	Ramphastidae	Toucans and barbets	93	BL3	Lybius vieilloti	Vieillot's Barbet	40	0	0	0	0	0	60	0	0	0	FruiNect	Ref_7	A	Jennifer	0	0	25	25	25	25	0	0	Ref_7	1	Jessica	0	36	Dunning08	1
1137	Nonpasseriformes	Piciformes	Ramphastidae	Toucans and barbets	93	BL3	Lybius leucocephalus	White-headed Barbet	40	0	0	0	0	0	60	0	0	0	FruiNect	Ref_7	A	Jennifer	0	0	10	0	20	70	0	0	Ref_7	1	Jessica	0	62.79	Dunning08	1
1138	Nonpasseriformes	Piciformes	Ramphastidae	Toucans and barbets	93	BL3	Lybius chaplini	Zambian Barbet	40	0	0	0	0	0	60	0	0	0	FruiNect	Ref_7	A	Jennifer	0	0	0	30	50	20	0	0	Ref_7	1	Jessica	0	69.49	Dunning08	1
1139	Nonpasseriformes	Piciformes	Ramphastidae	Toucans and barbets	93	BL3	Lybius rubrifacies	Red-faced Barbet	40	0	0	0	0	0	60	0	0	0	FruiNect	Ref_7	A	Jennifer	0	0	0	30	50	20	0	0	Ref_7	1	Jessica	0	60.05	GenAvg	0
1140	Nonpasseriformes	Piciformes	Ramphastidae	Toucans and barbets	93	BL3	Lybius guifsobalito	Black-billed Barbet	50	0	0	0	0	0	50	0	0	0	Omnivore	Ref_7	A	Jennifer	0	0	0	50	50	0	0	0	Ref_7	1	Jessica	0	42.2	Dunning08	1
1141	Nonpasseriformes	Piciformes	Ramphastidae	Toucans and barbets	93	BL3	Lybius torquatus	Black-collared Barbet	40	0	0	0	0	0	60	0	0	0	FruiNect	Ref_7	A	Jennifer	0	0	0	30	50	20	0	0	Ref_7	1	Jessica	0	51.7	Dunning08	1
1142	Nonpasseriformes	Piciformes	Ramphastidae	Toucans and barbets	93	BL3	Lybius melanopterus	Brown-breasted Barbet	50	0	0	0	0	0	50	0	0	0	Omnivore	Ref_7	A	Jennifer	0	0	0	50	50	0	0	0	Ref_7	1	Jessica	0	52.4	Dunning08	1
1143	Nonpasseriformes	Piciformes	Ramphastidae	Toucans and barbets	93	BL3	Lybius minor	Black-backed Barbet	40	0	0	0	0	0	60	0	0	0	FruiNect	Ref_7	A	Jennifer	0	0	25	25	25	25	0	0	Ref_7	1	Jessica	0	46.7	Dunning08	1
1144	Nonpasseriformes	Piciformes	Ramphastidae	Toucans and barbets	93	BL3	Lybius bidentatus	Double-toothed Barbet	50	0	0	0	0	0	50	0	0	0	Omnivore	Ref_7	A	Jennifer	0	0	30	30	40	0	0	0	Ref_7	1	Jessica	0	79.34	Dunning08	1
1145	Nonpasseriformes	Piciformes	Ramphastidae	Toucans and barbets	93	BL3	Lybius dubius	Bearded Barbet	30	0	0	0	0	0	70	0	0	0	FruiNect	Ref_7	B	Jennifer	0	0	0	0	50	50	0	0	Ref_7	1	Jessica	0	90.99	Dunning08	1
1146	Nonpasseriformes	Piciformes	Ramphastidae	Toucans and barbets	93	BL3	Lybius rolleti	Black-breasted Barbet	30	0	0	0	0	0	70	0	0	0	FruiNect	Ref_7	A	Jennifer	0	0	0	50	50	0	0	0	Ref_7	1	Jessica	0	100.39	Dunning08	1
1147	Nonpasseriformes	Piciformes	Ramphastidae	Toucans and barbets	93	BL3	Trachyphonus purpuratus	Yellow-billed Barbet	50	0	0	0	0	0	20	0	0	30	Omnivore	Ref_7	A	Jennifer	0	0	40	30	30	0	0	0	Ref_7	1	Jessica	0	76.1	Dunning08	1
1148	Nonpasseriformes	Piciformes	Ramphastidae	Toucans and barbets	93	BL3	Trachyphonus vaillantii	Crested Barbet	40	10	0	0	0	0	30	0	20	0	Omnivore	Ref_7	A	Jennifer	0	0	100	0	0	0	0	0	Ref_7	1	Jessica	0	69.4	Dunning08	1
1149	Nonpasseriformes	Piciformes	Ramphastidae	Toucans and barbets	93	BL3	Trachyphonus margaritatus	Yellow-breasted Barbet	50	10	0	0	0	0	40	0	0	0	Omnivore	Ref_7	A	Jennifer	0	0	33	33	33	0	0	0	Ref_7	1	Jessica	0	64	Dunning08	1
1150	Nonpasseriformes	Piciformes	Ramphastidae	Toucans and barbets	93	BL3	Trachyphonus erythrocephalus	Red-and-yellow Barbet	20	10	0	0	0	10	40	0	20	0	Omnivore	Ref_7	A	Jennifer	0	0	100	0	0	0	0	0	Ref_7	1	Jessica	0	63.5	Dunning08	1
1151	Nonpasseriformes	Piciformes	Ramphastidae	Toucans and barbets	93	BL3	Trachyphonus darnaudii	D'Arnaud's Barbet	40	0	0	0	0	0	30	0	30	0	Omnivore	Ref_7	A	Jennifer	0	0	50	50	0	0	0	0	Ref_7	1	Jessica	0	35.75	Dunning08	1
1159	Nonpasseriformes	Piciformes	Ramphastidae	Toucans and barbets	93	BL3	Capito aurovirens	Scarlet-crowned Barbet	30	0	0	0	0	0	70	0	0	0	FruiNect	Ref_7	A	Jennifer	0	0	0	50	50	0	0	0	Ref_7	1	Jessica	0	56.2	Dunning08	1
1160	Nonpasseriformes	Piciformes	Ramphastidae	Toucans and barbets	93	BL3	Capito maculicoronatus	Spot-crowned Barbet	40	0	0	0	0	0	60	0	0	0	FruiNect	Ref_7	A	Jennifer	0	0	0	0	60	40	0	0	Ref_7	1	Jessica	0	52.8	Dunning08	1
1161	Nonpasseriformes	Piciformes	Ramphastidae	Toucans and barbets	93	BL3	Capito squamatus	Orange-fronted Barbet	20	0	0	0	0	0	80	0	0	0	FruiNect	Ref_7	A	Jennifer	0	0	0	33	33	33	0	0	Ref_7	1	Jessica	0	59.26	Dunning08	1
1162	Nonpasseriformes	Piciformes	Ramphastidae	Toucans and barbets	93	BL3	Capito hypoleucus	White-mantled Barbet	40	0	0	0	0	0	60	0	0	0	FruiNect	Ref_7	A	Jennifer	0	0	0	0	20	80	0	0	Ref_7	1	Jessica	0	70.9	Dunning08	1
1163	Nonpasseriformes	Piciformes	Ramphastidae	Toucans and barbets	93	BL3	Capito dayi	Black-girdled Barbet	30	0	0	0	0	0	70	0	0	0	FruiNect	Ref_7	A	Jennifer	0	0	0	0	100	0	0	0	Ref_7	1	Jessica	0	67.19	Dunning08	1
1164	Nonpasseriformes	Piciformes	Ramphastidae	Toucans and barbets	93	BL3	Capito quinticolor	Five-coloured Barbet	20	0	0	0	0	0	80	0	0	0	FruiNect	Ref_7	A	Jennifer	0	0	0	0	60	40	0	0	Ref_7	1	Jessica	0	60.03	Dunning08	1
1165	Nonpasseriformes	Piciformes	Ramphastidae	Toucans and barbets	93	BL3	Capito niger	Black-spotted Barbet	20	0	0	0	0	0	80	0	0	0	FruiNect	Ref_7	A	Jennifer	0	0	0	20	80	0	0	0	Ref_7	1	Jessica	0	57.37	Dunning08	1
1166	Nonpasseriformes	Piciformes	Ramphastidae	Toucans and barbets	93	BL3	Capito brunneipectus	Brown-chested Barbet	60	0	0	0	0	0	40	0	0	0	Invertebrate	Ref_7	B	Jennifer	0	0	0	50	50	0	0	0	Ref_7	1	Jessica	0	57.9	Dunning08	1
1167	Nonpasseriformes	Piciformes	Ramphastidae	Toucans and barbets	93	BL3	Eubucco richardsoni	Lemon-throated Barbet	40	0	0	0	0	0	60	0	0	0	FruiNect	Ref_7	A	Jennifer	0	0	0	0	60	40	0	0	Ref_7	1	Jessica	0	33.9	Dunning08	1
1168	Nonpasseriformes	Piciformes	Ramphastidae	Toucans and barbets	93	BL3	Eubucco bourcierii	Red-headed Barbet	40	0	0	0	0	0	60	0	0	0	FruiNect	Ref_7	A	Jennifer	0	0	0	20	80	0	0	0	Ref_7	1	Jessica	0	37	Dunning08	1
1169	Nonpasseriformes	Piciformes	Ramphastidae	Toucans and barbets	93	BL3	Eubucco tucinkae	Scarlet-hooded Barbet	40	0	0	0	0	0	60	0	0	0	FruiNect	Ref_7	A	Jennifer	0	0	0	20	80	0	0	0	Ref_7	1	Jessica	0	41.7	Dunning08	1
1170	Nonpasseriformes	Piciformes	Ramphastidae	Toucans and barbets	93	BL3	Eubucco versicolor	Versicoloured Barbet	20	0	0	0	0	0	80	0	0	0	FruiNect	Ref_7	A	Jennifer	0	0	0	33	33	33	0	0	Ref_7	1	Jessica	0	32.8	Dunning08	1
1171	Nonpasseriformes	Piciformes	Ramphastidae	Toucans and barbets	93	BL3	Semnornis frantzii	Prong-billed Barbet	20	0	0	0	0	0	80	0	0	0	FruiNect	Ref_7	A	Jennifer	0	0	0	33	33	33	0	0	Ref_7	1	Jessica	0	57.3	Dunning08	1
1172	Nonpasseriformes	Piciformes	Ramphastidae	Toucans and barbets	93	BL3	Semnornis ramphastinus	Toucan Barbet	40	0	0	0	0	0	60	0	0	0	FruiNect	Ref_7	A	Jennifer	0	0	0	10	90	0	0	0	Ref_7	1	Jessica	0	97.7	Dunning08	1
1176	Nonpasseriformes	Piciformes	Ramphastidae	Toucans and barbets	93	BL3	Aulacorhynchus prasinus	Emerald Toucanet	30	0	0	0	10	0	50	0	0	10	Omnivore	Ref_7	A	Jennifer	0	0	0	0	60	40	0	0	Ref_7	1	Jessica	0	170.56	Dunning08	1
1177	Nonpasseriformes	Piciformes	Ramphastidae	Toucans and barbets	93	BL3	Aulacorhynchus sulcatus	Groove-billed Toucanet	30	30	0	0	0	0	40	0	0	0	Omnivore	Ref_7	A	Jennifer	0	0	0	33	33	33	0	0	Ref_7	1	Jessica	0	167	Dunning08	1
1178	Nonpasseriformes	Piciformes	Ramphastidae	Toucans and barbets	93	BL3	Aulacorhynchus derbianus	Chestnut-tipped Toucanet	20	0	0	0	0	0	40	0	40	0	Omnivore	Ref_7	B	Jennifer	0	0	0	0	20	80	0	0	Ref_7	1	Jessica	0	209.71	Dunning08	1
1179	Nonpasseriformes	Piciformes	Ramphastidae	Toucans and barbets	93	BL3	Aulacorhynchus haematopygus	Crimson-rumped Toucanet	20	10	0	0	0	0	0	60	10	0	FruiNect	Ref_7	A	Jennifer	0	0	0	33	33	33	0	0	Ref_7	1	Jessica	0	194.39	Dunning08	1
1180	Nonpasseriformes	Piciformes	Ramphastidae	Toucans and barbets	93	BL3	Aulacorhynchus huallagae	Yellow-browed Toucanet	10	0	0	0	10	0	40	0	40	0	Omnivore	Ref_7	A	Jennifer	0	0	0	0	60	40	0	0	Ref_7	1	Jessica	0	268.84	Dunning08	1
1181	Nonpasseriformes	Piciformes	Ramphastidae	Toucans and barbets	93	BL3	Aulacorhynchus coeruleicinctis	Blue-banded Toucanet	50	0	0	0	0	0	50	0	0	0	Omnivore	Ref_7	B	Jennifer	0	0	0	33	33	33	0	0	Ref_7	1	Jessica	0	208	Dunning08	1
1182	Nonpasseriformes	Piciformes	Ramphastidae	Toucans and barbets	93	BL3	Pteroglossus inscriptus	Lettered Aracari	0	20	0	0	0	0	80	0	0	0	FruiNect	Ref_7	A	Jennifer	0	0	0	0	30	70	0	0	Ref_7	1	Jessica	0	125.82	Dunning08	1
1183	Nonpasseriformes	Piciformes	Ramphastidae	Toucans and barbets	93	BL3	Pteroglossus viridis	Green Aracari	0	0	0	0	0	0	100	0	0	0	FruiNect	Ref_7	A	Jennifer	0	0	0	33	33	33	0	0	Ref_7	1	Jessica	0	135	Dunning08	1
1184	Nonpasseriformes	Piciformes	Ramphastidae	Toucans and barbets	93	BL3	Pteroglossus bitorquatus	Red-necked Aracari	10	0	0	0	10	0	80	0	0	0	FruiNect	Ref_7	A	Jennifer	0	0	0	0	60	40	0	0	Ref_7	1	Jessica	0	142	Dunning08	1
1185	Nonpasseriformes	Piciformes	Ramphastidae	Toucans and barbets	93	BL3	Pteroglossus azara	Ivory-billed Aracari	10	0	0	0	0	0	90	0	0	0	FruiNect	Ref_7	A	Jennifer	0	0	0	0	40	60	0	0	Ref_7	1	Jessica	0	144.45	Dunning08	1
1187	Nonpasseriformes	Piciformes	Ramphastidae	Toucans and barbets	93	BL3	Pteroglossus castanotis	Chestnut-eared Aracari	10	10	0	0	0	0	60	0	10	10	FruiNect	Ref_7	A	Jennifer	0	0	0	20	60	20	0	0	Ref_7	1	Other	0	258.09	Dunning08	1
1188	Nonpasseriformes	Piciformes	Ramphastidae	Toucans and barbets	93	BL3	Pteroglossus aracari	Black-necked Aracari	20	0	0	0	0	0	80	0	0	0	FruiNect	Ref_7	A	Jennifer	0	0	0	0	30	70	0	0	Ref_7	1	Jessica	0	250.16	Dunning08	1
1189	Nonpasseriformes	Piciformes	Ramphastidae	Toucans and barbets	93	BL3	Pteroglossus torquatus	Collared Aracari	10	10	10	0	0	0	70	0	0	0	FruiNect	Ref_7	A	Jennifer	0	0	0	0	20	80	0	0	Ref_7	1	Jessica	0	219.07	Dunning08	1
1190	Nonpasseriformes	Piciformes	Ramphastidae	Toucans and barbets	93	BL3	Pteroglossus frantzii	Fiery-billed Aracari	10	10	0	0	0	0	80	0	0	0	FruiNect	Ref_7	A	Jennifer	0	0	0	0	20	80	0	0	Ref_7	1	Jessica	0	253	Dunning08	1
1193	Nonpasseriformes	Piciformes	Ramphastidae	Toucans and barbets	93	BL3	Pteroglossus pluricinctus	Many-banded Aracari	40	0	0	0	0	0	60	0	0	0	FruiNect	Ref_7	A	Jennifer	0	0	0	0	20	80	0	0	Ref_7	1	Jessica	0	261.69	Dunning08	1
1194	Nonpasseriformes	Piciformes	Ramphastidae	Toucans and barbets	93	BL3	Pteroglossus beauharnaesii	Curl-crested Aracari	0	20	0	0	0	0	80	0	0	0	FruiNect	Ref_7	A	Jennifer	0	0	0	20	20	60	0	0	Ref_7	1	Jessica	0	215.91	Dunning08	1
1195	Nonpasseriformes	Piciformes	Ramphastidae	Toucans and barbets	93	BL3	Pteroglossus bailloni	Saffron Toucanet	0	0	0	0	10	0	90	0	0	0	FruiNect	Ref_7	A	Jennifer	0	0	0	0	60	40	0	0	Ref_7	1	Jessica	0	146	Dunning08	1
1196	Nonpasseriformes	Piciformes	Ramphastidae	Toucans and barbets	93	BL3	Andigena laminirostris	Plate-billed Mountain-toucan	10	10	0	0	0	0	80	0	0	0	FruiNect	Ref_7	A	Jennifer	0	0	0	10	90	0	0	0	Ref_7	1	Jessica	0	311	Dunning08	1
1197	Nonpasseriformes	Piciformes	Ramphastidae	Toucans and barbets	93	BL3	Andigena hypoglauca	Grey-breasted Mountain-toucan	0	0	0	0	10	0	90	0	0	0	FruiNect	Ref_7	B	Jennifer	0	0	0	33	33	33	0	0	Ref_7	1	Jessica	0	312.83	Dunning08	1
1198	Nonpasseriformes	Piciformes	Ramphastidae	Toucans and barbets	93	BL3	Andigena cucullata	Hooded Mountain-toucan	0	0	0	0	0	0	100	0	0	0	FruiNect	Ref_7	A	Jennifer	0	0	0	33	33	33	0	0	Ref_7	1	Jessica	0	311.76	Dunning08	1
1199	Nonpasseriformes	Piciformes	Ramphastidae	Toucans and barbets	93	BL3	Andigena nigrirostris	Black-billed Mountain-toucan	20	0	0	0	0	0	50	0	30	0	Omnivore	Ref_7	A	Jennifer	0	0	0	0	20	80	0	0	Ref_7	1	Jessica	0	350	Dunning08	1
1200	Nonpasseriformes	Piciformes	Ramphastidae	Toucans and barbets	93	BL3	Selenidera spectabilis	Yellow-eared Toucanet	20	0	0	0	0	0	80	0	0	0	FruiNect	Ref_7	A	Jennifer	0	0	0	0	60	40	0	0	Ref_7	1	Jessica	0	219	Dunning08	1
1201	Nonpasseriformes	Piciformes	Ramphastidae	Toucans and barbets	93	BL3	Selenidera reinwardtii	Golden-collared Toucanet	40	0	0	0	0	0	60	0	0	0	FruiNect	Ref_7	A	Jennifer	0	0	0	33	33	33	0	0	Ref_7	1	Jessica	0	161.77	Dunning08	1
1202	Nonpasseriformes	Piciformes	Ramphastidae	Toucans and barbets	93	BL3	Selenidera nattereri	Tawny-tufted Toucanet	0	0	0	0	0	0	60	0	40	0	FruiNect	Ref_7	C	Jennifer	0	0	0	0	60	40	0	0	Ref_7	1	Jessica	0	158.4	Dunning08	1
1203	Nonpasseriformes	Piciformes	Ramphastidae	Toucans and barbets	93	BL3	Selenidera piperivora	Guianan Toucanet	40	0	0	0	0	0	60	0	0	0	FruiNect	Ref_7	A	Jennifer	0	0	0	0	20	80	0	0	Ref_7	1	Jessica	0	147	Dunning08	1
1204	Nonpasseriformes	Piciformes	Ramphastidae	Toucans and barbets	93	BL3	Selenidera maculirostris	Spot-billed Toucanet	20	0	0	0	0	0	80	0	0	0	FruiNect	Ref_7	A	Jennifer	0	0	0	20	40	40	0	0	Ref_7	1	Jessica	0	164	Dunning08	1
1205	Nonpasseriformes	Piciformes	Ramphastidae	Toucans and barbets	93	BL3	Selenidera gouldii	Gould's Toucanet	0	0	0	0	0	0	100	0	0	0	FruiNect	Ref_7	C	Jennifer	0	0	0	33	33	33	0	0	Ref_7	1	Jessica	0	180.9	Dunning08	1
1207	Nonpasseriformes	Piciformes	Ramphastidae	Toucans and barbets	93	BL3	Ramphastos sulfuratus	Keel-billed Toucan	20	10	10	0	0	0	60	0	0	0	FruiNect	Ref_7	A	Jennifer	0	0	0	0	60	40	0	0	Ref_7	1	Jessica	0	409.69	Dunning08	1
1208	Nonpasseriformes	Piciformes	Ramphastidae	Toucans and barbets	93	BL3	Ramphastos brevis	Choco Toucan	20	0	0	0	0	0	80	0	0	0	FruiNect	Ref_7	A	Jennifer	0	0	0	0	20	80	0	0	Ref_7	1	Jessica	0	412	Dunning08	1
1211	Nonpasseriformes	Piciformes	Ramphastidae	Toucans and barbets	93	BL3	Ramphastos vitellinus	Channel-billed Toucan	20	10	10	0	0	0	60	0	0	0	FruiNect	Ref_7	A	Jennifer	0	0	10	10	50	30	0	0	Ref_7	1	Jessica	0	360.36	Dunning08	1
1212	Nonpasseriformes	Piciformes	Ramphastidae	Toucans and barbets	93	BL3	Ramphastos dicolorus	Red-breasted Toucan	10	10	0	0	0	0	80	0	0	0	FruiNect	Ref_7	A	Jennifer	0	0	20	0	0	80	0	0	Ref_7	1	Jessica	0	331	Dunning08	1
1214	Nonpasseriformes	Piciformes	Ramphastidae	Toucans and barbets	93	BL3	Ramphastos ambiguus	Black-mandibled Toucan	20	10	10	0	0	0	60	0	0	0	FruiNect	Ref_7	A	Jennifer	0	0	0	10	30	60	0	0	Ref_7	1	Jessica	0	651.68	Dunning08	1
1215	Nonpasseriformes	Piciformes	Ramphastidae	Toucans and barbets	93	BL3	Ramphastos tucanus	White-throated Toucan	10	10	10	0	0	0	50	10	0	10	FruiNect	Ref_7	A	Jennifer	0	0	0	0	20	80	0	0	Ref_7	1	Jessica	0	659.58	Dunning08	1
1217	Nonpasseriformes	Piciformes	Ramphastidae	Toucans and barbets	93	BL3	Ramphastos toco	Toco Toucan	20	10	0	0	0	0	70	0	0	0	FruiNect	Ref_7	A	Jennifer	0	0	20	10	10	60	0	0	Ref_7	1	Other	0	617.99	Dunning08	1
1229	Nonpasseriformes	Piciformes	Galbulidae	Jacamars	96	BL3	Galbalcyrhynchus leucotis	White-eared Jacamar	100	0	0	0	0	0	0	0	0	0	Invertebrate	Ref_7	A	Jennifer	0	0	0	0	60	40	0	0	Ref_7	1	Jessica	0	46.9	Dunning08	1
1230	Nonpasseriformes	Piciformes	Galbulidae	Jacamars	96	BL3	Galbalcyrhynchus purusianus	Chestnut Jacamar	100	0	0	0	0	0	0	0	0	0	Invertebrate	Ref_7	A	Jennifer	0	0	0	0	60	40	0	0	Ref_7	1	Jessica	0	50	Dunning08	1
1231	Nonpasseriformes	Piciformes	Galbulidae	Jacamars	96	BL3	Brachygalba salmoni	Dusky-backed Jacamar	100	0	0	0	0	0	0	0	0	0	Invertebrate	Ref_7	A	Jennifer	0	0	0	20	20	60	0	0	Ref_7	1	Jessica	0	17.2	Dunning08	1
1232	Nonpasseriformes	Piciformes	Galbulidae	Jacamars	96	BL3	Brachygalba goeringi	Pale-headed Jacamar	100	0	0	0	0	0	0	0	0	0	Invertebrate	Ref_7	A	Jennifer	0	0	0	40	20	40	0	0	Ref_7	1	Jessica	0	17	PrimScale	1
1233	Nonpasseriformes	Piciformes	Galbulidae	Jacamars	96	BL3	Brachygalba lugubris	Brown Jacamar	100	0	0	0	0	0	0	0	0	0	Invertebrate	Ref_7	A	Jennifer	0	0	0	20	20	60	0	0	Ref_7	1	Jessica	0	15.9	Dunning08	1
1234	Nonpasseriformes	Piciformes	Galbulidae	Jacamars	96	BL3	Brachygalba albogularis	White-throated Jacamar	100	0	0	0	0	0	0	0	0	0	Invertebrate	Ref_7	B	Jennifer	0	0	0	20	60	20	0	0	Ref_7	1	Jessica	0	17.43	GenAvg	0
1235	Nonpasseriformes	Piciformes	Galbulidae	Jacamars	96	BL3	Jacamaralcyon tridactyla	Three-toed Jacamar	100	0	0	0	0	0	0	0	0	0	Invertebrate	Ref_7	A	Jennifer	0	0	0	50	50	0	0	0	Ref_7	1	Jessica	0	18.3	Dunning08	1
1236	Nonpasseriformes	Piciformes	Galbulidae	Jacamars	96	BL3	Galbula albirostris	Yellow-billed Jacamar	100	0	0	0	0	0	0	0	0	0	Invertebrate	Ref_7	A	Jennifer	0	0	0	50	50	0	0	0	Ref_7	1	Jessica	0	22.1	Dunning08	1
1237	Nonpasseriformes	Piciformes	Galbulidae	Jacamars	96	BL3	Galbula cyanicollis	Blue-necked Jacamar	100	0	0	0	0	0	0	0	0	0	Invertebrate	Ref_7	A	Jennifer	0	0	0	50	50	0	0	0	Ref_7	1	Jessica	0	23.23	Dunning08	1
1238	Nonpasseriformes	Piciformes	Galbulidae	Jacamars	96	BL3	Galbula ruficauda	Rufous-tailed Jacamar	100	0	0	0	0	0	0	0	0	0	Invertebrate	Ref_7	A	Jennifer	0	0	0	50	50	0	0	0	Ref_7	1	Jessica	0	26.5	Dunning08	1
1242	Nonpasseriformes	Piciformes	Galbulidae	Jacamars	96	BL3	Galbula galbula	Green-tailed Jacamar	100	0	0	0	0	0	0	0	0	0	Invertebrate	Ref_7	A	Jennifer	0	0	0	50	50	0	0	0	Ref_7	1	Jessica	0	23	Dunning08	1
1243	Nonpasseriformes	Piciformes	Galbulidae	Jacamars	96	BL3	Galbula pastazae	Coppery-chested Jacamar	100	0	0	0	0	0	0	0	0	0	Invertebrate	Ref_7	A	Jennifer	0	0	0	50	50	0	0	0	Ref_7	1	Jessica	0	31.8	Dunning08	1
1244	Nonpasseriformes	Piciformes	Galbulidae	Jacamars	96	BL3	Galbula tombacea	White-chinned Jacamar	100	0	0	0	0	0	0	0	0	0	Invertebrate	Ref_7	A	Jennifer	0	0	0	60	40	0	0	0	Ref_7	1	Jessica	0	23.18	Dunning08	1
1245	Nonpasseriformes	Piciformes	Galbulidae	Jacamars	96	BL3	Galbula cyanescens	Bluish-fronted Jacamar	100	0	0	0	0	0	0	0	0	0	Invertebrate	Ref_7	B	Jennifer	0	0	0	0	100	0	0	0	Ref_7	1	Jessica	0	25.3	Dunning08	1
1246	Nonpasseriformes	Piciformes	Galbulidae	Jacamars	96	BL3	Galbula chalcothorax	Purplish Jacamar	100	0	0	0	0	0	0	0	0	0	Invertebrate	Ref_7	B	Jennifer	0	0	0	20	80	0	0	0	Ref_7	1	Jessica	0	23.91	Dunning08	1
1247	Nonpasseriformes	Piciformes	Galbulidae	Jacamars	96	BL3	Galbula leucogastra	Bronzy Jacamar	100	0	0	0	0	0	0	0	0	0	Invertebrate	Ref_7	A	Jennifer	0	0	0	20	80	0	0	0	Ref_7	1	Jessica	0	15.9	Dunning08	1
1248	Nonpasseriformes	Piciformes	Galbulidae	Jacamars	96	BL3	Galbula dea	Paradise Jacamar	100	0	0	0	0	0	0	0	0	0	Invertebrate	Ref_7	A	Jennifer	0	0	0	20	20	60	0	0	Ref_7	1	Jessica	0	27.4	Dunning08	1
1249	Nonpasseriformes	Piciformes	Galbulidae	Jacamars	96	BL3	Jacamerops aureus	Great Jacamar	90	0	10	0	0	0	0	0	0	0	Invertebrate	Ref_7	A	Jennifer	0	0	0	0	100	0	0	0	Ref_7	1	Jessica	0	62.9	Dunning08	1
1254	Nonpasseriformes	Piciformes	Bucconidae	Puffbirds	97	BL3	Notharchus macrorhynchos	Guianan Puffbird	80	0	0	0	10	0	0	0	0	10	Invertebrate	Ref_7	A	Jennifer	0	0	33	33	33	0	0	0	Ref_7	1	Jessica	0	95.89	Dunning08	1
1255	Nonpasseriformes	Piciformes	Bucconidae	Puffbirds	97	BL3	Notharchus swainsoni	Buff-bellied Puffbird	80	0	0	0	10	0	0	0	0	10	Invertebrate	Ref_7	A	Jennifer	0	0	33	33	33	0	0	0	Ref_7	1	Jessica	0	60.72	GenAvg	0
1256	Nonpasseriformes	Piciformes	Bucconidae	Puffbirds	97	BL3	Notharchus pectoralis	Black-breasted Puffbird	90	0	10	0	0	0	0	0	0	0	Invertebrate	Ref_7	A	Jennifer	0	0	0	40	40	20	0	0	Ref_7	1	Jessica	0	69.1	Dunning08	1
1257	Nonpasseriformes	Piciformes	Bucconidae	Puffbirds	97	BL3	Notharchus ordii	Brown-banded Puffbird	100	0	0	0	0	0	0	0	0	0	Invertebrate	Ref_7	C	Jennifer	0	0	33	33	33	0	0	0	Ref_7	1	Jessica	0	52.8	Dunning08	1
1258	Nonpasseriformes	Piciformes	Bucconidae	Puffbirds	97	BL3	Notharchus tectus	Pied Puffbird	100	0	0	0	0	0	0	0	0	0	Invertebrate	Ref_7	A	Jennifer	0	0	0	20	20	60	0	0	Ref_7	1	Jessica	0	26.8	Dunning08	1
1259	Nonpasseriformes	Piciformes	Bucconidae	Puffbirds	97	BL3	Bucco macrodactylus	Chestnut-capped Puffbird	90	0	10	0	0	0	0	0	0	0	Invertebrate	Ref_7	D2		0	0	33	33	33	0	0	0	Ref_7	1	Jessica	0	25	Dunning08	1
1260	Nonpasseriformes	Piciformes	Bucconidae	Puffbirds	97	BL3	Bucco tamatia	Spotted Puffbird	90	0	10	0	0	0	0	0	0	0	Invertebrate	Ref_7	D2		0	0	20	60	20	0	0	0	Ref_7	1	Jessica	0	35.5	Dunning08	1
1261	Nonpasseriformes	Piciformes	Bucconidae	Puffbirds	97	BL3	Bucco noanamae	Sooty-capped Puffbird	90	0	10	0	0	0	0	0	0	0	Invertebrate	Ref_7	D2		0	0	0	100	0	0	0	0	Ref_7	1	Jessica	0	37.63	GenAvg	0
1262	Nonpasseriformes	Piciformes	Bucconidae	Puffbirds	97	BL3	Bucco capensis	Collared Puffbird	30	0	0	0	70	0	0	0	0	0	VertFishScav	Ref_7	C	Jennifer	0	0	50	50	0	0	0	0	Ref_7	1	Jessica	0	54	Dunning08	1
1263	Nonpasseriformes	Piciformes	Bucconidae	Puffbirds	97	BL3	Nystalus radiatus	Barred Puffbird	80	0	20	0	0	0	0	0	0	0	Invertebrate	Ref_7	A	Jennifer	0	0	50	50	0	0	0	0	Ref_7	1	Jessica	0	61	Dunning08	1
1264	Nonpasseriformes	Piciformes	Bucconidae	Puffbirds	97	BL3	Nystalus chacuru	White-eared Puffbird	70	0	30	0	0	0	0	0	0	0	Invertebrate	Ref_7	A	Jennifer	0	0	33	33	33	0	0	0	Ref_7	1	Jessica	0	52.3	Dunning08	1
1265	Nonpasseriformes	Piciformes	Bucconidae	Puffbirds	97	BL3	Nystalus striolatus	Striolated Puffbird	80	0	20	0	0	0	0	0	0	0	Invertebrate	Ref_7	D1	Jennifer	0	0	0	0	50	50	0	0	Ref_7	1	Jessica	0	47	Dunning08	1
1266	Nonpasseriformes	Piciformes	Bucconidae	Puffbirds	97	BL3	Nystalus maculatus	Spot-backed Puffbird	90	0	10	0	0	0	0	0	0	0	Invertebrate	Ref_7	A	Jennifer	0	0	33	33	33	0	0	0	Ref_7	1	Jessica	0	42	Dunning08	1
1267	Nonpasseriformes	Piciformes	Bucconidae	Puffbirds	97	BL3	Hypnelus ruficollis	Russet-throated Puffbird	90	0	0	0	0	0	10	0	0	0	Invertebrate	Ref_7	A	Jennifer	0	0	33	33	33	0	0	0	Ref_7	1	Jessica	0	49.8	Dunning08	1
1268	Nonpasseriformes	Piciformes	Bucconidae	Puffbirds	97	BL3	Malacoptila fusca	White-chested Puffbird	100	0	0	0	0	0	0	0	0	0	Invertebrate	Ref_7	A	Jennifer	0	0	50	50	0	0	0	0	Ref_7	1	Jessica	0	45.4	Dunning08	1
1269	Nonpasseriformes	Piciformes	Bucconidae	Puffbirds	97	BL3	Malacoptila semicincta	Semicollared Puffbird	90	0	10	0	0	0	0	0	0	0	Invertebrate	Ref_7	D1	Jennifer	0	0	30	40	30	0	0	0	Genus	0	Walter	0	44	Dunning08	1
1270	Nonpasseriformes	Piciformes	Bucconidae	Puffbirds	97	BL3	Malacoptila striata	Crescent-chested Puffbird	100	0	0	0	0	0	0	0	0	0	Invertebrate	Ref_7	C	Jennifer	0	0	50	50	0	0	0	0	Ref_7	1	Jessica	0	44.1	Dunning08	1
1271	Nonpasseriformes	Piciformes	Bucconidae	Puffbirds	97	BL3	Malacoptila fulvogularis	Black-streaked Puffbird	100	0	0	0	0	0	0	0	0	0	Invertebrate	Ref_7	A	Jennifer	0	0	0	50	50	0	0	0	Ref_7	1	Jessica	0	57.4	Dunning08	1
1272	Nonpasseriformes	Piciformes	Bucconidae	Puffbirds	97	BL3	Malacoptila rufa	Rufous-necked Puffbird	100	0	0	0	0	0	0	0	0	0	Invertebrate	Ref_7	C	Jennifer	0	0	0	100	0	0	0	0	Ref_7	1	Jessica	0	47.52	Dunning08	1
1273	Nonpasseriformes	Piciformes	Bucconidae	Puffbirds	97	BL3	Malacoptila panamensis	White-whiskered Puffbird	70	0	30	0	0	0	0	0	0	0	Invertebrate	Ref_7	A	Jennifer	0	0	33	33	33	0	0	0	Ref_7	1	Jessica	0	42.6	Dunning08	1
1274	Nonpasseriformes	Piciformes	Bucconidae	Puffbirds	97	BL3	Malacoptila mystacalis	Moustached Puffbird	90	0	10	0	0	0	0	0	0	0	Invertebrate	Ref_7	D1	Jennifer	0	0	30	40	30	0	0	0	Genus	0	Walter	0	49	Dunning08	1
1275	Nonpasseriformes	Piciformes	Bucconidae	Puffbirds	97	BL3	Micromonacha lanceolata	Lanceolated Monklet	80	0	0	0	0	0	20	0	0	0	Invertebrate	Ref_7	A	Jennifer	0	0	33	33	33	0	0	0	Ref_7	1	Jessica	0	19.8	Dunning08	1
1276	Nonpasseriformes	Piciformes	Bucconidae	Puffbirds	97	BL3	Nonnula rubecula	Rusty-breasted Nunlet	100	0	0	0	0	0	0	0	0	0	Invertebrate	Ref_7	A	Jennifer	0	0	50	50	0	0	0	0	Ref_7	1	Jessica	0	18.4	Dunning08	1
1277	Nonpasseriformes	Piciformes	Bucconidae	Puffbirds	97	BL3	Nonnula sclateri	Fulvous-chinned Nunlet	100	0	0	0	0	0	0	0	0	0	Invertebrate	Ref_7	D1	Jennifer	0	0	50	50	0	0	0	0	Ref_7	1	Jessica	0	15.96	Dunning08	1
1278	Nonpasseriformes	Piciformes	Bucconidae	Puffbirds	97	BL3	Nonnula brunnea	Brown Nunlet	100	0	0	0	0	0	0	0	0	0	Invertebrate	Ref_7	D1	Jennifer	0	0	50	50	0	0	0	0	Ref_7	1	Jessica	0	14.5	PrimScale	1
1279	Nonpasseriformes	Piciformes	Bucconidae	Puffbirds	97	BL3	Nonnula frontalis	Grey-cheeked Nunlet	100	0	0	0	0	0	0	0	0	0	Invertebrate	Ref_7	A	Jennifer	0	0	33	33	33	0	0	0	Ref_7	1	Jessica	0	15.7	Dunning08	1
1280	Nonpasseriformes	Piciformes	Bucconidae	Puffbirds	97	BL3	Nonnula ruficapilla	Rufous-capped Nunlet	100	0	0	0	0	0	0	0	0	0	Invertebrate	Ref_7	A	Jennifer	0	0	33	33	33	0	0	0	Ref_7	1	Jessica	0	22	Dunning08	1
1281	Nonpasseriformes	Piciformes	Bucconidae	Puffbirds	97	BL3	Nonnula amaurocephala	Chestnut-headed Nunlet	100	0	0	0	0	0	0	0	0	0	Invertebrate	Ref_7	A	Jennifer	0	0	0	80	20	0	0	0	Ref_7	1	Jessica	0	15.49	Dunning08	1
1282	Nonpasseriformes	Piciformes	Bucconidae	Puffbirds	97	BL3	Hapaloptila castanea	White-faced Nunbird	70	0	0	0	10	0	10	0	0	10	Invertebrate	Ref_7	A	Jennifer	0	0	20	20	60	0	0	0	Ref_7	1	Jessica	0	80.6	Dunning08	1
1283	Nonpasseriformes	Piciformes	Bucconidae	Puffbirds	97	BL3	Monasa atra	Black Nunbird	80	0	20	0	0	0	0	0	0	0	Invertebrate	Ref_7	A	Jennifer	0	0	33	33	33	0	0	0	Ref_7	1	Jessica	0	90.4	Dunning08	1
1284	Nonpasseriformes	Piciformes	Bucconidae	Puffbirds	97	BL3	Monasa nigrifrons	Black-fronted Nunbird	70	0	30	0	0	0	0	0	0	0	Invertebrate	Ref_7	A	Jennifer	0	0	40	40	20	0	0	0	Ref_7	1	Jessica	0	80.7	Dunning08	1
1285	Nonpasseriformes	Piciformes	Bucconidae	Puffbirds	97	BL3	Monasa morphoeus	White-fronted Nunbird	80	0	10	0	0	0	10	0	0	0	Invertebrate	Ref_7	A	Jennifer	0	0	33	33	33	0	0	0	Ref_7	1	Jessica	0	87.9	Dunning08	1
1286	Nonpasseriformes	Piciformes	Bucconidae	Puffbirds	97	BL3	Monasa flavirostris	Yellow-billed Nunbird	80	0	20	0	0	0	0	0	0	0	Invertebrate	Ref_7	D1	Jennifer	0	0	0	0	30	30	40	0	Ref_7	1	Jessica	0	62.8	Dunning08	1
1287	Nonpasseriformes	Piciformes	Bucconidae	Puffbirds	97	BL3	Chelidoptera tenebrosa	Swallow-wing	100	0	0	0	0	0	0	0	0	0	Invertebrate	Ref_7	A	Jennifer	0	0	0	0	30	30	40	0	Ref_7	1	Jessica	0	35.9	Dunning08	1
1304	Nonpasseriformes	Bucerotiformes	Bucerotidae	Hornbills	91	BL3	Tropicranus albocristatus	White-crested Hornbill	60	10	10	0	0	0	20	0	0	0	Invertebrate	Ref_6	A	Hamish	0	0	10	10	70	10	0	0	Ref_6	1	Other	0	289.4	Dunning08	1
1306	Nonpasseriformes	Bucerotiformes	Bucerotidae	Hornbills	91	BL3	Tockus hartlaubi	Black Dwarf Hornbill	80	0	20	0	0	0	0	0	0	0	Invertebrate	Ref_6	A	Hamish	0	0	10	0	60	20	10	0	Ref_6	1	Christian	0	98.49	Dunning08	1
1307	Nonpasseriformes	Bucerotiformes	Bucerotidae	Hornbills	91	BL3	Tockus camurus	Red-billed Dwarf Hornbill	90	0	10	0	0	0	0	0	0	0	Invertebrate	Ref_6	A	Hamish	0	0	10	50	40	0	0	0	Ref_6	1	Christian	0	103.76	Dunning08	1
1308	Nonpasseriformes	Bucerotiformes	Bucerotidae	Hornbills	91	BL3	Tockus monteiri	Monteiro's Hornbill	70	10	10	0	0	0	10	0	0	0	Invertebrate	Ref_6	D1	Hamish	0	0	80	20	0	0	0	0	Ref_6	1	Christian	0	289.82	Dunning08	1
1309	Nonpasseriformes	Bucerotiformes	Bucerotidae	Hornbills	91	BL3	Tockus erythrorhynchus	Red-billed Hornbill	40	20	30	0	0	0	10	0	0	0	Omnivore	Ref_6	A	Hamish	0	0	60	20	20	0	0	0	Ref_6	1	Christian	0	138.56	Dunning08	1
1310	Nonpasseriformes	Bucerotiformes	Bucerotidae	Hornbills	91	BL3	Tockus flavirostris	Eastern Yellow-billed Hornbill	80	0	0	0	0	0	20	0	0	0	Invertebrate	Ref_6	A	Hamish	0	0	60	20	20	0	0	0	Ref_6	1	Christian	0	216.69	Dunning08	1
1311	Nonpasseriformes	Bucerotiformes	Bucerotidae	Hornbills	91	BL3	Tockus leucomelas	Southern Yellow-billed Hornbill	80	10	0	0	0	0	10	0	0	0	Invertebrate	Ref_6	A	Hamish	0	0	70	30	0	0	0	0	Ref_6	1	Christian	0	188.27	Dunning08	1
1313	Nonpasseriformes	Bucerotiformes	Bucerotidae	Hornbills	91	BL3	Tockus deckeni	Von der Decken's Hornbill	40	20	20	0	0	0	10	0	10	0	Omnivore	Ref_6	A	Hamish	0	0	70	0	20	10	0	0	Ref_6	1	Christian	0	167.72	Dunning08	1
1314	Nonpasseriformes	Bucerotiformes	Bucerotidae	Hornbills	91	BL3	Tockus alboterminatus	Crowned Hornbill	40	10	10	0	0	0	40	0	0	0	Omnivore	Ref_6	A	Hamish	0	0	20	10	10	60	0	0	Ref_6	1	Other	0	223.65	Dunning08	1
1315	Nonpasseriformes	Bucerotiformes	Bucerotidae	Hornbills	91	BL3	Tockus bradfieldi	Bradfield's Hornbill	60	0	10	0	0	0	20	0	10	0	Invertebrate	Ref_6	A	Hamish	0	0	30	20	40	10	0	0	Ref_6	1	Christian	0	196.46	Dunning08	1
1316	Nonpasseriformes	Bucerotiformes	Bucerotidae	Hornbills	91	BL3	Tockus fasciatus	African Pied Hornbill	40	10	10	0	0	0	40	0	0	0	Omnivore	Ref_6	A	Hamish	0	0	10	10	40	30	10	0	Ref_6	1	Other	0	258.83	Dunning08	1
1317	Nonpasseriformes	Bucerotiformes	Bucerotidae	Hornbills	91	BL3	Tockus hemprichii	Hemprich's Hornbill	70	0	20	0	0	0	10	0	0	0	Invertebrate	Ref_6	A	Hamish	0	0	30	10	40	20	0	0	Ref_6	1	Other	0	297	Dunning08	1
1318	Nonpasseriformes	Bucerotiformes	Bucerotidae	Hornbills	91	BL3	Tockus nasutus	African Grey Hornbill	70	0	20	0	0	0	10	0	0	0	Invertebrate	Ref_6	A	Hamish	0	0	20	20	20	20	20	0	Ref_6	1	Christian	0	179.56	Dunning08	1
1319	Nonpasseriformes	Bucerotiformes	Bucerotidae	Hornbills	91	BL3	Tockus pallidirostris	Pale-billed Hornbill	70	0	0	0	0	0	0	10	20	0	Invertebrate	Ref_6	C	Hamish	0	0	20	20	30	30	0	0	Ref_6	1	Other	0	232.96	Dunning08	1
1320	Nonpasseriformes	Bucerotiformes	Bucerotidae	Hornbills	91	BL3	Ocyceros griseus	Malabar Grey Hornbill	10	0	10	0	0	0	80	0	0	0	FruiNect	Ref_6	A	Hamish	0	0	20	0	60	20	0	0	Ref_6	1	Christian	0	292	Dunning08	1
1321	Nonpasseriformes	Bucerotiformes	Bucerotidae	Hornbills	91	BL3	Ocyceros gingalensis	Sri Lanka Grey Hornbill	10	0	10	0	0	0	80	0	0	0	FruiNect	Ref_6	A	Hamish	0	0	30	10	50	10	0	0	Ref_6	1	Christian	0	238	Dunning08	1
1322	Nonpasseriformes	Bucerotiformes	Bucerotidae	Hornbills	91	BL3	Ocyceros birostris	Indian Grey Hornbill	0	10	10	0	0	0	80	0	0	0	FruiNect	Ref_6	A	Hamish	0	0	20	10	40	20	10	0	Ref_6	1	Christian	0	375	Dunning08	1
1323	Nonpasseriformes	Bucerotiformes	Bucerotidae	Hornbills	91	BL3	Anthracoceros coronatus	Malabar Pied Hornbill	10	0	0	0	10	0	70	0	0	10	FruiNect	Ref_6	A	Hamish	0	0	20	20	60	0	0	0	Ref_6	1	Christian	0	806.72	Dunning08	1
1324	Nonpasseriformes	Bucerotiformes	Bucerotidae	Hornbills	91	BL3	Anthracoceros albirostris	Oriental Pied Hornbill	20	10	10	0	0	0	60	0	0	0	FruiNect	Ref_6	A	Hamish	0	0	40	20	30	10	0	0	Ref_6	1	Walter	0	892.89	Dunning08	1
1329	Nonpasseriformes	Bucerotiformes	Bucerotidae	Hornbills	91	BL3	Anthracoceros malayanus	Black Hornbill	20	0	0	0	0	0	80	0	0	0	FruiNect	Ref_6	A	Hamish	0	0	20	20	60	0	0	0	Ref_6	1	Other	0	1050	Dunning08	1
1330	Nonpasseriformes	Bucerotiformes	Bucerotidae	Hornbills	91	BL3	Anthracoceros marchei	Palawan Hornbill	10	0	10	0	0	0	80	0	0	0	FruiNect	Ref_6	A	Hamish	0	0	20	30	30	20	0	0	Ref_6	1	Christian	0	750	PrimScale	1
1331	Nonpasseriformes	Bucerotiformes	Bucerotidae	Hornbills	91	BL3	Anthracoceros montani	Sulu Hornbill	10	0	20	0	0	0	70	0	0	0	FruiNect	Ref_6	B	Hamish	0	0	20	40	40	0	0	0	Ref_6	1	Christian	0	714.56	GenAvg	0
1332	Nonpasseriformes	Bucerotiformes	Bucerotidae	Hornbills	91	BL3	Buceros rhinoceros	Rhinoceros Hornbill	10	10	10	0	0	0	70	0	0	0	FruiNect	Ref_6	A	Hamish	0	0	20	0	10	70	0	0	Ref_6	1	Christian	0	2371.58	Dunning08	1
1333	Nonpasseriformes	Bucerotiformes	Bucerotidae	Hornbills	91	BL3	Buceros bicornis	Great Hornbill	20	10	10	0	0	0	60	0	0	0	FruiNect	Ref_6	A	Hamish	0	0	10	0	0	90	0	0	Ref_6	1	Christian	0	2790.79	Dunning08	1
1334	Nonpasseriformes	Bucerotiformes	Bucerotidae	Hornbills	91	BL3	Buceros hydrocorax	Rufous Hornbill	20	0	0	0	0	0	40	0	40	0	Omnivore	Ref_6	A	Hamish	0	0	10	10	20	60	0	0	Ref_6	1	Other	0	1409.59	Dunning08	1
1335	Nonpasseriformes	Bucerotiformes	Bucerotidae	Hornbills	91	BL3	Rhinoplax vigil	Helmeted Hornbill	0	20	20	0	0	0	60	0	0	0	FruiNect	Ref_6	A	Hamish	0	0	10	20	20	50	0	0	Ref_6	1	Other	0	2887.64	Dunning08	1
1336	Nonpasseriformes	Bucerotiformes	Bucerotidae	Hornbills	91	BL3	Anorrhinus tickelli	Tickell's Brown Hornbill	20	0	20	0	0	0	60	0	0	0	FruiNect	Ref_6	D1	Hamish	0	0	20	10	10	60	0	0	Ref_6	1	Christian	0	792.64	Dunning08	1
1337	Nonpasseriformes	Bucerotiformes	Bucerotidae	Hornbills	91	BL3	Anorrhinus austeni	Austen's Brown Hornbill	10	10	20	0	0	0	60	0	0	0	FruiNect	Ref_6	A	Hamish	0	0	20	10	10	60	0	0	Ref_6	1	Christian	0	1079.5	GenAvg	0
1338	Nonpasseriformes	Bucerotiformes	Bucerotidae	Hornbills	91	BL3	Anorrhinus galeritus	Bushy-crested Hornbill	20	0	20	0	0	0	60	0	0	0	FruiNect	Ref_6	A	Hamish	0	0	10	30	50	10	0	0	Ref_6	1	Other	0	1172	Dunning08	1
1339	Nonpasseriformes	Bucerotiformes	Bucerotidae	Hornbills	91	BL3	Penelopides affinis	Mindanao Hornbill	20	0	20	0	0	0	40	0	20	0	Omnivore	Ref_6	A	Hamish	0	0	10	40	50	0	0	0	Ref_6	1	Other	0	485.12	Dunning08	1
1340	Nonpasseriformes	Bucerotiformes	Bucerotidae	Hornbills	91	BL3	Penelopides manillae	Luzon Hornbill	10	0	0	0	10	0	80	0	0	0	FruiNect	Ref_6	B	Hamish	0	0	10	10	40	40	0	0	Ref_6	1	Other	0	460.86	Dunning08	1
1343	Nonpasseriformes	Bucerotiformes	Bucerotidae	Hornbills	91	BL3	Penelopides mindorensis	Mindoro Hornbill	20	0	0	0	0	0	80	0	0	0	FruiNect	Ref_6	B	Hamish	0	0	20	0	10	70	0	0	Ref_6	1	Christian	0	462	Dunning08	1
1344	Nonpasseriformes	Bucerotiformes	Bucerotidae	Hornbills	91	BL3	Penelopides panini	Visayan Hornbill	30	0	0	0	0	0	70	0	0	0	FruiNect	Ref_6	A	Hamish	0	0	20	20	60	0	0	0	Ref_6	1	Christian	0	470.54	Dunning08	1
1345	Nonpasseriformes	Bucerotiformes	Bucerotidae	Hornbills	91	BL3	Penelopides exarhatus	Sulawesi Hornbill	20	0	0	0	0	0	80	0	0	0	FruiNect	Ref_6	A	Hamish	0	0	10	20	60	10	0	0	Ref_6	1	Christian	0	370	Dunning08	1
1346	Nonpasseriformes	Bucerotiformes	Bucerotidae	Hornbills	91	BL3	Aceros comatus	White-crowned Hornbill	30	20	30	0	0	0	20	0	0	0	Omnivore	Ref_6	A	Hamish	0	0	40	40	10	10	0	0	Ref_6	1	Christian	0	1470	Dunning08	1
1347	Nonpasseriformes	Bucerotiformes	Bucerotidae	Hornbills	91	BL3	Aceros nipalensis	Rufous-necked Hornbill	0	0	0	0	0	0	100	0	0	0	FruiNect	Ref_6	A	Hamish	0	0	10	0	0	90	0	0	Ref_6	1	Christian	0	2385	Dunning08	1
1348	Nonpasseriformes	Bucerotiformes	Bucerotidae	Hornbills	91	BL3	Aceros corrugatus	Wrinkled Hornbill	10	0	0	0	0	0	90	0	0	0	FruiNect	Ref_6	B	Hamish	0	0	10	0	10	80	0	0	Ref_6	1	Christian	0	1590	Dunning08	1
1349	Nonpasseriformes	Bucerotiformes	Bucerotidae	Hornbills	91	BL3	Aceros waldeni	Rufous-headed Hornbill	0	0	0	0	0	0	100	0	0	0	FruiNect	Ref_6	A	Hamish	0	0	10	0	0	90	0	0	Ref_6	1	Christian	0	1748.8	GenAvg	0
1350	Nonpasseriformes	Bucerotiformes	Bucerotidae	Hornbills	91	BL3	Aceros leucocephalus	Writhed Hornbill	20	0	0	0	0	0	80	0	0	0	FruiNect	Ref_6	A	Hamish	0	0	0	0	20	70	10	0	Ref_6	1	Other	0	1086	Dunning08	1
1351	Nonpasseriformes	Bucerotiformes	Bucerotidae	Hornbills	91	BL3	Aceros cassidix	Knobbed Hornbill	0	0	0	0	0	0	100	0	0	0	FruiNect	Ref_6	A	Hamish	0	0	10	0	20	70	0	0	Ref_6	1	Christian	0	2360	Dunning08	1
1352	Nonpasseriformes	Bucerotiformes	Bucerotidae	Hornbills	91	BL3	Aceros undulatus	Wreathed Hornbill	10	0	0	0	0	0	90	0	0	0	FruiNect	Ref_6	A	Hamish	0	0	30	0	0	70	0	0	Ref_6	1	Christian	0	2214.55	Dunning08	1
1353	Nonpasseriformes	Bucerotiformes	Bucerotidae	Hornbills	91	BL3	Aceros narcondami	Narcondam Hornbill	0	0	0	0	0	0	100	0	0	0	FruiNect	Ref_6	A	Hamish	0	0	10	0	0	90	0	0	Ref_6	1	Christian	0	697.17	Dunning08	1
1354	Nonpasseriformes	Bucerotiformes	Bucerotidae	Hornbills	91	BL3	Aceros everetti	Sumba Hornbill	0	0	0	0	0	0	100	0	0	0	FruiNect	Ref_6	B	Hamish	0	0	10	10	20	60	0	0	Ref_6	1	Christian	0	1748.8	GenAvg	0
1355	Nonpasseriformes	Bucerotiformes	Bucerotidae	Hornbills	91	BL3	Aceros subruficollis	Plain-pouched Hornbill	0	0	0	0	0	0	100	0	0	0	FruiNect	Ref_6	A	Hamish	0	0	30	0	0	70	0	0	Ref_6	1	Christian	0	2042	Dunning08	1
1357	Nonpasseriformes	Bucerotiformes	Bucerotidae	Hornbills	91	BL3	Aceros plicatus	Papuan Hornbill	20	0	0	0	0	0	80	0	0	0	FruiNect	Ref_6	A	Hamish	0	0	30	10	10	50	0	0	Ref_6	1	Christian	0	1703.76	Dunning08	1
1359	Nonpasseriformes	Bucerotiformes	Bucerotidae	Hornbills	91	BL3	Bycanistes bucinator	Trumpeter Hornbill	10	10	0	0	0	0	80	0	0	0	FruiNect	Ref_6	A	Hamish	0	0	20	20	30	30	0	0	Ref_6	1	Other	0	639.38	Dunning08	1
1360	Nonpasseriformes	Bucerotiformes	Bucerotidae	Hornbills	91	BL3	Bycanistes fistulator	Piping Hornbill	10	0	0	0	0	0	90	0	0	0	FruiNect	Ref_6	A	Hamish	0	0	10	10	30	40	10	0	Ref_6	1	Other	0	508.09	Dunning08	1
1361	Nonpasseriformes	Bucerotiformes	Bucerotidae	Hornbills	91	BL3	Bycanistes brevis	Silvery-cheeked Hornbill	10	0	10	0	0	0	80	0	0	0	FruiNect	Ref_6	A	Hamish	0	0	10	10	50	20	10	0	Ref_6	1	Christian	0	1232.84	Dunning08	1
1362	Nonpasseriformes	Bucerotiformes	Bucerotidae	Hornbills	91	BL3	Bycanistes subcylindricus	Black-and-white-casqued Hornbill	20	0	10	0	0	0	70	0	0	0	FruiNect	Ref_6	A	Hamish	0	0	20	20	10	50	0	0	Ref_6	1	Christian	0	1195.4	Dunning08	1
1363	Nonpasseriformes	Bucerotiformes	Bucerotidae	Hornbills	91	BL3	Bycanistes cylindricus	Brown-cheeked Hornbill	10	0	0	0	0	0	90	0	0	0	FruiNect	Ref_6	A	Hamish	0	0	10	0	10	70	10	0	Ref_6	1	Christian	0	921	Dunning08	1
1365	Nonpasseriformes	Bucerotiformes	Bucerotidae	Hornbills	91	BL3	Ceratogymna atrata	Black-casqued Hornbill	10	0	0	0	0	0	90	0	0	0	FruiNect	Ref_6	A	Hamish	0	0	20	0	0	70	10	0	Ref_6	1	Christian	0	1194.79	Dunning08	1
1366	Nonpasseriformes	Bucerotiformes	Bucerotidae	Hornbills	91	BL3	Ceratogymna elata	Yellow-casqued Hornbill	20	0	0	0	0	0	80	0	0	0	FruiNect	Ref_6	A	Hamish	0	0	20	0	0	70	10	0	Ref_6	1	Christian	0	1917.02	Dunning08	1
1372	Nonpasseriformes	Bucerotiformes	Bucorvidae	Ground-hornbills	92	BL3	Bucorvus abyssinicus	Abyssinian Ground-hornbill	30	0	40	0	0	10	10	0	10	0	Omnivore	Ref_6	A	Hamish	0	0	100	0	0	0	0	0	Ref_6	1	Christian	0	4000	Dunning08	1
1373	Nonpasseriformes	Bucerotiformes	Bucorvidae	Ground-hornbills	92	BL3	Bucorvus cafer	Southern Ground-hornbill	70	10	20	0	0	0	0	0	0	0	Invertebrate	Ref_6	A	Hamish	0	0	100	0	0	0	0	0	Ref_6	1	Christian	0	3743.62	Dunning08	1
1384	Nonpasseriformes	Bucerotiformes	Upupidae	Hoopoes	89	BL3	Upupa epops	Eurasian Hoopoe	80	0	20	0	0	0	0	0	0	0	Invertebrate	Ref_6	A	Hamish	0	0	100	0	0	0	0	0	Ref_6	1	Christian	0	66.93	Dunning08	1
1392	Nonpasseriformes	Bucerotiformes	Phoeniculidae	Woodhoopoes	90	BL3	Phoeniculus purpureus	Green Woodhoopoe	90	0	10	0	0	0	0	0	0	0	Invertebrate	Ref_6	A	Hamish	0	0	0	20	60	20	0	0	Ref_6	1	Christian	0	73.21	Dunning08	1
1393	Nonpasseriformes	Bucerotiformes	Phoeniculidae	Woodhoopoes	90	BL3	Phoeniculus damarensis	Violet Woodhoopoe	80	20	0	0	0	0	0	0	0	0	Invertebrate	Ref_6	A	Hamish	0	0	20	30	50	0	0	0	Ref_6	1	Other	0	81.8	Dunning08	1
1394	Nonpasseriformes	Bucerotiformes	Phoeniculidae	Woodhoopoes	90	BL3	Phoeniculus somaliensis	Black-billed Woodhoopoe	100	0	0	0	0	0	0	0	0	0	Invertebrate	Ref_6	A	Hamish	0	0	0	0	100	0	0	0	Ref_6	1	Christian	0	26.5	Dunning08	1
1395	Nonpasseriformes	Bucerotiformes	Phoeniculidae	Woodhoopoes	90	BL3	Phoeniculus bollei	White-headed Woodhoopoe	80	0	0	0	0	0	10	0	10	0	Invertebrate	Ref_6	A	Hamish	0	0	0	20	30	50	0	0	Ref_6	1	Christian	0	54.6	Dunning08	1
1396	Nonpasseriformes	Bucerotiformes	Phoeniculidae	Woodhoopoes	90	BL3	Phoeniculus castaneiceps	Forest Woodhoopoe	70	0	0	0	0	0	20	0	10	0	Invertebrate	Ref_6	A	Hamish	0	0	0	0	20	80	0	0	Ref_6	1	Christian	0	24.4	Dunning08	1
1399	Nonpasseriformes	Bucerotiformes	Phoeniculidae	Woodhoopoes	90	BL3	Rhinopomastus aterrimus	Black Scimitarbill	80	0	0	0	0	0	20	0	0	0	Invertebrate	Ref_6	A	Hamish	0	0	20	0	10	70	0	0	Ref_6	1	Christian	0	27.11	Dunning08	1
1400	Nonpasseriformes	Bucerotiformes	Phoeniculidae	Woodhoopoes	90	BL3	Rhinopomastus cyanomelas	Common Scimitarbill	70	0	0	0	0	0	20	0	10	0	Invertebrate	Ref_6	A	Hamish	0	0	20	0	40	40	0	0	Ref_6	1	Christian	0	27.11	Dunning08	1
1401	Nonpasseriformes	Bucerotiformes	Phoeniculidae	Woodhoopoes	90	BL3	Rhinopomastus minor	Abyssinian Scimitarbill	90	0	0	0	0	0	10	0	0	0	Invertebrate	Ref_6	A	Hamish	0	0	0	0	50	40	10	0	Ref_6	1	Christian	0	21.7	Dunning08	1
1416	Nonpasseriformes	Trogoniformes	Trogonidae	Trogons	81	BL3	Apaloderma narina	Narina Trogon	90	0	10	0	0	0	0	0	0	0	Invertebrate	Ref_6	A	Hamish	0	0	0	30	70	0	0	0	Ref_6	1	Other	0	67.69	Dunning08	1
1417	Nonpasseriformes	Trogoniformes	Trogonidae	Trogons	81	BL3	Apaloderma aequatoriale	Bare-cheeked Trogon	100	0	0	0	0	0	0	0	0	0	Invertebrate	Ref_6	A	Hamish	0	0	30	10	50	10	0	0	Ref_6	1	Christian	0	58.02	GenAvg	0
1418	Nonpasseriformes	Trogoniformes	Trogonidae	Trogons	81	BL3	Apaloderma vittatum	Bar-tailed Trogon	100	0	0	0	0	0	0	0	0	0	Invertebrate	Ref_6	A	Hamish	0	0	10	0	50	40	0	0	Ref_6	1	Christian	0	55	Dunning08	1
1421	Nonpasseriformes	Trogoniformes	Trogonidae	Trogons	81	BL3	Pharomachrus mocinno	Resplendent Quetzal	20	0	10	0	0	0	70	0	0	0	FruiNect	Ref_6	A	Hamish	0	0	10	0	70	20	0	0	Ref_6	1	Christian	0	202.46	Dunning08	1
1422	Nonpasseriformes	Trogoniformes	Trogonidae	Trogons	81	BL3	Pharomachrus antisianus	Crested Quetzal	10	0	10	0	0	0	80	0	0	0	FruiNect	Ref_6	A	Hamish	0	0	10	0	60	30	0	0	Ref_6	1	Christian	0	152.05	Dunning08	1
1423	Nonpasseriformes	Trogoniformes	Trogonidae	Trogons	81	BL3	Pharomachrus fulgidus	White-tipped Quetzal	0	0	0	0	0	0	100	0	0	0	FruiNect	Ref_6	A	Hamish	0	0	0	0	60	40	0	0	Ref_6	1	Christian	0	160	Dunning08	1
1424	Nonpasseriformes	Trogoniformes	Trogonidae	Trogons	81	BL3	Pharomachrus auriceps	Golden-headed Quetzal	0	0	0	0	0	0	100	0	0	0	FruiNect	Ref_6	A	Hamish	0	0	0	20	60	20	0	0	Ref_6	1	Christian	0	180	Dunning08	1
1425	Nonpasseriformes	Trogoniformes	Trogonidae	Trogons	81	BL3	Pharomachrus pavoninus	Pavonine Quetzal	10	0	0	0	0	0	90	0	0	0	FruiNect	Ref_6	D1	Hamish	0	0	0	0	60	40	0	0	Ref_6	1	Christian	0	163	Dunning08	1
1426	Nonpasseriformes	Trogoniformes	Trogonidae	Trogons	81	BL3	Euptilotis neoxenus	Eared Quetzal	50	0	0	0	0	0	50	0	0	0	Omnivore	Ref_6	A	Hamish	0	0	0	0	80	20	0	0	Ref_6	1	Other	0	122.32	Dunning08	1
1427	Nonpasseriformes	Trogoniformes	Trogonidae	Trogons	81	BL3	Priotelus temnurus	Cuban Trogon	30	0	0	0	0	0	70	0	0	0	FruiNect	Ref_6	A	Hamish	0	0	0	80	20	0	0	0	Ref_6	1	Christian	0	53.4	Dunning08	1
1428	Nonpasseriformes	Trogoniformes	Trogonidae	Trogons	81	BL3	Priotelus roseigaster	Hispaniolan Trogon	80	0	10	0	0	0	10	0	0	0	Invertebrate	Ref_6	A	Hamish	0	0	10	20	60	10	0	0	Ref_6	1	Christian	0	74.19	Dunning08	1
1429	Nonpasseriformes	Trogoniformes	Trogonidae	Trogons	81	BL3	Trogon massena	Slaty-tailed Trogon	20	0	10	0	0	0	70	0	0	0	FruiNect	Ref_6	A	Hamish	0	0	0	0	50	50	0	0	Ref_6	1	Christian	0	141	Dunning08	1
1430	Nonpasseriformes	Trogoniformes	Trogonidae	Trogons	81	BL3	Trogon melanurus	Black-tailed Trogon	30	0	0	0	0	0	70	0	0	0	FruiNect	Ref_6	A	Hamish	0	0	0	10	30	60	0	0	Ref_6	1	Christian	0	114	Dunning08	1
1431	Nonpasseriformes	Trogoniformes	Trogonidae	Trogons	81	BL3	Trogon clathratus	Lattice-tailed Trogon	20	0	10	0	0	0	70	0	0	0	FruiNect	Ref_6	A	Hamish	0	0	0	10	70	20	0	0	Ref_6	1	Other	0	130	Dunning08	1
1432	Nonpasseriformes	Trogoniformes	Trogonidae	Trogons	81	BL3	Trogon comptus	White-eyed Trogon	50	0	0	0	0	0	50	0	0	0	Omnivore	Ref_6	D1	Hamish	0	0	0	10	30	60	0	0	Ref_6	1	Christian	0	114	Dunning08	1
1433	Nonpasseriformes	Trogoniformes	Trogonidae	Trogons	81	BL3	Trogon bairdii	Baird's Trogon	40	0	0	0	0	0	60	0	0	0	FruiNect	Ref_6	A	Hamish	0	0	10	20	30	40	0	0	Ref_6	1	Other	0	94.4	Dunning08	1
1434	Nonpasseriformes	Trogoniformes	Trogonidae	Trogons	81	BL3	Trogon viridis	Green-backed Trogon	30	0	10	0	0	0	60	0	0	0	FruiNect	Ref_6	A	Hamish	0	0	10	0	30	60	0	0	Ref_6	1	Christian	0	89.69	Dunning08	1
1435	Nonpasseriformes	Trogoniformes	Trogonidae	Trogons	81	BL3	Trogon citreolus	Citreoline Trogon	50	0	0	0	0	0	50	0	0	0	Omnivore	Ref_6	A	Hamish	0	0	10	10	50	30	0	0	Ref_6	1	Christian	0	79	Dunning08	1
1436	Nonpasseriformes	Trogoniformes	Trogonidae	Trogons	81	BL3	Trogon melanocephalus	Black-headed Trogon	50	0	0	0	0	0	50	0	0	0	Omnivore	Ref_6	A	Hamish	0	0	0	20	70	10	0	0	Ref_6	1	Christian	0	85.1	Dunning08	1
1437	Nonpasseriformes	Trogoniformes	Trogonidae	Trogons	81	BL3	Trogon mexicanus	Mountain Trogon	100	0	0	0	0	0	0	0	0	0	Invertebrate	Ref_6	C	Hamish	0	0	0	0	80	20	0	0	Ref_6	1	Christian	0	71	Dunning08	1
1438	Nonpasseriformes	Trogoniformes	Trogonidae	Trogons	81	BL3	Trogon elegans	Elegant Trogon	50	0	0	0	0	0	50	0	0	0	Omnivore	Ref_6	A	Hamish	0	0	0	0	30	70	0	0	Ref_6	1	Christian	0	70.89	Dunning08	1
1439	Nonpasseriformes	Trogoniformes	Trogonidae	Trogons	81	BL3	Trogon collaris	Collared Trogon	60	0	0	0	0	0	40	0	0	0	Invertebrate	Ref_6	A	Hamish	0	0	0	30	70	0	0	0	Ref_6	1	Christian	0	65.43	Dunning08	1
1443	Nonpasseriformes	Trogoniformes	Trogonidae	Trogons	81	BL3	Trogon personatus	Masked Trogon	50	0	0	0	0	0	50	0	0	0	Omnivore	Ref_6	A	Hamish	0	0	0	0	70	30	0	0	Ref_6	1	Christian	0	63.39	Dunning08	1
1444	Nonpasseriformes	Trogoniformes	Trogonidae	Trogons	81	BL3	Trogon rufus	Black-throated Trogon	60	0	0	0	0	0	40	0	0	0	Invertebrate	Ref_6	A	Hamish	0	0	10	60	30	0	0	0	Ref_6	1	Christian	0	53.8	Dunning08	1
1445	Nonpasseriformes	Trogoniformes	Trogonidae	Trogons	81	BL3	Trogon surrucura	Surucua Trogon	80	0	0	0	0	0	20	0	0	0	Invertebrate	Ref_6	A	Hamish	0	0	0	0	100	0	0	0	Ref_6	1	Christian	0	73.29	Dunning08	1
1446	Nonpasseriformes	Trogoniformes	Trogonidae	Trogons	81	BL3	Trogon curucui	Blue-crowned Trogon	80	0	0	0	0	0	20	0	0	0	Invertebrate	Ref_6	A	Hamish	0	0	10	30	30	30	0	0	Ref_6	1	Christian	0	54	Dunning08	1
1447	Nonpasseriformes	Trogoniformes	Trogonidae	Trogons	81	BL3	Trogon violaceus	Violaceous Trogon	20	0	0	0	0	0	80	0	0	0	FruiNect	Ref_6	A	Hamish	0	0	0	70	20	10	0	0	Ref_6	1	Christian	0	46.5	Dunning08	1
1449	Nonpasseriformes	Trogoniformes	Trogonidae	Trogons	81	BL3	Apalharpactes reinwardtii	Javan Trogon	70	0	0	0	0	0	30	0	0	0	Invertebrate	Ref_6	A	Hamish	0	0	10	50	40	0	0	0	Ref_6	1	Christian	0	72.82	GenAvg	0
1450	Nonpasseriformes	Trogoniformes	Trogonidae	Trogons	81	BL3	Harpactes fasciatus	Malabar Trogon	80	0	0	0	0	0	10	0	0	10	Invertebrate	Ref_6	A	Hamish	0	0	0	0	100	0	0	0	Ref_6	1	Christian	0	62	Dunning08	1
1451	Nonpasseriformes	Trogoniformes	Trogonidae	Trogons	81	BL3	Harpactes kasumba	Red-naped Trogon	100	0	0	0	0	0	0	0	0	0	Invertebrate	Ref_6	C	Hamish	0	0	0	20	70	10	0	0	Ref_6	1	Christian	0	96.89	Dunning08	1
1452	Nonpasseriformes	Trogoniformes	Trogonidae	Trogons	81	BL3	Harpactes diardii	Diard's Trogon	70	0	0	0	0	0	30	0	0	0	Invertebrate	Ref_6	A	Hamish	0	0	10	40	50	0	0	0	Ref_6	1	Christian	0	98.3	Dunning08	1
1453	Nonpasseriformes	Trogoniformes	Trogonidae	Trogons	81	BL3	Harpactes ardens	Philippine Trogon	100	0	0	0	0	0	0	0	0	0	Invertebrate	Ref_6	B	Hamish	0	0	10	40	50	0	0	0	Ref_6	1	Christian	0	96.29	Dunning08	1
1454	Nonpasseriformes	Trogoniformes	Trogonidae	Trogons	81	BL3	Harpactes whiteheadi	Whitehead's Trogon	100	0	0	0	0	0	0	0	0	0	Invertebrate	Ref_6	A	Hamish	0	0	20	20	50	10	0	0	Ref_6	1	Christian	0	52.7	PrimScale	1
1455	Nonpasseriformes	Trogoniformes	Trogonidae	Trogons	81	BL3	Harpactes orrhophaeus	Cinnamon-rumped Trogon	100	0	0	0	0	0	0	0	0	0	Invertebrate	Ref_6	A	Hamish	0	0	10	60	30	0	0	0	Ref_6	1	Christian	0	52.8	Dunning08	1
1456	Nonpasseriformes	Trogoniformes	Trogonidae	Trogons	81	BL3	Harpactes duvaucelii	Scarlet-rumped Trogon	100	0	0	0	0	0	0	0	0	0	Invertebrate	Ref_6	A	Hamish	0	0	0	30	70	0	0	0	Ref_6	1	Christian	0	38.85	Dunning08	1
1457	Nonpasseriformes	Trogoniformes	Trogonidae	Trogons	81	BL3	Harpactes oreskios	Orange-breasted Trogon	70	0	10	0	0	0	10	0	0	10	Invertebrate	Ref_6	A	Hamish	0	0	40	40	20	0	0	0	Ref_6	1	Christian	0	57.3	Dunning08	1
1458	Nonpasseriformes	Trogoniformes	Trogonidae	Trogons	81	BL3	Harpactes erythrocephalus	Red-headed Trogon	70	0	0	0	0	0	10	0	10	10	Invertebrate	Ref_6	A	Hamish	0	0	0	10	60	30	0	0	Ref_6	1	Other	0	80.29	Dunning08	1
1459	Nonpasseriformes	Trogoniformes	Trogonidae	Trogons	81	BL3	Harpactes wardi	Ward's Trogon	70	0	0	0	0	0	20	0	10	0	Invertebrate	Ref_6	A	Hamish	0	0	20	50	30	0	0	0	Ref_6	1	Christian	0	119	Dunning08	1
1488	Nonpasseriformes	Coraciiformes	Coraciidae	Rollers	82	BL3	Coracias garrulus	European Roller	90	0	0	0	10	0	0	0	0	0	Invertebrate	Ref_6	A	Hamish	0	0	80	10	0	0	10	0	Ref_6	1	Christian	0	146	Dunning08	1
1489	Nonpasseriformes	Coraciiformes	Coraciidae	Rollers	82	BL3	Coracias abyssinicus	Abyssinian Roller	100	0	0	0	0	0	0	0	0	0	Invertebrate	Ref_6	A	Hamish	0	0	90	10	0	0	0	0	Ref_6	1	Christian	0	102	Dunning08	1
1490	Nonpasseriformes	Coraciiformes	Coraciidae	Rollers	82	BL3	Coracias caudatus	Lilac-breasted Roller	50	20	30	0	0	0	0	0	0	0	Omnivore	Ref_6	A	Hamish	0	0	100	0	0	0	0	0	Ref_6	1	Christian	0	110	Dunning08	1
1491	Nonpasseriformes	Coraciiformes	Coraciidae	Rollers	82	BL3	Coracias spatulatus	Racket-tailed Roller	80	0	20	0	0	0	0	0	0	0	Invertebrate	Ref_6	A	Hamish	0	0	100	0	0	0	0	0	Ref_6	1	Christian	0	90.36	Dunning08	1
1492	Nonpasseriformes	Coraciiformes	Coraciidae	Rollers	82	BL3	Coracias naevia	Rufous-crowned Roller	50	20	30	0	0	0	0	0	0	0	Omnivore	Ref_6	A	Hamish	0	0	70	10	20	0	0	0	Ref_6	1	Christian	0	168	Dunning08	1
1493	Nonpasseriformes	Coraciiformes	Coraciidae	Rollers	82	BL3	Coracias benghalensis	Indian Roller	50	20	30	0	0	0	0	0	0	0	Omnivore	Ref_6	A	Hamish	0	0	80	10	10	0	0	0	Ref_6	1	Walter	0	157.46	Dunning08	1
1494	Nonpasseriformes	Coraciiformes	Coraciidae	Rollers	82	BL3	Coracias temminckii	Purple-winged Roller	70	0	30	0	0	0	0	0	0	0	Invertebrate	Ref_6	A	Hamish	0	0	90	0	10	0	0	0	Ref_6	1	Christian	0	153.67	Dunning08	1
1495	Nonpasseriformes	Coraciiformes	Coraciidae	Rollers	82	BL3	Coracias cyanogaster	Blue-bellied Roller	80	0	20	0	0	0	0	0	0	0	Invertebrate	Ref_6	A	Hamish	0	0	80	20	0	0	0	0	Ref_6	1	Christian	0	142	Dunning08	1
1496	Nonpasseriformes	Coraciiformes	Coraciidae	Rollers	82	BL3	Eurystomus glaucurus	Broad-billed Roller	90	0	10	0	0	0	0	0	0	0	Invertebrate	Ref_6	A	Hamish	0	0	10	10	20	30	30	0	Ref_6	1	Other	0	110	Dunning08	1
1497	Nonpasseriformes	Coraciiformes	Coraciidae	Rollers	82	BL3	Eurystomus gularis	Blue-throated Roller	90	0	0	0	0	0	10	0	0	0	Invertebrate	Ref_6	A	Hamish	0	0	10	10	10	10	60	0	Ref_6	1	Other	0	96.29	Dunning08	1
1498	Nonpasseriformes	Coraciiformes	Coraciidae	Rollers	82	BL3	Eurystomus orientalis	Asian Dollarbird	100	0	0	0	0	0	0	0	0	0	Invertebrate	Ref_6	A	Hamish	0	0	20	40	20	10	10	0	Ref_6	1	Christian	0	143.02	Dunning08	1
1499	Nonpasseriformes	Coraciiformes	Coraciidae	Rollers	82	BL3	Eurystomus azureus	Purple Dollarbird	100	0	0	0	0	0	0	0	0	0	Invertebrate	Ref_6	A	Hamish	0	0	20	40	20	10	10	0	Ref_6	1	Christian	0	122.76	GenAvg	0
1503	Nonpasseriformes	Coraciiformes	Brachypteraciidae	Ground-rollers	83	BL3	Brachypteracias leptosomus	Short-legged Ground-roller	80	0	20	0	0	0	0	0	0	0	Invertebrate	Ref_6	A	Hamish	0	0	20	30	30	20	0	0	Ref_6	1	Other	0	185	Dunning08	1
1504	Nonpasseriformes	Coraciiformes	Brachypteraciidae	Ground-rollers	83	BL3	Brachypteracias squamiger	Scaly Ground-roller	80	10	10	0	0	0	0	0	0	0	Invertebrate	Ref_6	A	Hamish	0	0	90	0	10	0	0	0	Ref_6	1	Christian	0	155	Dunning08	1
1506	Nonpasseriformes	Coraciiformes	Brachypteraciidae	Ground-rollers	83	BL3	Atelornis pittoides	Pitta-like Ground-roller	80	0	20	0	0	0	0	0	0	0	Invertebrate	Ref_6	A	Hamish	0	0	100	0	0	0	0	0	Ref_6	1	Christian	0	91.5	Dunning08	1
1507	Nonpasseriformes	Coraciiformes	Brachypteraciidae	Ground-rollers	83	BL3	Atelornis crossleyi	Rufous-headed Ground-roller	100	0	0	0	0	0	0	0	0	0	Invertebrate	Ref_6	A	Hamish	0	0	100	0	0	0	0	0	Ref_6	1	Christian	0	79	Dunning08	1
1508	Nonpasseriformes	Coraciiformes	Brachypteraciidae	Ground-rollers	83	BL3	Uratelornis chimaera	Long-tailed Ground-roller	100	0	0	0	0	0	0	0	0	0	Invertebrate	Ref_6	A	Hamish	0	0	100	0	0	0	0	0	Ref_6	1	Christian	0	226	PrimScale	1	MarceloR
1512	Nonpasseriformes	Leptosomiformes	Leptosomidae	Cuckoo-Roller	84	BL3	Leptosomus discolor	Cuckoo-roller	70	0	30	0	0	0	0	0	0	0	Invertebrate	Ref_6	A	Hamish	0	0	0	0	40	40	20	0	Ref_6	1	Other	0	255	Dunning08	1
1516	Nonpasseriformes	Coraciiformes	Momotidae	Motmots	87	BL3	Hylomanes momotula	Tody Motmot	100	0	0	0	0	0	0	0	0	0	Invertebrate	Ref_6	A	Hamish	0	0	10	20	60	0	10	0	Ref_6	1	Christian	0	29.3	Dunning08	1
1517	Nonpasseriformes	Coraciiformes	Momotidae	Motmots	87	BL3	Aspatha gularis	Blue-throated Motmot	70	0	0	0	0	0	30	0	0	0	Invertebrate	Ref_6	A	Hamish	0	0	10	10	80	0	0	0	Ref_6	1	Christian	0	62.7	Dunning08	1
1518	Nonpasseriformes	Coraciiformes	Momotidae	Motmots	87	BL3	Electron platyrhynchum	Broad-billed Motmot	80	0	20	0	0	0	0	0	0	0	Invertebrate	Ref_6	A	Hamish	0	0	30	10	50	0	10	0	Ref_6	1	Christian	0	73	Dunning08	1
1519	Nonpasseriformes	Coraciiformes	Momotidae	Motmots	87	BL3	Electron carinatum	Keel-billed Motmot	80	0	20	0	0	0	0	0	0	0	Invertebrate	Ref_6	C	Hamish	0	0	30	10	50	0	10	0	Ref_6	1	Christian	0	64.9	Dunning08	1
1520	Nonpasseriformes	Coraciiformes	Momotidae	Motmots	87	BL3	Eumomota superciliosa	Turquoise-browed Motmot	70	0	20	0	0	0	10	0	0	0	Invertebrate	Ref_6	A	Hamish	0	0	20	10	60	0	10	0	Ref_6	1	Christian	0	62.5	Dunning08	1
1521	Nonpasseriformes	Coraciiformes	Momotidae	Motmots	87	BL3	Baryphthengus martii	Rufous Motmot	30	0	10	10	0	0	50	0	0	0	Omnivore	Ref_6	A	Hamish	0	0	40	20	30	10	0	0	Ref_6	1	Walter	0	165.02	Dunning08	1
1522	Nonpasseriformes	Coraciiformes	Momotidae	Motmots	87	BL3	Baryphthengus ruficapillus	Rufous-capped Motmot	60	10	10	0	0	0	20	0	0	0	Invertebrate	Ref_6	A	Hamish	0	0	50	20	30	0	0	0	Ref_6	1	Christian	0	141.65	Dunning08	1
1523	Nonpasseriformes	Coraciiformes	Momotidae	Motmots	87	BL3	Momotus mexicanus	Russet-crowned Motmot	80	0	20	0	0	0	0	0	0	0	Invertebrate	Ref_6	A	Hamish	0	0	50	20	30	0	0	0	Ref_6	1	Other	0	75.7	Dunning08	1
1524	Nonpasseriformes	Coraciiformes	Momotidae	Motmots	87	BL3	Momotus momota	Blue-crowned Motmot	50	10	10	0	0	0	30	0	0	0	Omnivore	Ref_6	A	Hamish	0	0	30	30	30	10	0	0	Ref_6	1	Christian	0	114.96	Dunning08	1
1529	Nonpasseriformes	Coraciiformes	Momotidae	Motmots	87	IOC27	Momotus aequatorialis	Andean Motmot	100	0	0	0	0	0	0	0	0	0	Invertebrate	Ref_6	B	Hamish	0	0	40	20	40	0	0	0	Ref_6	1	Christian	0	158	Dunning08	1
1533	Nonpasseriformes	Coraciiformes	Todidae	Todies	86	BL3	Todus multicolor	Cuban Tody	90	0	10	0	0	0	0	0	0	0	Invertebrate	Ref_6	A	Hamish	0	0	0	40	60	0	0	0	Ref_6	1	Christian	0	5.9	Dunning08	1
1534	Nonpasseriformes	Coraciiformes	Todidae	Todies	86	BL3	Todus angustirostris	Narrow-billed Tody	100	0	0	0	0	0	0	0	0	0	Invertebrate	Ref_6	A	Hamish	0	0	0	70	30	0	0	0	Ref_6	1	Christian	0	7.5	Dunning08	1
1535	Nonpasseriformes	Coraciiformes	Todidae	Todies	86	BL3	Todus mexicanus	Puerto Rican Tody	80	0	10	0	0	0	10	0	0	0	Invertebrate	Ref_6	A	Hamish	0	0	0	30	70	0	0	0	Ref_6	1	Christian	0	5.9	Dunning08	1
1536	Nonpasseriformes	Coraciiformes	Todidae	Todies	86	BL3	Todus todus	Jamaican Tody	90	0	0	0	0	0	10	0	0	0	Invertebrate	Ref_6	A	Hamish	0	0	0	60	40	0	0	0	Ref_6	1	Christian	0	6.4	Dunning08	1
1537	Nonpasseriformes	Coraciiformes	Todidae	Todies	86	BL3	Todus subulatus	Broad-billed Tody	100	0	0	0	0	0	0	0	0	0	Invertebrate	Ref_6	A	Hamish	0	0	0	30	70	0	0	0	Ref_6	1	Christian	0	8.7	Dunning08	1
1545	Nonpasseriformes	Coraciiformes	Alcedinidae	Kingfishers	85	BL3	Alcedo hercules	Blyth's Kingfisher	10	0	0	90	0	0	0	0	0	0	VertFishScav	Ref_6	A	Hamish	100	0	0	0	0	0	0	0	Ref_6	1	Christian	0	27.59	GenAvg	0
1546	Nonpasseriformes	Coraciiformes	Alcedinidae	Kingfishers	85	BL3	Alcedo atthis	Common Kingfisher	30	0	0	70	0	0	0	0	0	0	VertFishScav	Ref_6	A	Hamish	100	0	0	0	0	0	0	0	Ref_6	1	Christian	0	31.09	Dunning08	1
1547	Nonpasseriformes	Coraciiformes	Alcedinidae	Kingfishers	85	BL3	Alcedo semitorquata	Half-collared Kingfisher	30	0	10	60	0	0	0	0	0	0	VertFishScav	Ref_6	A	Hamish	90	0	0	10	0	0	0	0	Ref_6	1	Christian	0	47.32	Dunning08	1
1548	Nonpasseriformes	Coraciiformes	Alcedinidae	Kingfishers	85	BL3	Alcedo quadribrachys	Shining Blue Kingfisher	20	0	0	80	0	0	0	0	0	0	VertFishScav	Ref_6	A	Hamish	100	0	0	0	0	0	0	0	Ref_6	1	Christian	0	34.9	Dunning08	1
1549	Nonpasseriformes	Coraciiformes	Alcedinidae	Kingfishers	85	BL3	Alcedo meninting	Blue-eared Kingfisher	40	0	0	60	0	0	0	0	0	0	VertFishScav	Ref_6	A	Hamish	80	10	0	10	0	0	0	0	Ref_6	1	Christian	0	20.42	Dunning08	1
1550	Nonpasseriformes	Coraciiformes	Alcedinidae	Kingfishers	85	BL3	Alcedo azurea	Azure Kingfisher	20	0	0	80	0	0	0	0	0	0	VertFishScav	Ref_6	A	Hamish	70	10	10	10	0	0	0	0	Ref_6	1	Christian	0	34.9	Dunning08	1
1551	Nonpasseriformes	Coraciiformes	Alcedinidae	Kingfishers	85	BL3	Alcedo websteri	Bismarck Kingfisher	50	0	0	50	0	0	0	0	0	0	Omnivore	Ref_6	A	Hamish	90	0	0	10	0	0	0	0	Ref_6	1	Christian	0	60.97	Dunning08	1
1552	Nonpasseriformes	Coraciiformes	Alcedinidae	Kingfishers	85	BL3	Alcedo euryzona	Blue-banded Kingfisher	30	0	10	60	0	0	0	0	0	0	VertFishScav	Ref_6	A	Hamish	70	0	30	0	0	0	0	0	Ref_6	1	Christian	0	43.08	Dunning08	1
1553	Nonpasseriformes	Coraciiformes	Alcedinidae	Kingfishers	85	BL3	Alcedo cyanopectus	Indigo-banded Kingfisher	50	0	0	50	0	0	0	0	0	0	Omnivore	Ref_6	A	Hamish	100	0	0	0	0	0	0	0	Ref_6	1	Christian	0	21.5	Dunning08	1
1554	Nonpasseriformes	Coraciiformes	Alcedinidae	Kingfishers	85	BL3	Alcedo argentata	Silvery Kingfisher	50	0	0	50	0	0	0	0	0	0	Omnivore	Ref_6	A	Hamish	100	0	0	0	0	0	0	0	Ref_6	1	Christian	0	17.84	Dunning08	1
1555	Nonpasseriformes	Coraciiformes	Alcedinidae	Kingfishers	85	BL3	Alcedo cristata	Malachite Kingfisher	40	0	30	30	0	0	0	0	0	0	VertFishScav	Ref_6	A	Hamish	60	20	10	10	0	0	0	0	Ref_6	1	Christian	0	15.7	Dunning08	1
1556	Nonpasseriformes	Coraciiformes	Alcedinidae	Kingfishers	85	BL3	Alcedo vintsioides	Madagascar Kingfisher	30	0	30	40	0	0	0	0	0	0	VertFishScav	Ref_6	A	Hamish	50	10	30	10	0	0	0	0	Ref_6	1	Christian	0	17.9	Dunning08	1
1559	Nonpasseriformes	Coraciiformes	Alcedinidae	Kingfishers	85	BL3	Alcedo leucogaster	White-bellied Kingfisher	50	0	0	50	0	0	0	0	0	0	Omnivore	Ref_6	A	Hamish	40	20	40	0	0	0	0	0	Ref_6	1	Christian	0	14.5	Dunning08	1
1560	Nonpasseriformes	Coraciiformes	Alcedinidae	Kingfishers	85	BL3	Alcedo coerulescens	Small Blue Kingfisher	60	0	0	40	0	0	0	0	0	0	Invertebrate	Ref_6	A	Hamish	90	10	0	0	0	0	0	0	Ref_6	1	Christian	0	27.59	GenAvg	0
1561	Nonpasseriformes	Coraciiformes	Alcedinidae	Kingfishers	85	BL3	Alcedo pusilla	Little Kingfisher	60	0	0	40	0	0	0	0	0	0	Invertebrate	Ref_6	A	Hamish	80	20	0	0	0	0	0	0	Ref_6	1	Christian	0	13.3	Dunning08	1
1562	Nonpasseriformes	Coraciiformes	Alcedinidae	Kingfishers	85	BL3	Ceyx lepidus	Variable Kingfisher	90	0	10	0	0	0	0	0	0	0	Invertebrate	Ref_6	A	Hamish	0	0	60	30	10	0	0	0	Ref_6	1	Christian	0	21.32	Dunning08	1
1563	Nonpasseriformes	Coraciiformes	Alcedinidae	Kingfishers	85	BL3	Ceyx erithaca	Black-backed Kingfisher	80	0	10	10	0	0	0	0	0	0	Invertebrate	Ref_6	A	Hamish	0	30	40	30	0	0	0	0	Ref_6	1	Christian	0	17.79	Dunning08	1
1566	Nonpasseriformes	Coraciiformes	Alcedinidae	Kingfishers	85	BL3	Ceyx melanurus	Philippine Dwarf-kingfisher	100	0	0	0	0	0	0	0	0	0	Invertebrate	Ref_6	A	Hamish	0	0	90	10	0	0	0	0	Ref_6	1	Christian	0	22.8	Dunning08	1
1567	Nonpasseriformes	Coraciiformes	Alcedinidae	Kingfishers	85	BL3	Ceyx fallax	Sulawesi Kingfisher	80	0	20	0	0	0	0	0	0	0	Invertebrate	Ref_6	A	Hamish	0	0	100	0	0	0	0	0	Ref_6	1	Christian	0	18	Dunning08	1
1568	Nonpasseriformes	Coraciiformes	Alcedinidae	Kingfishers	85	BL3	Ceyx madagascariensis	Madagascar Pygmy-kingfisher	20	0	80	0	0	0	0	0	0	0	VertFishScav	Ref_6	A	Hamish	0	10	90	0	0	0	0	0	Ref_6	1	Christian	0	17.7	Dunning08	1
1569	Nonpasseriformes	Coraciiformes	Alcedinidae	Kingfishers	85	BL3	Ceyx pictus	African Pygmy-kingfisher	80	0	20	0	0	0	0	0	0	0	Invertebrate	Ref_6	A	Hamish	0	20	20	60	0	0	0	0	Ref_6	1	Christian	0	12.72	Dunning08	1
1570	Nonpasseriformes	Coraciiformes	Alcedinidae	Kingfishers	85	BL3	Ceyx lecontei	African Dwarf-kingfisher	100	0	0	0	0	0	0	0	0	0	Invertebrate	Ref_6	A	Hamish	0	0	60	40	0	0	0	0	Ref_6	1	Christian	0	9.5	Dunning08	1
1572	Nonpasseriformes	Coraciiformes	Alcedinidae	Kingfishers	85	BL3	Lacedo pulchella	Banded Kingfisher	80	0	10	10	0	0	0	0	0	0	Invertebrate	Ref_6	A	Hamish	10	0	60	10	20	0	0	0	Ref_6	1	Christian	0	47.27	Dunning08	1
1573	Nonpasseriformes	Coraciiformes	Alcedinidae	Kingfishers	85	BL3	Dacelo novaeguineae	Laughing Kookaburra	70	0	20	10	0	0	0	0	0	0	Invertebrate	Ref_6	A	Hamish	10	10	70	10	0	0	0	0	Ref_6	1	Other	0	333.8	Dunning08	1
1574	Nonpasseriformes	Coraciiformes	Alcedinidae	Kingfishers	85	BL3	Dacelo leachii	Blue-winged Kookaburra	50	10	20	20	0	0	0	0	0	0	Omnivore	Ref_6	A	Hamish	10	10	60	20	0	0	0	0	Ref_6	1	Other	0	307.98	Dunning08	1
1575	Nonpasseriformes	Coraciiformes	Alcedinidae	Kingfishers	85	BL3	Dacelo tyro	Spangled Kookaburra	100	0	0	0	0	0	0	0	0	0	Invertebrate	Ref_6	A	Hamish	0	0	20	50	30	0	0	0	Ref_6	1	Christian	0	145.9	Dunning08	1
1576	Nonpasseriformes	Coraciiformes	Alcedinidae	Kingfishers	85	BL3	Dacelo gaudichaud	Rufous-bellied Kookaburra	60	20	20	0	0	0	0	0	0	0	Invertebrate	Ref_6	A	Hamish	0	0	10	10	60	20	0	0	Ref_6	1	Christian	0	143	Dunning08	1
1577	Nonpasseriformes	Coraciiformes	Alcedinidae	Kingfishers	85	BL3	Clytoceyx rex	Shovel-billed Kookaburra	50	10	40	0	0	0	0	0	0	0	Omnivore	Ref_6	A	Hamish	0	0	100	0	0	0	0	0	Ref_6	1	Christian	0	242	Dunning08	1
1578	Nonpasseriformes	Coraciiformes	Alcedinidae	Kingfishers	85	BL3	Cittura cyanotis	Lilac-cheeked Kingfisher	80	0	20	0	0	0	0	0	0	0	Invertebrate	Ref_6	A	Hamish	0	0	100	0	0	0	0	0	Ref_6	1	Christian	0	147.02	PrimScale	1	MarceloR
1579	Nonpasseriformes	Coraciiformes	Alcedinidae	Kingfishers	85	BL3	Pelargopsis amauroptera	Brown-winged Kingfisher	50	0	0	50	0	0	0	0	0	0	Omnivore	Ref_6	A	Hamish	50	20	30	0	0	0	0	0	Ref_6	1	Other	0	162	Dunning08	1
1580	Nonpasseriformes	Coraciiformes	Alcedinidae	Kingfishers	85	BL3	Pelargopsis capensis	Stork-billed Kingfisher	40	10	10	40	0	0	0	0	0	0	VertFishScav	Ref_6	A	Hamish	70	0	30	0	0	0	0	0	Ref_6	1	Christian	0	178.68	Dunning08	1
1581	Nonpasseriformes	Coraciiformes	Alcedinidae	Kingfishers	85	BL3	Pelargopsis melanorhyncha	Black-billed Kingfisher	100	0	0	0	0	0	0	0	0	0	Invertebrate	Ref_6	A	Hamish	90	10	0	0	0	0	0	0	Ref_6	1	Other	0	193.26	Dunning08	1
1582	Nonpasseriformes	Coraciiformes	Alcedinidae	Kingfishers	85	BL3	Halcyon coromanda	Ruddy Kingfisher	50	0	30	20	0	0	0	0	0	0	Omnivore	Ref_6	A	Hamish	40	10	50	0	0	0	0	0	Ref_6	1	Other	0	77.5	Dunning08	1
1583	Nonpasseriformes	Coraciiformes	Alcedinidae	Kingfishers	85	BL3	Halcyon badia	Chocolate-backed Kingfisher	80	0	20	0	0	0	0	0	0	0	Invertebrate	Ref_6	A	Hamish	0	0	60	20	20	0	0	0	Ref_6	1	Christian	0	57.9	Dunning08	1
1584	Nonpasseriformes	Coraciiformes	Alcedinidae	Kingfishers	85	BL3	Halcyon smyrnensis	White-throated Kingfisher	30	0	30	40	0	0	0	0	0	0	VertFishScav	Ref_6	A	Hamish	40	20	40	0	0	0	0	0	Ref_6	1	Other	0	91.4	Dunning08	1
1585	Nonpasseriformes	Coraciiformes	Alcedinidae	Kingfishers	85	BL3	Halcyon pileata	Black-capped Kingfisher	60	0	10	30	0	0	0	0	0	0	Invertebrate	Ref_6	A	Hamish	20	20	40	20	0	0	0	0	Ref_6	1	Other	0	83.99	Dunning08	1
1586	Nonpasseriformes	Coraciiformes	Alcedinidae	Kingfishers	85	BL3	Halcyon cyanoventris	Javan Kingfisher	60	0	20	20	0	0	0	0	0	0	Invertebrate	Ref_6	A	Hamish	10	10	80	0	0	0	0	0	Ref_6	1	Christian	0	93	Dunning08	1
1587	Nonpasseriformes	Coraciiformes	Alcedinidae	Kingfishers	85	BL3	Halcyon leucocephala	Grey-headed Kingfisher	80	0	10	10	0	0	0	0	0	0	Invertebrate	Ref_6	A	Hamish	0	10	70	10	10	0	0	0	Ref_6	1	Christian	0	41.8	Dunning08	1
1588	Nonpasseriformes	Coraciiformes	Alcedinidae	Kingfishers	85	BL3	Halcyon senegalensis	Woodland Kingfisher	90	0	0	0	10	0	0	0	0	0	Invertebrate	Ref_6	A	Hamish	0	10	60	10	20	0	0	0	Ref_6	1	Christian	0	73.44	Dunning08	1
1589	Nonpasseriformes	Coraciiformes	Alcedinidae	Kingfishers	85	BL3	Halcyon senegaloides	Mangrove Kingfisher	50	0	20	30	0	0	0	0	0	0	Omnivore	Ref_6	A	Hamish	40	20	40	0	0	0	0	0	Ref_6	1	Other	0	61.8	Dunning08	1
1590	Nonpasseriformes	Coraciiformes	Alcedinidae	Kingfishers	85	BL3	Halcyon malimbica	Blue-breasted Kingfisher	70	10	10	10	0	0	0	0	0	0	Invertebrate	Ref_6	A	Hamish	0	0	80	10	10	0	0	0	Ref_6	1	Christian	0	91.8	Dunning08	1
1591	Nonpasseriformes	Coraciiformes	Alcedinidae	Kingfishers	85	BL3	Halcyon albiventris	Brown-hooded Kingfisher	70	10	20	0	0	0	0	0	0	0	Invertebrate	Ref_6	A	Hamish	10	0	70	10	10	0	0	0	Ref_6	1	Christian	0	65.1	Dunning08	1
1592	Nonpasseriformes	Coraciiformes	Alcedinidae	Kingfishers	85	BL3	Halcyon chelicuti	Striped Kingfisher	90	0	0	0	10	0	0	0	0	0	Invertebrate	Ref_6	A	Hamish	0	0	80	10	10	0	0	0	Ref_6	1	Christian	0	43.24	Dunning08	1
1594	Nonpasseriformes	Coraciiformes	Alcedinidae	Kingfishers	85	BL3	Todiramphus nigrocyaneus	Blue-black Kingfisher	40	0	30	30	0	0	0	0	0	0	VertFishScav	Ref_6	B	Hamish	30	20	20	20	10	0	0	0	Ref_6	1	Other	0	54.2	Dunning08	1
1595	Nonpasseriformes	Coraciiformes	Alcedinidae	Kingfishers	85	BL3	Todiramphus winchelli	Rufous-lored Kingfisher	100	0	0	0	0	0	0	0	0	0	Invertebrate	Ref_6	A	Hamish	0	0	70	10	10	10	0	0	Ref_6	1	Christian	0	67.39	Dunning08	1
1596	Nonpasseriformes	Coraciiformes	Alcedinidae	Kingfishers	85	BL3	Todiramphus diops	Blue-and-white Kingfisher	100	0	0	0	0	0	0	0	0	0	Invertebrate	Ref_6	A	Hamish	0	0	100	0	0	0	0	0	Ref_6	1	Christian	0	47.37	Dunning08	1
1597	Nonpasseriformes	Coraciiformes	Alcedinidae	Kingfishers	85	BL3	Todiramphus lazuli	Lazuli Kingfisher	100	0	0	0	0	0	0	0	0	0	Invertebrate	Ref_6	A	Hamish	0	0	90	10	0	0	0	0	Ref_6	1	Christian	0	65.45	GenAvg	0
1598	Nonpasseriformes	Coraciiformes	Alcedinidae	Kingfishers	85	BL3	Todiramphus macleayii	Forest Kingfisher	80	0	10	10	0	0	0	0	0	0	Invertebrate	Ref_6	A	Hamish	0	10	60	10	10	0	10	0	Ref_6	1	Christian	0	37.3	Dunning08	1
1599	Nonpasseriformes	Coraciiformes	Alcedinidae	Kingfishers	85	BL3	Todiramphus albonotatus	New Britain Kingfisher	100	0	0	0	0	0	0	0	0	0	Invertebrate	Ref_6	A	Hamish	0	0	50	20	20	10	0	0	Ref_6	1	Other	0	32	Dunning08	1
1600	Nonpasseriformes	Coraciiformes	Alcedinidae	Kingfishers	85	BL3	Todiramphus leucopygius	Ultramarine Kingfisher	100	0	0	0	0	0	0	0	0	0	Invertebrate	Ref_6	A	Hamish	0	0	60	30	10	0	0	0	Ref_6	1	Christian	0	47.92	Dunning08	1
1601	Nonpasseriformes	Coraciiformes	Alcedinidae	Kingfishers	85	BL3	Todiramphus farquhari	Chestnut-bellied Kingfisher	90	0	10	0	0	0	0	0	0	0	Invertebrate	Ref_6	A	Hamish	0	0	40	20	20	20	0	0	Ref_6	1	Christian	0	38.8	Dunning08	1
1602	Nonpasseriformes	Coraciiformes	Alcedinidae	Kingfishers	85	BL3	Todiramphus pyrrhopygius	Red-backed Kingfisher	40	20	20	20	0	0	0	0	0	0	VertFishScav	Ref_6	A	Hamish	20	0	70	10	0	0	0	0	Ref_6	1	Christian	0	51.7	Dunning08	1
1604	Nonpasseriformes	Coraciiformes	Alcedinidae	Kingfishers	85	BL3	Todiramphus cinnamominus	Micronesian Kingfisher	80	0	20	0	0	0	0	0	0	0	Invertebrate	Ref_6	A	Hamish	0	0	70	10	20	0	0	0	Ref_6	1	Christian	0	62.2	Dunning08	1
1605	Nonpasseriformes	Coraciiformes	Alcedinidae	Kingfishers	85	BL3	Todiramphus funebris	Sombre Kingfisher	90	0	10	0	0	0	0	0	0	0	Invertebrate	Ref_6	A	Hamish	0	0	100	0	0	0	0	0	Ref_6	1	Christian	0	105.79	PrimScale	1	MarceloR
1606	Nonpasseriformes	Coraciiformes	Alcedinidae	Kingfishers	85	BL3	Todiramphus chloris	Collared Kingfisher	80	0	10	10	0	0	0	0	0	0	Invertebrate	Ref_6	A	Hamish	10	30	40	20	0	0	0	0	Ref_6	1	Other	0	66.09	Dunning08	1
1607	Nonpasseriformes	Coraciiformes	Alcedinidae	Kingfishers	85	BL3	Todiramphus enigma	Talaud Kingfisher	100	0	0	0	0	0	0	0	0	0	Invertebrate	Ref_6	A	Hamish	0	10	60	20	10	0	0	0	Ref_6	1	Christian	0	65.45	GenAvg	0
1608	Nonpasseriformes	Coraciiformes	Alcedinidae	Kingfishers	85	BL3	Todiramphus saurophaga	Beach Kingfisher	50	0	20	30	0	0	0	0	0	0	Omnivore	Ref_6	A	Hamish	10	30	60	0	0	0	0	0	Ref_6	1	Christian	0	126	Dunning08	1
1609	Nonpasseriformes	Coraciiformes	Alcedinidae	Kingfishers	85	BL3	Todiramphus australasia	Cinnamon-banded Kingfisher	100	0	0	0	0	0	0	0	0	0	Invertebrate	Ref_6	A	Hamish	0	10	80	0	10	0	0	0	Ref_6	1	Christian	0	65.45	GenAvg	0
1610	Nonpasseriformes	Coraciiformes	Alcedinidae	Kingfishers	85	BL3	Todiramphus sanctus	Sacred Kingfisher	70	10	10	10	0	0	0	0	0	0	Invertebrate	Ref_6	A	Hamish	0	0	40	30	20	0	10	0	Ref_6	1	Christian	0	52.96	Dunning08	1
1611	Nonpasseriformes	Coraciiformes	Alcedinidae	Kingfishers	85	BL3	Todiramphus veneratus	Tahiti Kingfisher	40	0	30	30	0	0	0	0	0	0	VertFishScav	Ref_6	A	Hamish	10	0	50	10	20	10	0	0	Ref_6	1	Christian	0	65.45	GenAvg	0
1613	Nonpasseriformes	Coraciiformes	Alcedinidae	Kingfishers	85	BL3	Todiramphus tutus	Chattering Kingfisher	70	0	20	10	0	0	0	0	0	0	Invertebrate	Ref_6	A	Hamish	0	20	20	20	20	10	10	0	Ref_6	1	Other	0	42.32	Dunning08	1
1614	Nonpasseriformes	Coraciiformes	Alcedinidae	Kingfishers	85	BL3	Todiramphus godeffroyi	Marquesan Kingfisher	80	0	20	0	0	0	0	0	0	0	Invertebrate	Ref_6	A	Hamish	0	20	30	30	20	0	0	0	Ref_6	1	Other	0	63.35	PrimScale	1	MarceloR
1615	Nonpasseriformes	Coraciiformes	Alcedinidae	Kingfishers	85	BL3	Todiramphus gambieri	Tuamotu Kingfisher	70	0	20	10	0	0	0	0	0	0	Invertebrate	Ref_6	A	Hamish	0	10	90	0	0	0	0	0	Ref_6	1	Christian	0	34.98	PrimScale	1	MarceloR
1616	Nonpasseriformes	Coraciiformes	Alcedinidae	Kingfishers	85	BL3	Caridonax fulgidus	White-rumped Kingfisher	100	0	0	0	0	0	0	0	0	0	Invertebrate	Ref_6	A	Hamish	0	0	80	20	0	0	0	0	Ref_6	1	Christian	0	171.81	PrimScale	1	MarceloR
1617	Nonpasseriformes	Coraciiformes	Alcedinidae	Kingfishers	85	BL3	Melidora macrorrhina	Hook-billed Kingfisher	60	0	40	0	0	0	0	0	0	0	Invertebrate	Ref_6	A	Hamish	0	0	90	10	0	0	0	0	Ref_6	1	Christian	0	97	Dunning08	1
1618	Nonpasseriformes	Coraciiformes	Alcedinidae	Kingfishers	85	BL3	Actenoides bougainvillei	Moustached Kingfisher	50	0	50	0	0	0	0	0	0	0	Omnivore	Ref_6	C	Hamish	0	0	70	10	20	0	0	0	Ref_6	1	Christian	0	188	Dunning08	1
1619	Nonpasseriformes	Coraciiformes	Alcedinidae	Kingfishers	85	BL3	Actenoides concretus	Rufous-collared Kingfisher	60	0	20	20	0	0	0	0	0	0	Invertebrate	Ref_6	A	Hamish	0	20	80	0	0	0	0	0	Ref_6	1	Christian	0	73.47	Dunning08	1
1620	Nonpasseriformes	Coraciiformes	Alcedinidae	Kingfishers	85	BL3	Actenoides lindsayi	Spotted Kingfisher	80	0	0	0	20	0	0	0	0	0	Invertebrate	Ref_6	A	Hamish	0	0	80	20	0	0	0	0	Ref_6	1	Christian	0	92.84	Dunning08	1
1621	Nonpasseriformes	Coraciiformes	Alcedinidae	Kingfishers	85	BL3	Actenoides hombroni	Blue-capped Kingfisher	70	0	20	10	0	0	0	0	0	0	Invertebrate	Ref_6	A	Hamish	0	10	70	20	0	0	0	0	Ref_6	1	Christian	0	117	Dunning08	1
1622	Nonpasseriformes	Coraciiformes	Alcedinidae	Kingfishers	85	BL3	Actenoides monachus	Green-backed Kingfisher	100	0	0	0	0	0	0	0	0	0	Invertebrate	Ref_6	A	Hamish	0	0	80	20	0	0	0	0	Ref_6	1	Christian	0	106	GenAvg	0
1623	Nonpasseriformes	Coraciiformes	Alcedinidae	Kingfishers	85	BL3	Actenoides princeps	Scaly Kingfisher	100	0	0	0	0	0	0	0	0	0	Invertebrate	Ref_6	B	Hamish	0	0	70	20	10	0	0	0	Ref_6	1	Christian	0	105	PrimScale	1	MarceloR
1624	Nonpasseriformes	Coraciiformes	Alcedinidae	Kingfishers	85	BL3	Syma torotoro	Yellow-billed Kingfisher	70	0	30	0	0	0	0	0	0	0	Invertebrate	Ref_6	A	Hamish	0	0	70	0	20	0	10	0	Ref_6	1	Christian	0	37.7	Dunning08	1
1625	Nonpasseriformes	Coraciiformes	Alcedinidae	Kingfishers	85	BL3	Syma megarhyncha	Mountain Kingfisher	70	0	30	0	0	0	0	0	0	0	Invertebrate	Ref_6	A	Hamish	0	0	70	0	20	0	10	0	Ref_6	1	Christian	0	40	GenAvg	0
1627	Nonpasseriformes	Coraciiformes	Alcedinidae	Kingfishers	85	BL3	Tanysiptera hydrocharis	Little Paradise-kingfisher	100	0	0	0	0	0	0	0	0	0	Invertebrate	Ref_6	A	Hamish	0	0	70	20	10	0	0	0	Ref_6	1	Christian	0	50.15	GenAvg	0
1628	Nonpasseriformes	Coraciiformes	Alcedinidae	Kingfishers	85	BL3	Tanysiptera galatea	Common Paradise-kingfisher	80	0	20	0	0	0	0	0	0	0	Invertebrate	Ref_6	A	Hamish	0	0	90	10	0	0	0	0	Ref_6	1	Christian	0	50	Dunning08	1
1629	Nonpasseriformes	Coraciiformes	Alcedinidae	Kingfishers	85	BL3	Tanysiptera ellioti	Kofiau Paradise-kingfisher	100	0	0	0	0	0	0	0	0	0	Invertebrate	Ref_6	C	Hamish	0	0	90	10	0	0	0	0	Ref_6	1	Christian	0	50.15	GenAvg	0
1630	Nonpasseriformes	Coraciiformes	Alcedinidae	Kingfishers	85	BL3	Tanysiptera riedelii	Biak Paradise-kingfisher	90	0	10	0	0	0	0	0	0	0	Invertebrate	Ref_6	D1	Hamish	0	0	90	10	0	0	0	0	Ref_6	1	Christian	0	65	PrimScale	1
1631	Nonpasseriformes	Coraciiformes	Alcedinidae	Kingfishers	85	BL3	Tanysiptera carolinae	Numfor Paradise-kingfisher	100	0	0	0	0	0	0	0	0	0	Invertebrate	Ref_6	A	Hamish	0	0	100	0	0	0	0	0	Ref_6	1	Christian	0	50.15	GenAvg	0
1632	Nonpasseriformes	Coraciiformes	Alcedinidae	Kingfishers	85	BL3	Tanysiptera nympha	Red-breasted Paradise-kingfisher	100	0	0	0	0	0	0	0	0	0	Invertebrate	Ref_6	A	Hamish	0	0	50	40	10	0	0	0	Ref_6	1	Christian	0	57	Dunning08	1
1633	Nonpasseriformes	Coraciiformes	Alcedinidae	Kingfishers	85	BL3	Tanysiptera danae	Brown-headed Paradise-kingfisher	100	0	0	0	0	0	0	0	0	0	Invertebrate	Ref_6	A	Hamish	0	0	60	20	20	0	0	0	Ref_6	1	Christian	0	43.48	Dunning08	1
1634	Nonpasseriformes	Coraciiformes	Alcedinidae	Kingfishers	85	BL3	Tanysiptera sylvia	Buff-breasted Paradise-kingfisher	70	0	30	0	0	0	0	0	0	0	Invertebrate	Ref_6	A	Hamish	0	0	80	20	0	0	0	0	Ref_6	1	Christian	0	49.6	Dunning08	1
1639	Nonpasseriformes	Coraciiformes	Alcedinidae	Kingfishers	85	BL3	Megaceryle maxima	Giant Kingfisher	30	0	10	60	0	0	0	0	0	0	VertFishScav	Ref_6	A	Hamish	80	10	10	0	0	0	0	0	Ref_6	1	Christian	0	325	Dunning08	1
1640	Nonpasseriformes	Coraciiformes	Alcedinidae	Kingfishers	85	BL3	Megaceryle lugubris	Crested Kingfisher	50	0	0	50	0	0	0	0	0	0	Omnivore	Ref_6	A	Hamish	80	20	0	0	0	0	0	0	Ref_6	1	Christian	0	270.99	Dunning08	1
1641	Nonpasseriformes	Coraciiformes	Alcedinidae	Kingfishers	85	BL3	Megaceryle alcyon	Belted Kingfisher	10	10	10	70	0	0	0	0	0	0	VertFishScav	Ref_6	A	Hamish	40	40	10	10	0	0	0	0	Ref_6	1	Christian	0	148	Dunning08	1
1642	Nonpasseriformes	Coraciiformes	Alcedinidae	Kingfishers	85	BL3	Megaceryle torquata	Ringed Kingfisher	20	0	20	60	0	0	0	0	0	0	VertFishScav	Ref_6	A	Hamish	90	0	10	0	0	0	0	0	Ref_6	1	Christian	0	317	Dunning08	1
1643	Nonpasseriformes	Coraciiformes	Alcedinidae	Kingfishers	85	BL3	Ceryle rudis	Pied Kingfisher	20	0	0	80	0	0	0	0	0	0	VertFishScav	Ref_6	A	Hamish	70	10	20	0	0	0	0	0	Ref_6	1	Christian	0	84.37	Dunning08	1
1644	Nonpasseriformes	Coraciiformes	Alcedinidae	Kingfishers	85	BL3	Chloroceryle amazona	Amazon Kingfisher	50	0	0	50	0	0	0	0	0	0	Omnivore	Ref_6	A	Hamish	100	0	0	0	0	0	0	0	Ref_6	1	Christian	0	126.38	Dunning08	1
1645	Nonpasseriformes	Coraciiformes	Alcedinidae	Kingfishers	85	BL3	Chloroceryle americana	Green Kingfisher	40	0	0	60	0	0	0	0	0	0	VertFishScav	Ref_6	A	Hamish	70	10	10	10	0	0	0	0	Ref_6	1	Christian	0	33.73	Dunning08	1
1646	Nonpasseriformes	Coraciiformes	Alcedinidae	Kingfishers	85	BL3	Chloroceryle inda	Green-and-rufous Kingfisher	40	0	0	60	0	0	0	0	0	0	VertFishScav	Ref_6	A	Hamish	90	10	0	0	0	0	0	0	Ref_6	1	Christian	0	52.1	Dunning08	1
1647	Nonpasseriformes	Coraciiformes	Alcedinidae	Kingfishers	85	BL3	Chloroceryle aenea	American Pygmy Kingfisher	20	0	0	80	0	0	0	0	0	0	VertFishScav	Ref_6	A	Hamish	90	10	0	0	0	0	0	0	Ref_6	1	Christian	0	13.75	Dunning08	1
1649	Nonpasseriformes	Coraciiformes	Meropidae	Bee-eaters	88	BL3	Nyctyornis amictus	Red-bearded Bee-eater	100	0	0	0	0	0	0	0	0	0	Invertebrate	Ref_6	A	Hamish	0	0	0	0	30	50	20	0	Ref_6	1	Christian	0	71.89	Dunning08	1
1650	Nonpasseriformes	Coraciiformes	Meropidae	Bee-eaters	88	BL3	Nyctyornis athertoni	Blue-bearded Bee-eater	100	0	0	0	0	0	0	0	0	0	Invertebrate	Ref_6	A	Hamish	0	0	0	0	60	40	0	0	Ref_6	1	Christian	0	84.23	Dunning08	1
1655	Nonpasseriformes	Coraciiformes	Meropidae	Bee-eaters	88	BL3	Meropogon forsteni	Purple-bearded Bee-eater	100	0	0	0	0	0	0	0	0	0	Invertebrate	Ref_6	A	Hamish	0	0	0	0	30	30	40	0	Ref_6	1	Other	0	55	PrimScale	1	MarceloR
1656	Nonpasseriformes	Coraciiformes	Meropidae	Bee-eaters	88	BL3	Merops gularis	Black Bee-eater	100	0	0	0	0	0	0	0	0	0	Invertebrate	Ref_6	A	Hamish	0	0	0	40	50	0	10	0	Ref_6	1	Christian	0	27.3	Dunning08	1
1657	Nonpasseriformes	Coraciiformes	Meropidae	Bee-eaters	88	BL3	Merops muelleri	Blue-headed Bee-eater	100	0	0	0	0	0	0	0	0	0	Invertebrate	Ref_6	A	Hamish	0	0	0	60	30	0	10	0	Ref_6	1	Christian	0	22.5	Dunning08	1
1658	Nonpasseriformes	Coraciiformes	Meropidae	Bee-eaters	88	BL3	Merops bulocki	Red-throated Bee-eater	100	0	0	0	0	0	0	0	0	0	Invertebrate	Ref_6	A	Hamish	0	0	0	20	80	0	0	0	Ref_6	1	Christian	0	23.1	Dunning08	1
1659	Nonpasseriformes	Coraciiformes	Meropidae	Bee-eaters	88	BL3	Merops bullockoides	White-fronted Bee-eater	100	0	0	0	0	0	0	0	0	0	Invertebrate	Ref_6	A	Hamish	0	0	0	80	20	0	0	0	Ref_6	1	Christian	0	34.8	Dunning08	1
1660	Nonpasseriformes	Coraciiformes	Meropidae	Bee-eaters	88	BL3	Merops pusillus	Little Bee-eater	100	0	0	0	0	0	0	0	0	0	Invertebrate	Ref_6	A	Hamish	0	0	0	60	20	20	0	0	Ref_6	1	Christian	0	15.1	Dunning08	1
1661	Nonpasseriformes	Coraciiformes	Meropidae	Bee-eaters	88	BL3	Merops variegatus	Blue-breasted Bee-eater	100	0	0	0	0	0	0	0	0	0	Invertebrate	Ref_6	A	Hamish	0	0	10	60	10	20	0	0	Ref_6	1	Walter; Christian	0	22.5	Dunning08	1
1662	Nonpasseriformes	Coraciiformes	Meropidae	Bee-eaters	88	BL3	Merops oreobates	Cinnamon-chested Bee-eater	100	0	0	0	0	0	0	0	0	0	Invertebrate	Ref_6	A	Hamish	0	0	0	30	70	0	0	0	Ref_6	1	Christian	0	23.96	Dunning08	1
1663	Nonpasseriformes	Coraciiformes	Meropidae	Bee-eaters	88	BL3	Merops hirundineus	Swallow-tailed Bee-eater	100	0	0	0	0	0	0	0	0	0	Invertebrate	Ref_6	A	Hamish	0	0	0	0	10	70	20	0	Ref_6	1	Christian	0	21.7	Dunning08	1
1664	Nonpasseriformes	Coraciiformes	Meropidae	Bee-eaters	88	BL3	Merops breweri	Black-headed Bee-eater	100	0	0	0	0	0	0	0	0	0	Invertebrate	Ref_6	A	Hamish	0	0	20	50	30	0	0	0	Ref_6	1	Christian	0	49.74	Dunning08	1
1665	Nonpasseriformes	Coraciiformes	Meropidae	Bee-eaters	88	BL3	Merops revoilii	Somali Bee-eater	100	0	0	0	0	0	0	0	0	0	Invertebrate	Ref_6	A	Hamish	0	0	0	80	20	0	0	0	Ref_6	1	Christian	0	12.9	Dunning08	1
1666	Nonpasseriformes	Coraciiformes	Meropidae	Bee-eaters	88	BL3	Merops albicollis	White-throated Bee-eater	100	0	0	0	0	0	0	0	0	0	Invertebrate	Ref_6	A	Hamish	0	0	20	70	10	0	0	0	Ref_6	1	Christian	0	25.9	Dunning08	1
1667	Nonpasseriformes	Coraciiformes	Meropidae	Bee-eaters	88	BL3	Merops orientalis	Little Green Bee-eater	100	0	0	0	0	0	0	0	0	0	Invertebrate	Ref_6	A	Hamish	0	0	0	100	0	0	0	0	Ref_6	1	Christian	0	14.8	Dunning08	1
1668	Nonpasseriformes	Coraciiformes	Meropidae	Bee-eaters	88	BL3	Merops boehmi	Boehm's Bee-eater	100	0	0	0	0	0	0	0	0	0	Invertebrate	Ref_6	A	Hamish	0	0	0	90	10	0	0	0	Ref_6	1	Christian	0	16.6	Dunning08	1
1669	Nonpasseriformes	Coraciiformes	Meropidae	Bee-eaters	88	BL3	Merops viridis	Blue-throated Bee-eater	100	0	0	0	0	0	0	0	0	0	Invertebrate	Ref_6	A	Hamish	0	0	10	30	60	0	0	0	Ref_6	1	Christian	0	34.8	Dunning08	1
1670	Nonpasseriformes	Coraciiformes	Meropidae	Bee-eaters	88	BL3	Merops persicus	Blue-cheeked Bee-eater	100	0	0	0	0	0	0	0	0	0	Invertebrate	Ref_6	A	Hamish	0	0	0	40	50	0	10	0	Ref_6	1	Christian	0	49.3	Dunning08	1
1671	Nonpasseriformes	Coraciiformes	Meropidae	Bee-eaters	88	BL3	Merops superciliosus	Madagascar Bee-eater	100	0	0	0	0	0	0	0	0	0	Invertebrate	Ref_6	B	Hamish	0	0	0	40	50	0	10	0	Ref_6	1	Christian	0	38.5	Dunning08	1
1672	Nonpasseriformes	Coraciiformes	Meropidae	Bee-eaters	88	BL3	Merops philippinus	Blue-tailed Bee-eater	100	0	0	0	0	0	0	0	0	0	Invertebrate	Ref_6	A	Hamish	0	0	0	40	50	0	10	0	Ref_6	1	Christian	0	34	Dunning08	1
1673	Nonpasseriformes	Coraciiformes	Meropidae	Bee-eaters	88	BL3	Merops ornatus	Rainbow Bee-eater	100	0	0	0	0	0	0	0	0	0	Invertebrate	Ref_6	A	Hamish	0	0	0	50	50	0	0	0	Ref_6	1	Christian	0	29.5	Dunning08	1
1674	Nonpasseriformes	Coraciiformes	Meropidae	Bee-eaters	88	BL3	Merops apiaster	European Bee-eater	100	0	0	0	0	0	0	0	0	0	Invertebrate	Ref_6	A	Hamish	0	0	0	40	60	0	0	0	Ref_6	1	Christian	0	56.6	Dunning08	1
1675	Nonpasseriformes	Coraciiformes	Meropidae	Bee-eaters	88	BL3	Merops leschenaulti	Chestnut-headed Bee-eater	100	0	0	0	0	0	0	0	0	0	Invertebrate	Ref_6	B	Hamish	0	0	0	50	50	0	0	0	Ref_6	1	Christian	0	27.2	Dunning08	1
1677	Nonpasseriformes	Coraciiformes	Meropidae	Bee-eaters	88	BL3	Merops malimbicus	Rosy Bee-eater	100	0	0	0	0	0	0	0	0	0	Invertebrate	Ref_6	A	Hamish	0	0	10	10	10	10	60	0	Ref_6	1	Walter	0	50.37	Dunning08	1
1678	Nonpasseriformes	Coraciiformes	Meropidae	Bee-eaters	88	BL3	Merops nubicus	Northern Carmine Bee-eater	100	0	0	0	0	0	0	0	0	0	Invertebrate	Ref_6	A	Hamish	0	0	20	10	10	10	50	0	Ref_6	1	Walter	0	42.4	Dunning08	1
1694	Nonpasseriformes	Coliiformes	Coliidae	Mousebirds	80	BL3	Colius striatus	Speckled Mousebird	0	0	0	0	0	0	70	10	0	20	FruiNect	Ref_6	A	Hamish	0	0	20	20	50	10	0	0	Ref_6	1	Christian	0	51.1	Dunning08	1
1695	Nonpasseriformes	Coliiformes	Coliidae	Mousebirds	80	BL3	Colius leucocephalus	White-headed Mousebird	0	0	0	0	0	0	70	0	0	30	FruiNect	Ref_6	B	Hamish	0	0	0	40	50	10	0	0	Ref_6	1	Christian	0	35.84	Dunning08	1
1696	Nonpasseriformes	Coliiformes	Coliidae	Mousebirds	80	BL3	Colius castanotus	Red-backed Mousebird	0	0	0	0	0	0	70	0	0	30	FruiNect	Ref_6	A	Hamish	0	0	0	30	70	0	0	0	Ref_6	1	Christian	0	56.55	Dunning08	1
1697	Nonpasseriformes	Coliiformes	Coliidae	Mousebirds	80	BL3	Colius colius	White-backed Mousebird	0	0	0	0	0	0	70	10	0	20	FruiNect	Ref_6	A	Hamish	0	0	0	30	70	0	0	0	Ref_6	1	Christian	0	41.4	Dunning08	1
1699	Nonpasseriformes	Coliiformes	Coliidae	Mousebirds	80	BL3	Urocolius macrourus	Blue-naped Mousebird	0	0	0	0	0	0	70	0	0	30	FruiNect	Ref_6	A	Hamish	0	0	0	50	50	0	0	0	Ref_6	1	Christian	0	45.5	Dunning08	1
1700	Nonpasseriformes	Coliiformes	Coliidae	Mousebirds	80	BL3	Urocolius indicus	Red-faced Mousebird	0	0	0	0	0	0	70	10	0	20	FruiNect	Ref_6	A	Hamish	0	0	0	30	70	0	0	0	Ref_6	1	Christian	0	52.7	Dunning08	1
1728	Nonpasseriformes	Cuculiformes	Cuculidae	Cuckoos	67	BL3	Clamator jacobinus	Pied Cuckoo	70	10	0	0	0	0	20	0	0	0	Invertebrate	Ref_4	A	Carolina	0	0	10	30	40	20	0	0	Ref_4	1	Jessica	0	79.37	Dunning08	1
1732	Nonpasseriformes	Cuculiformes	Cuculidae	Cuckoos	67	BL3	Clamator levaillantii	Levaillant's Cuckoo	100	0	0	0	0	0	0	0	0	0	Invertebrate	Ref_4	A	Carolina	0	0	10	30	40	20	0	0	Ref_4	1	Jessica	0	122	Dunning08	1
1733	Nonpasseriformes	Cuculiformes	Cuculidae	Cuckoos	67	BL3	Clamator coromandus	Chestnut-winged Cuckoo	100	0	0	0	0	0	0	0	0	0	Invertebrate	Ref_4	A	Carolina	0	0	20	20	40	20	0	0	Ref_4	1	Jessica	0	74.59	Dunning08	1
1734	Nonpasseriformes	Cuculiformes	Cuculidae	Cuckoos	67	BL3	Clamator glandarius	Great Spotted Cuckoo	90	0	10	0	0	0	0	0	0	0	Invertebrate	Ref_4	A	Carolina	0	0	50	30	20	0	0	0	Ref_4	1	Jessica	0	143	Dunning08	1
1735	Nonpasseriformes	Cuculiformes	Cuculidae	Cuckoos	67	BL3	Pachycoccyx audeberti	Thick-billed Cuckoo	100	0	0	0	0	0	0	0	0	0	Invertebrate	Ref_4	A	Carolina	0	0	20	20	40	20	0	0	Ref_4	1	Jessica	0	102.85	Dunning08	1
1736	Nonpasseriformes	Cuculiformes	Cuculidae	Cuckoos	67	BL3	Cuculus crassirostris	Sulawesi Hawk-cuckoo	100	0	0	0	0	0	0	0	0	0	Invertebrate	Ref_4	A	Carolina	0	0	20	20	40	20	0	0	Ref_4	1	Jessica	0	82.08	GenAvg	0
1737	Nonpasseriformes	Cuculiformes	Cuculidae	Cuckoos	67	BL3	Cuculus sparverioides	Large Hawk-cuckoo	90	0	0	0	0	0	10	0	0	0	Invertebrate	Ref_4	A	Carolina	0	0	0	0	40	60	0	0	Ref_4	1	Jessica	0	151	Dunning08	1
1738	Nonpasseriformes	Cuculiformes	Cuculidae	Cuckoos	67	BL3	Cuculus varius	Common Hawk-cuckoo	80	0	10	0	0	0	10	0	0	0	Invertebrate	Ref_4	A	Carolina	0	0	0	0	60	40	0	0	Ref_4	1	Jessica	0	103	Dunning08	1
1739	Nonpasseriformes	Cuculiformes	Cuculidae	Cuckoos	67	BL3	Cuculus vagans	Moustached Hawk-cuckoo	100	0	0	0	0	0	0	0	0	0	Invertebrate	Ref_4	A	Carolina	0	0	20	20	40	20	0	0	Ref_4	1	Jessica	0	57.7	Dunning08	1
1740	Nonpasseriformes	Cuculiformes	Cuculidae	Cuckoos	67	BL3	Cuculus fugax	Hodgson's Hawk-cuckoo	80	0	0	0	0	0	20	0	0	0	Invertebrate	Ref_4	A	Carolina	0	0	0	100	0	0	0	0	Ref_4	1	Jessica	0	79.7	Dunning08	1
1744	Nonpasseriformes	Cuculiformes	Cuculidae	Cuckoos	67	BL3	Cuculus solitarius	Red-chested Cuckoo	80	0	10	0	0	0	10	0	0	0	Invertebrate	Ref_4	A	Carolina	0	0	50	30	20	0	0	0	Ref_4	1	Jessica	0	76.73	Dunning08	1
1745	Nonpasseriformes	Cuculiformes	Cuculidae	Cuckoos	67	BL3	Cuculus clamosus	Black Cuckoo	90	10	0	0	0	0	0	0	0	0	Invertebrate	Ref_4	A	Carolina	0	0	33	33	33	0	0	0	Ref_4	1	Jessica	0	78.8	Dunning08	1
1746	Nonpasseriformes	Cuculiformes	Cuculidae	Cuckoos	67	BL3	Cuculus micropterus	Indian Cuckoo	80	0	0	0	0	0	20	0	0	0	Invertebrate	Ref_4	A	Carolina	0	0	20	0	20	60	0	0	Ref_4	1	Jessica	0	88.75	Dunning08	1
1747	Nonpasseriformes	Cuculiformes	Cuculidae	Cuckoos	67	BL3	Cuculus canorus	Common Cuckoo	90	0	0	0	0	0	10	0	0	0	Invertebrate	Ref_4	A	Carolina	0	0	20	20	40	20	0	0	Ref_4	1	Jessica	0	111.36	Dunning08	1
1748	Nonpasseriformes	Cuculiformes	Cuculidae	Cuckoos	67	BL3	Cuculus gularis	African Cuckoo	100	0	0	0	0	0	0	0	0	0	Invertebrate	Ref_4	A	Carolina	0	0	30	20	30	20	0	0	Ref_4	1	Jessica	0	103	Dunning08	1
1749	Nonpasseriformes	Cuculiformes	Cuculidae	Cuckoos	67	BL3	Cuculus saturatus	Himalayan Cuckoo	90	0	0	0	0	0	10	0	0	0	Invertebrate	Ref_4	A	Carolina	0	0	20	20	40	20	0	0	Ref_4	1	Jessica	0	87	Dunning08	1
1751	Nonpasseriformes	Cuculiformes	Cuculidae	Cuckoos	67	BL3	Cuculus poliocephalus	Lesser Cuckoo	100	0	0	0	0	0	0	0	0	0	Invertebrate	Ref_4	A	Carolina	0	0	20	20	40	20	0	0	Ref_4	1	Jessica	0	46.56	Dunning08	1
1752	Nonpasseriformes	Cuculiformes	Cuculidae	Cuckoos	67	BL3	Cuculus rochii	Madagascar Cuckoo	100	0	0	0	0	0	0	0	0	0	Invertebrate	Ref_4	A	Carolina	0	0	20	20	40	20	0	0	Ref_4	1	Jessica	0	62.7	Dunning08	1
1753	Nonpasseriformes	Cuculiformes	Cuculidae	Cuckoos	67	BL3	Cuculus pallidus	Pallid Cuckoo	100	0	0	0	0	0	0	0	0	0	Invertebrate	Ref_4	A	Carolina	0	0	20	20	40	20	0	0	Ref_4	1	Jessica	0	87.69	Dunning08	1
1754	Nonpasseriformes	Cuculiformes	Cuculidae	Cuckoos	67	BL3	Cercococcyx mechowi	Dusky Long-tailed Cuckoo	80	0	0	0	0	0	0	0	20	0	Invertebrate	Ref_4	A	Carolina	0	0	20	20	40	20	0	0	Ref_4	1	Jessica	0	55.6	Dunning08	1
1755	Nonpasseriformes	Cuculiformes	Cuculidae	Cuckoos	67	BL3	Cercococcyx olivinus	Olive Long-tailed Cuckoo	100	0	0	0	0	0	0	0	0	0	Invertebrate	Ref_4	A	Carolina	0	0	0	0	60	40	0	0	Ref_4	1	Jessica	0	65.9	Dunning08	1
1756	Nonpasseriformes	Cuculiformes	Cuculidae	Cuckoos	67	BL3	Cercococcyx montanus	Barred Long-tailed Cuckoo	100	0	0	0	0	0	0	0	0	0	Invertebrate	Ref_4	A	Carolina	0	0	0	0	60	40	0	0	Ref_4	1	Jessica	0	58.2	Dunning08	1
1757	Nonpasseriformes	Cuculiformes	Cuculidae	Cuckoos	67	BL3	Cacomantis sonneratii	Banded Bay Cuckoo	100	0	0	0	0	0	0	0	0	0	Invertebrate	Ref_4	A	Carolina	0	0	20	30	40	10	0	0	Ref_4	1	Jessica	0	33.8	Dunning08	1
1759	Nonpasseriformes	Cuculiformes	Cuculidae	Cuckoos	67	BL3	Cacomantis merulinus	Plaintive Cuckoo	80	0	0	0	0	0	20	0	0	0	Invertebrate	Ref_4	A	Carolina	0	0	0	0	40	60	0	0	Ref_4	1	Jessica	0	25.3	Dunning08	1
1761	Nonpasseriformes	Cuculiformes	Cuculidae	Cuckoos	67	BL3	Cacomantis variolosus	Brush Cuckoo	100	0	0	0	0	0	0	0	0	0	Invertebrate	Ref_4	A	Carolina	0	0	0	40	40	20	0	0	Ref_4	1	Jessica	0	35.75	Dunning08	1
1762	Nonpasseriformes	Cuculiformes	Cuculidae	Cuckoos	67	BL3	Cacomantis castaneiventris	Chestnut-breasted Cuckoo	100	0	0	0	0	0	0	0	0	0	Invertebrate	Ref_4	A	Carolina	0	0	20	20	40	20	0	0	Ref_4	1	Jessica	0	33.2	Dunning08	1
1763	Nonpasseriformes	Cuculiformes	Cuculidae	Cuckoos	67	BL3	Cacomantis heinrichi	Moluccan Cuckoo	100	0	0	0	0	0	0	0	0	0	Invertebrate	Ref_4	C	Carolina	0	0	20	20	40	20	0	0	Ref_4	1	Jessica	0	34.14	GenAvg	0
1764	Nonpasseriformes	Cuculiformes	Cuculidae	Cuckoos	67	BL3	Cacomantis flabelliformis	Fan-tailed Cuckoo	100	0	0	0	0	0	0	0	0	0	Invertebrate	Ref_4	A	Carolina	0	0	20	20	40	20	0	0	Ref_4	1	Jessica	0	49.8	Dunning08	1
1765	Nonpasseriformes	Cuculiformes	Cuculidae	Cuckoos	67	BL3	Rhamphomantis megarhynchus	Long-billed Cuckoo	100	0	0	0	0	0	0	0	0	0	Invertebrate	Ref_4	A	Carolina	0	0	0	40	40	20	0	0	Ref_4	1	Jessica	0	31.5	Dunning08	1
1766	Nonpasseriformes	Cuculiformes	Cuculidae	Cuckoos	67	BL3	Chrysococcyx minutillus	Little Bronze-cuckoo	100	0	0	0	0	0	0	0	0	0	Invertebrate	Ref_4	A	Carolina	0	0	0	0	20	80	0	0	Ref_4	1	Jessica	0	18.6	Dunning08	1
1770	Nonpasseriformes	Cuculiformes	Cuculidae	Cuckoos	67	BL3	Chrysococcyx lucidus	Shining Bronze-cuckoo	100	0	0	0	0	0	0	0	0	0	Invertebrate	Ref_4	A	Carolina	0	0	20	10	50	20	0	0	Ref_4	1	Other	0	24.44	Dunning08	1
1771	Nonpasseriformes	Cuculiformes	Cuculidae	Cuckoos	67	BL3	Chrysococcyx basalis	Horsfield's Bronze-cuckoo	80	0	0	0	0	0	0	0	20	0	Invertebrate	Ref_4	A	Carolina	0	0	20	20	40	20	0	0	Ref_4	1	Jessica	0	23.12	Dunning08	1
1772	Nonpasseriformes	Cuculiformes	Cuculidae	Cuckoos	67	BL3	Chrysococcyx ruficollis	Rufous-throated Bronze-cuckoo	100	0	0	0	0	0	0	0	0	0	Invertebrate	Ref_4	A	Carolina	0	0	20	20	40	20	0	0	Ref_4	1	Jessica	0	21	Dunning08	1
1773	Nonpasseriformes	Cuculiformes	Cuculidae	Cuckoos	67	BL3	Chrysococcyx meyeri	White-eared Bronze-cuckoo	100	0	0	0	0	0	0	0	0	0	Invertebrate	Ref_4	A	Carolina	0	0	0	0	20	80	0	0	Ref_4	1	Jessica	0	19.42	Dunning08	1
1774	Nonpasseriformes	Cuculiformes	Cuculidae	Cuckoos	67	BL3	Chrysococcyx maculatus	Asian Emerald Cuckoo	100	0	0	0	0	0	0	0	0	0	Invertebrate	Ref_4	A	Carolina	0	0	0	0	20	60	20	0	Ref_4	1	Jessica	0	27.38	Dunning08	1
1775	Nonpasseriformes	Cuculiformes	Cuculidae	Cuckoos	67	BL3	Chrysococcyx xanthorhynchus	Violet Cuckoo	80	0	0	0	0	0	20	0	0	0	Invertebrate	Ref_4	A	Carolina	0	0	0	40	40	20	0	0	Ref_4	1	Jessica	0	22.37	Dunning08	1
1776	Nonpasseriformes	Cuculiformes	Cuculidae	Cuckoos	67	BL3	Chrysococcyx osculans	Black-eared Cuckoo	80	0	0	0	0	0	0	0	20	0	Invertebrate	Ref_4	A	Carolina	0	0	50	50	0	0	0	0	Ref_4	1	Jessica	0	30.9	Dunning08	1
1777	Nonpasseriformes	Cuculiformes	Cuculidae	Cuckoos	67	BL3	Chrysococcyx flavigularis	Yellow-throated Cuckoo	80	0	0	0	0	0	20	0	0	0	Invertebrate	Ref_4	A	Carolina	0	0	20	20	40	20	0	0	Ref_4	1	Jessica	0	29.19	Dunning08	1
1778	Nonpasseriformes	Cuculiformes	Cuculidae	Cuckoos	67	BL3	Chrysococcyx klaas	Klaas's Cuckoo	100	0	0	0	0	0	0	0	0	0	Invertebrate	Ref_4	A	Carolina	0	0	0	40	40	20	0	0	Ref_4	1	Jessica	0	27.37	Dunning08	1
1779	Nonpasseriformes	Cuculiformes	Cuculidae	Cuckoos	67	BL3	Chrysococcyx cupreus	African Emerald Cuckoo	80	10	0	0	0	0	0	0	10	0	Invertebrate	Ref_4	A	Carolina	0	0	0	0	20	80	0	0	Ref_4	1	Jessica	0	37.7	Dunning08	1
1780	Nonpasseriformes	Cuculiformes	Cuculidae	Cuckoos	67	BL3	Chrysococcyx caprius	Didric Cuckoo	80	10	0	0	0	0	0	0	10	0	Invertebrate	Ref_4	A	Carolina	0	0	20	10	10	60	0	0	Ref_4	1	Other	0	32.79	Dunning08	1
1781	Nonpasseriformes	Cuculiformes	Cuculidae	Cuckoos	67	BL3	Caliechthrus leucolophus	White-crowned Koel	80	0	0	0	0	0	0	0	20	0	Invertebrate	Ref_4	A	Carolina	0	0	0	0	20	80	0	0	Ref_4	1	Jessica	0	107.16	Dunning08	1
1782	Nonpasseriformes	Cuculiformes	Cuculidae	Cuckoos	67	BL3	Surniculus lugubris	Drongo Cuckoo	80	0	0	0	0	0	0	0	20	0	Invertebrate	Ref_4	A	Carolina	0	0	0	0	20	80	0	0	Ref_4	1	Jessica	0	29.7	Dunning08	1
1783	Nonpasseriformes	Cuculiformes	Cuculidae	Cuckoos	67	BL3	Microdynamis parva	Dwarf Koel	0	0	0	0	0	0	100	0	0	0	FruiNect	Ref_4	A	Carolina	0	0	0	0	50	50	0	0	Ref_4	1	Jessica	0	47.22	Dunning08	1
1785	Nonpasseriformes	Cuculiformes	Cuculidae	Cuckoos	67	BL3	Eudynamys scolopaceus	Asian Koel	10	0	0	0	0	0	80	10	0	0	FruiNect	Ref_4	A	Carolina	0	0	0	0	20	80	0	0	Ref_4	1	Jessica	0	194.92	Dunning08	1
1788	Nonpasseriformes	Cuculiformes	Cuculidae	Cuckoos	67	BL3	Eudynamys taitensis	Long-tailed Koel	70	10	20	0	0	0	0	0	0	0	Invertebrate	Ref_4	A	Carolina	0	0	20	20	40	20	0	0	Ref_4	1	Jessica	0	117	Dunning08	1
1789	Nonpasseriformes	Cuculiformes	Cuculidae	Cuckoos	67	BL3	Scythrops novaehollandiae	Channel-billed Cuckoo	30	0	0	0	0	10	60	0	0	0	FruiNect	Ref_4	A	Carolina	0	0	20	20	30	30	0	0	Ref_4	1	Other	0	683.99	Dunning08	1
1790	Nonpasseriformes	Cuculiformes	Cuculidae	Cuckoos	67	BL3	Ceuthmochares aereus	Yellowbill	60	0	10	0	0	0	10	0	10	10	Invertebrate	Ref_4	A	Carolina	0	0	0	20	60	20	0	0	Ref_4	1	Other	0	65.8	Dunning08	1
1791	Nonpasseriformes	Cuculiformes	Cuculidae	Cuckoos	67	BL3	Phaenicophaeus diardi	Black-bellied Malkoha	100	0	0	0	0	0	0	0	0	0	Invertebrate	Ref_4	A	Carolina	0	0	20	20	40	20	0	0	Ref_4	1	Jessica	0	62.1	Dunning08	1
1792	Nonpasseriformes	Cuculiformes	Cuculidae	Cuckoos	67	BL3	Phaenicophaeus sumatranus	Chestnut-bellied Malkoha	90	0	10	0	0	0	0	0	0	0	Invertebrate	Ref_4	A	Carolina	0	0	20	20	40	20	0	0	Ref_4	1	Jessica	0	91.94	Dunning08	1
1793	Nonpasseriformes	Cuculiformes	Cuculidae	Cuckoos	67	BL3	Phaenicophaeus tristis	Green-billed Malkoha	80	0	20	0	0	0	0	0	0	0	Invertebrate	Ref_4	A	Carolina	0	0	0	40	40	20	0	0	Ref_4	1	Jessica	0	117	Dunning08	1
1794	Nonpasseriformes	Cuculiformes	Cuculidae	Cuckoos	67	BL3	Phaenicophaeus viridirostris	Blue-faced Malkoha	70	0	20	0	0	0	10	0	0	0	Invertebrate	Ref_4	A	Carolina	0	0	0	40	40	20	0	0	Ref_4	1	Jessica	0	67	Dunning08	1
1795	Nonpasseriformes	Cuculiformes	Cuculidae	Cuckoos	67	BL3	Phaenicophaeus leschenaultii	Sirkeer Malkoha	70	0	20	0	0	0	10	0	0	0	Invertebrate	Ref_4	A	Carolina	0	0	80	10	10	0	0	0	Ref_4	1	Other	0	174.69	Dunning08	1
1796	Nonpasseriformes	Cuculiformes	Cuculidae	Cuckoos	67	BL3	Phaenicophaeus chlorophaeus	Raffles's Malkoha	100	0	0	0	0	0	0	0	0	0	Invertebrate	Ref_4	A	Carolina	0	0	0	20	60	20	0	0	Ref_4	1	Jessica	0	51.21	Dunning08	1
1797	Nonpasseriformes	Cuculiformes	Cuculidae	Cuckoos	67	BL3	Phaenicophaeus javanicus	Red-billed Malkoha	100	0	0	0	0	0	0	0	0	0	Invertebrate	Ref_4	A	Carolina	0	0	20	20	40	20	0	0	Ref_4	1	Jessica	0	109	Dunning08	1
1798	Nonpasseriformes	Cuculiformes	Cuculidae	Cuckoos	67	BL3	Phaenicophaeus calyorhynchus	Yellow-billed Malkoha	100	0	0	0	0	0	0	0	0	0	Invertebrate	Ref_4	A	Carolina	0	0	0	0	20	80	0	0	Ref_4	1	Jessica	0	111.35	GenAvg	0
1799	Nonpasseriformes	Cuculiformes	Cuculidae	Cuckoos	67	BL3	Phaenicophaeus curvirostris	Chestnut-breasted Malkoha	60	20	20	0	0	0	0	0	0	0	Invertebrate	Ref_4	A	Carolina	0	0	0	0	20	80	0	0	Ref_4	1	Jessica	0	154	Dunning08	1
1800	Nonpasseriformes	Cuculiformes	Cuculidae	Cuckoos	67	BL3	Phaenicophaeus pyrrhocephalus	Red-faced Malkoha	0	0	0	0	0	0	100	0	0	0	FruiNect	Ref_4	A	Carolina	0	0	0	0	60	40	0	0	Ref_4	1	Jessica	0	111.35	GenAvg	0
1801	Nonpasseriformes	Cuculiformes	Cuculidae	Cuckoos	67	BL3	Phaenicophaeus superciliosus	Red-crested Malkoha	80	0	20	0	0	0	0	0	0	0	Invertebrate	Ref_4	A	Carolina	0	0	50	30	20	0	0	0	Ref_4	1	Jessica	0	123	Dunning08	1
1802	Nonpasseriformes	Cuculiformes	Cuculidae	Cuckoos	67	BL3	Phaenicophaeus cumingi	Scale-feathered Malkoha	80	0	20	0	0	0	0	0	0	0	Invertebrate	Ref_4	A	Carolina	0	0	30	50	20	0	0	0	Ref_4	1	Jessica	0	170.46	Dunning08	1
1803	Nonpasseriformes	Cuculiformes	Cuculidae	Cuckoos	67	BL3	Carpococcyx radiatus	Bornean Ground-cuckoo	80	0	0	0	0	0	20	0	0	0	Invertebrate	Ref_4	A	Carolina	0	0	100	0	0	0	0	0	Ref_4	1	Jessica	0	495.68	Dunning08	1
1805	Nonpasseriformes	Cuculiformes	Cuculidae	Cuckoos	67	BL3	Carpococcyx viridis	Sumatran Ground-cuckoo	100	0	0	0	0	0	0	0	0	0	Invertebrate	Ref_4	A	Carolina	0	0	100	0	0	0	0	0	Ref_4	1	Jessica	0	525	GenAvg	0
1806	Nonpasseriformes	Cuculiformes	Cuculidae	Cuckoos	67	BL3	Carpococcyx renauldi	Coral-billed Ground-cuckoo	60	20	10	0	0	0	0	0	10	0	Invertebrate	Ref_4	A	Carolina	0	0	33	33	33	0	0	0	Ref_4	1	Jessica	0	550	PrimScale	1	MarceloR
1808	Nonpasseriformes	Cuculiformes	Cuculidae	Cuckoos	67	BL3	Coua gigas	Giant Coua	90	0	0	0	0	0	0	0	10	0	Invertebrate	Ref_4	A	Carolina	0	0	100	0	0	0	0	0	Ref_4	1	Jessica	0	424	Dunning08	1
1809	Nonpasseriformes	Cuculiformes	Cuculidae	Cuckoos	67	BL3	Coua coquereli	Coquerel's Coua	80	0	0	0	0	0	20	0	0	0	Invertebrate	Ref_4	A	Carolina	0	0	50	30	20	0	0	0	Ref_4	1	Jessica	0	160	Dunning08	1
1810	Nonpasseriformes	Cuculiformes	Cuculidae	Cuckoos	67	BL3	Coua serriana	Red-breasted Coua	10	0	0	0	0	0	70	0	20	0	FruiNect	Ref_4	A	Carolina	0	0	70	30	0	0	0	0	Ref_4	1	Other	0	293	Dunning08	1
1811	Nonpasseriformes	Cuculiformes	Cuculidae	Cuckoos	67	BL3	Coua reynaudii	Red-fronted Coua	70	0	10	0	0	0	10	0	10	0	Invertebrate	Ref_4	A	Carolina	0	0	50	50	0	0	0	0	Ref_4	1	Jessica	0	153	Dunning08	1
1812	Nonpasseriformes	Cuculiformes	Cuculidae	Cuckoos	67	BL3	Coua cursor	Running Coua	100	0	0	0	0	0	0	0	0	0	Invertebrate	Ref_4	A	Carolina	0	0	100	0	0	0	0	0	Ref_4	1	Jessica	0	110	Dunning08	1
1813	Nonpasseriformes	Cuculiformes	Cuculidae	Cuckoos	67	BL3	Coua ruficeps	Red-capped Coua	80	0	0	0	0	0	20	0	0	0	Invertebrate	Ref_4	A	Carolina	0	0	100	0	0	0	0	0	Ref_4	1	Jessica	0	180	Dunning08	1
1814	Nonpasseriformes	Cuculiformes	Cuculidae	Cuckoos	67	BL3	Coua cristata	Crested Coua	70	0	0	0	0	0	20	0	10	0	Invertebrate	Ref_4	A	Carolina	0	0	0	0	70	30	0	0	Ref_4	1	Jessica	0	147	Dunning08	1
1815	Nonpasseriformes	Cuculiformes	Cuculidae	Cuckoos	67	BL3	Coua verreauxi	Verreaux's Coua	80	0	0	0	0	0	20	0	0	0	Invertebrate	Ref_4	A	Carolina	0	0	0	0	60	40	0	0	Ref_4	1	Jessica	0	203.75	GenAvg	0
1816	Nonpasseriformes	Cuculiformes	Cuculidae	Cuckoos	67	BL3	Coua caerulea	Blue Coua	70	0	10	0	0	0	10	0	0	10	Invertebrate	Ref_4	A	Carolina	0	0	20	20	60	0	0	0	Ref_4	1	Jessica	0	244	Dunning08	1
1823	Nonpasseriformes	Cuculiformes	Cuculidae	Cuckoos	67	BL3	Centropus milo	Buff-headed Coucal	100	0	0	0	0	0	0	0	0	0	Invertebrate	Ref_4	A	Carolina	0	0	80	10	10	0	0	0	Ref_4	1	Other	0	769	Dunning08	1
1824	Nonpasseriformes	Cuculiformes	Cuculidae	Cuckoos	67	BL3	Centropus goliath	Goliath Coucal	80	10	10	0	0	0	0	0	0	0	Invertebrate	Ref_4	D1	Carolina	0	0	0	50	50	0	0	0	Ref_4	1	Jessica	0	499.42	Dunning08	1
1825	Nonpasseriformes	Cuculiformes	Cuculidae	Cuckoos	67	BL3	Centropus violaceus	Violaceous Coucal	90	0	10	0	0	0	0	0	0	0	Invertebrate	Ref_4	A	Carolina	0	0	70	20	10	0	0	0	Ref_4	1	Other	0	499.99	Dunning08	1
1826	Nonpasseriformes	Cuculiformes	Cuculidae	Cuckoos	67	BL3	Centropus menbeki	Greater Black Coucal	30	30	40	0	0	0	0	0	0	0	VertFishScav	Ref_4	A	Carolina	0	0	70	20	10	0	0	0	Ref_4	1	Other	0	519	Dunning08	1
1827	Nonpasseriformes	Cuculiformes	Cuculidae	Cuckoos	67	BL3	Centropus ateralbus	Pied Coucal	90	0	0	0	10	0	0	0	0	0	Invertebrate	Ref_4	A	Carolina	0	0	50	30	20	0	0	0	Ref_4	1	Jessica	0	339	Dunning08	1
1828	Nonpasseriformes	Cuculiformes	Cuculidae	Cuckoos	67	BL3	Centropus phasianinus	Pheasant Coucal	70	20	10	0	0	0	0	0	0	0	Invertebrate	Ref_4	A	Carolina	0	0	60	40	0	0	0	0	Ref_4	1	Jessica	0	381.98	Dunning08	1
1829	Nonpasseriformes	Cuculiformes	Cuculidae	Cuckoos	67	BL3	Centropus spilopterus	Kai Coucal	80	10	10	0	0	0	0	0	0	0	Invertebrate	Ref_4	D1	Carolina	0	0	40	30	20	10	0	0	Genus	0	Walter	0	244.36	GenAvg	0
1830	Nonpasseriformes	Cuculiformes	Cuculidae	Cuckoos	67	BL3	Centropus bernsteini	Lesser Black Coucal	80	10	10	0	0	0	0	0	0	0	Invertebrate	Ref_4	D1	Carolina	0	0	40	30	20	10	0	0	Genus	0	Walter	0	162.11	Dunning08	1
1831	Nonpasseriformes	Cuculiformes	Cuculidae	Cuckoos	67	BL3	Centropus chalybeus	Biak Coucal	80	10	10	0	0	0	0	0	0	0	Invertebrate	Ref_4	D1	Carolina	0	0	70	20	10	0	0	0	Ref_4	1	Other	0	244.36	GenAvg	0
1832	Nonpasseriformes	Cuculiformes	Cuculidae	Cuckoos	67	BL3	Centropus rectunguis	Short-toed Coucal	100	0	0	0	0	0	0	0	0	0	Invertebrate	Ref_4	A	Carolina	0	0	0	0	60	40	0	0	Ref_4	1	Jessica	0	238	Dunning08	1
1833	Nonpasseriformes	Cuculiformes	Cuculidae	Cuckoos	67	BL3	Centropus steerii	Black-hooded Coucal	80	10	10	0	0	0	0	0	0	0	Invertebrate	Ref_4	D1	Carolina	0	0	40	30	20	10	0	0	Genus	0	Walter	0	198.43	Dunning08	1
1834	Nonpasseriformes	Cuculiformes	Cuculidae	Cuckoos	67	BL3	Centropus sinensis	Greater Coucal	30	30	0	0	0	0	20	0	20	0	Omnivore	Ref_4	A	Carolina	0	0	70	30	0	0	0	0	Ref_4	1	Jessica	0	280.7	Dunning08	1
1835	Nonpasseriformes	Cuculiformes	Cuculidae	Cuckoos	67	BL3	Centropus andamanensis	Brown Coucal	100	0	0	0	0	0	0	0	0	0	Invertebrate	Ref_4	A	Carolina	0	0	50	30	20	0	0	0	Ref_4	1	Jessica	0	234	PrimScale	1
1836	Nonpasseriformes	Cuculiformes	Cuculidae	Cuckoos	67	BL3	Centropus nigrorufus	Sunda Coucal	80	0	20	0	0	0	0	0	0	0	Invertebrate	Ref_4	A	Carolina	0	0	50	50	0	0	0	0	Ref_4	1	Jessica	0	244.36	GenAvg	0
1837	Nonpasseriformes	Cuculiformes	Cuculidae	Cuckoos	67	BL3	Centropus viridis	Philippine Coucal	100	0	0	0	0	0	0	0	0	0	Invertebrate	Ref_4	A	Carolina	0	0	50	30	20	0	0	0	Ref_4	1	Jessica	0	142	Dunning08	1
1838	Nonpasseriformes	Cuculiformes	Cuculidae	Cuckoos	67	BL3	Centropus toulou	Madagascar Coucal	50	30	20	0	0	0	0	0	0	0	Omnivore	Ref_4	A	Carolina	0	0	50	50	0	0	0	0	Ref_4	1	Jessica	0	166.35	Dunning08	1
1839	Nonpasseriformes	Cuculiformes	Cuculidae	Cuckoos	67	BL3	Centropus grillii	Black Coucal	80	0	10	0	0	0	0	0	10	0	Invertebrate	Ref_4	A	Carolina	0	0	50	30	20	0	0	0	Ref_4	1	Jessica	0	122.88	Dunning08	1
1840	Nonpasseriformes	Cuculiformes	Cuculidae	Cuckoos	67	BL3	Centropus bengalensis	Lesser Coucal	80	0	10	0	0	0	10	0	0	0	Invertebrate	Ref_4	A	Carolina	0	0	90	10	0	0	0	0	Ref_4	1	Jessica	0	148.91	Dunning08	1
1841	Nonpasseriformes	Cuculiformes	Cuculidae	Cuckoos	67	BL3	Centropus chlororhynchus	Green-billed Coucal	100	0	0	0	0	0	0	0	0	0	Invertebrate	Ref_4	A	Carolina	0	0	50	20	20	10	0	0	Ref_4	1	Jessica	0	244.36	GenAvg	0
1842	Nonpasseriformes	Cuculiformes	Cuculidae	Cuckoos	67	BL3	Centropus leucogaster	Black-throated Coucal	80	0	20	0	0	0	0	0	0	0	Invertebrate	Ref_4	A	Carolina	0	0	50	50	0	0	0	0	Ref_4	1	Jessica	0	307.81	Dunning08	1
1844	Nonpasseriformes	Cuculiformes	Cuculidae	Cuckoos	67	BL3	Centropus anselli	Gabon Coucal	70	20	10	0	0	0	0	0	0	0	Invertebrate	Ref_4	A	Carolina	0	0	50	50	0	0	0	0	Ref_4	1	Jessica	0	210	Dunning08	1
1845	Nonpasseriformes	Cuculiformes	Cuculidae	Cuckoos	67	BL3	Centropus monachus	Blue-headed Coucal	40	30	30	0	0	0	0	0	0	0	VertFishScav	Ref_4	A	Carolina	0	0	50	30	20	0	0	0	Ref_4	1	Jessica	0	201.31	Dunning08	1
1846	Nonpasseriformes	Cuculiformes	Cuculidae	Cuckoos	67	BL3	Centropus cupreicaudus	Coppery-tailed Coucal	40	30	30	0	0	0	0	0	0	0	VertFishScav	Ref_4	A	Carolina	0	0	50	30	20	0	0	0	Ref_4	1	Jessica	0	285.18	Dunning08	1
1847	Nonpasseriformes	Cuculiformes	Cuculidae	Cuckoos	67	BL3	Centropus senegalensis	Senegal Coucal	40	30	30	0	0	0	0	0	0	0	VertFishScav	Ref_4	A	Carolina	0	0	100	0	0	0	0	0	Ref_4	1	Jessica	0	169	Dunning08	1
1849	Nonpasseriformes	Cuculiformes	Cuculidae	Cuckoos	67	BL3	Centropus superciliosus	White-browed Coucal	50	30	20	0	0	0	0	0	0	0	Omnivore	Ref_4	A	Carolina	0	0	50	30	20	0	0	0	Ref_4	1	Jessica	0	148.45	Dunning08	1
1851	Nonpasseriformes	Cuculiformes	Cuculidae	Cuckoos	67	BL3	Centropus melanops	Black-faced Coucal	80	10	10	0	0	0	0	0	0	0	Invertebrate	Ref_4	D1	Carolina	0	0	40	30	20	10	0	0	Genus	0	Walter	0	221.2	Dunning08	1
1852	Nonpasseriformes	Cuculiformes	Cuculidae	Cuckoos	67	BL3	Centropus celebensis	Bay Coucal	100	0	0	0	0	0	0	0	0	0	Invertebrate	Ref_4	A	Carolina	0	0	0	50	50	0	0	0	Ref_4	1	Jessica	0	244.36	GenAvg	0
1853	Nonpasseriformes	Cuculiformes	Cuculidae	Cuckoos	67	BL3	Centropus unirufus	Rufous Coucal	80	10	10	0	0	0	0	0	0	0	Invertebrate	Ref_4	D1	Carolina	0	0	40	30	20	10	0	0	Genus	0	Walter	0	183.76	Dunning08	1
1855	Nonpasseriformes	Cuculiformes	Cuculidae	Cuckoos	67	BL3	Coccycua pumila	Dwarf Cuckoo	100	0	0	0	0	0	0	0	0	0	Invertebrate	Ref_4	A	Carolina	0	0	50	30	20	0	0	0	Ref_4	1	Jessica	0	37.1	Dunning08	1
1856	Nonpasseriformes	Cuculiformes	Cuculidae	Cuckoos	67	BL3	Coccycua cinerea	Ash-coloured Cuckoo	100	0	0	0	0	0	0	0	0	0	Invertebrate	Ref_4	A	Carolina	0	0	50	30	20	0	0	0	Ref_4	1	Jessica	0	41.04	Dunning08	1
1857	Nonpasseriformes	Cuculiformes	Cuculidae	Cuckoos	67	BL3	Coccyzus erythropthalmus	Black-billed Cuckoo	60	10	10	10	0	0	10	0	0	0	Invertebrate	Ref_4	A	Carolina	0	0	30	30	30	10	0	0	Ref_4	1	Other	0	50.9	Dunning08	1
1858	Nonpasseriformes	Cuculiformes	Cuculidae	Cuckoos	67	BL3	Coccyzus americanus	Yellow-billed Cuckoo	60	10	20	0	0	0	10	0	0	0	Invertebrate	Ref_4	A	Carolina	0	0	0	0	40	60	0	0	Ref_4	1	Jessica	0	64	Dunning08	1
1859	Nonpasseriformes	Cuculiformes	Cuculidae	Cuckoos	67	BL3	Coccyzus euleri	Pearly-breasted Cuckoo	100	0	0	0	0	0	0	0	0	0	Invertebrate	Ref_4	A	Carolina	0	0	50	30	20	0	0	0	Ref_4	1	Jessica	0	52.3	Dunning08	1
1860	Nonpasseriformes	Cuculiformes	Cuculidae	Cuckoos	67	BL3	Coccyzus minor	Mangrove Cuckoo	70	0	20	0	0	0	10	0	0	0	Invertebrate	Ref_4	A	Carolina	0	0	50	30	20	0	0	0	Ref_4	1	Jessica	0	63.89	Dunning08	1
1861	Nonpasseriformes	Cuculiformes	Cuculidae	Cuckoos	67	BL3	Coccyzus ferrugineus	Cocos Cuckoo	80	0	20	0	0	0	0	0	0	0	Invertebrate	Ref_4	A	Carolina	0	0	0	33	33	33	0	0	Ref_4	1	Jessica	0	70	Dunning08	1
1862	Nonpasseriformes	Cuculiformes	Cuculidae	Cuckoos	67	BL3	Coccyzus melacoryphus	Dark-billed Cuckoo	100	0	0	0	0	0	0	0	0	0	Invertebrate	Ref_4	A	Carolina	0	0	50	30	20	0	0	0	Ref_4	1	Jessica	0	49.71	Dunning08	1
1863	Nonpasseriformes	Cuculiformes	Cuculidae	Cuckoos	67	BL3	Coccyzus lansbergi	Grey-capped Cuckoo	100	0	0	0	0	0	0	0	0	0	Invertebrate	Ref_4	A	Carolina	0	0	50	30	20	0	0	0	Ref_4	1	Jessica	0	50.3	Dunning08	1
1865	Nonpasseriformes	Cuculiformes	Cuculidae	Cuckoos	67	BL3	Coccyzus pluvialis	Chestnut-bellied Cuckoo	40	30	30	0	0	0	0	0	0	0	VertFishScav	Ref_4	A	Carolina	0	0	0	0	60	40	0	0	Ref_4	1	Jessica	0	163	Dunning08	1
1866	Nonpasseriformes	Cuculiformes	Cuculidae	Cuckoos	67	BL3	Coccyzus rufigularis	Bay-breasted Cuckoo	40	30	30	0	0	0	0	0	0	0	VertFishScav	Ref_4	A	Carolina	0	0	0	0	60	40	0	0	Ref_4	1	Jessica	0	128	Dunning08	1
1867	Nonpasseriformes	Cuculiformes	Cuculidae	Cuckoos	67	BL3	Piaya cayana	Squirrel Cuckoo	100	0	0	0	0	0	0	0	0	0	Invertebrate	Ref_4	A	Carolina	0	0	0	0	20	80	0	0	Ref_4	1	Jessica	0	101.98	Dunning08	1
1868	Nonpasseriformes	Cuculiformes	Cuculidae	Cuckoos	67	BL3	Piaya melanogaster	Black-bellied Cuckoo	100	0	0	0	0	0	0	0	0	0	Invertebrate	Ref_4	A	Carolina	0	0	0	0	0	100	0	0	Ref_4	1	Jessica	0	102.82	Dunning08	1
1869	Nonpasseriformes	Cuculiformes	Cuculidae	Cuckoos	67	BL3	Coccycua minuta	Little Cuckoo	100	0	0	0	0	0	0	0	0	0	Invertebrate	Ref_4	A	Carolina	0	0	0	50	50	0	0	0	Ref_4	1	Jessica	0	39.3	Dunning08	1
1870	Nonpasseriformes	Cuculiformes	Cuculidae	Cuckoos	67	BL3	Coccyzus merlini	Great Lizard-cuckoo	50	0	50	0	0	0	0	0	0	0	Omnivore	Ref_4	B	Carolina	0	0	0	0	60	40	0	0	Ref_4	1	Jessica	0	169.59	Dunning08	1
1871	Nonpasseriformes	Cuculiformes	Cuculidae	Cuckoos	67	BL3	Coccyzus vetula	Jamaican Lizard-cuckoo	40	30	30	0	0	0	0	0	0	0	VertFishScav	Ref_4	A	Carolina	0	0	0	0	60	40	0	0	Ref_4	1	Jessica	0	96	Dunning08	1
1872	Nonpasseriformes	Cuculiformes	Cuculidae	Cuckoos	67	BL3	Coccyzus longirostris	Hispaniolan Lizard-cuckoo	70	0	30	0	0	0	0	0	0	0	Invertebrate	Ref_4	A	Carolina	0	0	0	0	60	40	0	0	Ref_4	1	Jessica	0	100	Dunning08	1
1873	Nonpasseriformes	Cuculiformes	Cuculidae	Cuckoos	67	BL3	Coccyzus vieilloti	Puerto Rican Lizard-cuckoo	50	0	50	0	0	0	0	0	0	0	Omnivore	Ref_4	A	Carolina	0	0	0	0	60	40	0	0	Ref_4	1	Jessica	0	81.9	Dunning08	1
1878	Nonpasseriformes	Cuculiformes	Cuculidae	Cuckoos	67	BL3	Crotophaga major	Greater Ani	40	0	20	0	0	0	30	0	10	0	Omnivore	Ref_4	A	Carolina	0	0	30	20	20	30	0	0	Ref_4	1	Other	0	148.25	Dunning08	1
1879	Nonpasseriformes	Cuculiformes	Cuculidae	Cuckoos	67	BL3	Crotophaga ani	Smooth-billed Ani	40	20	20	0	0	0	10	0	10	0	Omnivore	Ref_4	A	Carolina	0	0	40	30	30	0	0	0	Ref_4	1	Other	0	110.09	Dunning08	1
1880	Nonpasseriformes	Cuculiformes	Cuculidae	Cuckoos	67	BL3	Crotophaga sulcirostris	Groove-billed Ani	60	0	20	0	0	0	10	0	10	0	Invertebrate	Ref_4	A	Carolina	0	0	90	10	0	0	0	0	Ref_4	1	Other	0	82.04	Dunning08	1
1882	Nonpasseriformes	Cuculiformes	Cuculidae	Cuckoos	67	BL3	Guira guira	Guira Cuckoo	40	30	30	0	0	0	0	0	0	0	VertFishScav	Ref_4	A	Carolina	0	0	70	20	10	0	0	0	Ref_4	1	Jessica	0	141	Dunning08	1
1885	Nonpasseriformes	Cuculiformes	Cuculidae	Cuckoos	67	BL3	Tapera naevia	Striped Cuckoo	100	0	0	0	0	0	0	0	0	0	Invertebrate	Ref_4	A	Carolina	0	0	50	30	20	0	0	0	Ref_4	1	Jessica	0	48.42	Dunning08	1
1886	Nonpasseriformes	Cuculiformes	Cuculidae	Cuckoos	67	BL3	Morococcyx erythropygus	Lesser Ground-cuckoo	100	0	0	0	0	0	0	0	0	0	Invertebrate	Ref_4	A	Carolina	0	0	50	50	0	0	0	0	Ref_4	1	Jessica	0	64.53	Dunning08	1
1887	Nonpasseriformes	Cuculiformes	Cuculidae	Cuckoos	67	BL3	Dromococcyx phasianellus	Pheasant Cuckoo	90	0	10	0	0	0	0	0	0	0	Invertebrate	Ref_4	A	Carolina	0	0	50	30	20	0	0	0	Ref_4	1	Jessica	0	84.5	Dunning08	1
1888	Nonpasseriformes	Cuculiformes	Cuculidae	Cuckoos	67	BL3	Dromococcyx pavoninus	Pavonine Cuckoo	100	0	0	0	0	0	0	0	0	0	Invertebrate	Ref_4	A	Carolina	0	0	50	50	0	0	0	0	Ref_4	1	Jessica	0	46.4	Dunning08	1
1889	Nonpasseriformes	Cuculiformes	Cuculidae	Cuckoos	67	BL3	Geococcyx californianus	Greater Roadrunner	30	30	20	0	0	10	10	0	0	0	VertFishScav	Ref_4	A	Carolina	0	0	100	0	0	0	0	0	Ref_4	1	Jessica	0	376	Dunning08	1
1890	Nonpasseriformes	Cuculiformes	Cuculidae	Cuckoos	67	BL3	Geococcyx velox	Lesser Roadrunner	100	0	0	0	0	0	0	0	0	0	Invertebrate	Ref_4	A	Carolina	0	0	100	0	0	0	0	0	Ref_4	1	Jessica	0	179.89	Dunning08	1
1891	Nonpasseriformes	Cuculiformes	Cuculidae	Cuckoos	67	BL3	Neomorphus geoffroyi	Rufous-vented Ground-cuckoo	50	0	30	0	0	10	0	0	10	0	Omnivore	Ref_4	A	Carolina	0	0	100	0	0	0	0	0	Ref_4	1	Jessica	0	355.03	Dunning08	1
1893	Nonpasseriformes	Cuculiformes	Cuculidae	Cuckoos	67	BL3	Neomorphus radiolosus	Banded Ground-cuckoo	80	0	20	0	0	0	0	0	0	0	Invertebrate	Ref_4	D1	Carolina	0	0	100	0	0	0	0	0	Ref_4	1	Jessica	0	399	Dunning08	1
1895	Nonpasseriformes	Cuculiformes	Cuculidae	Cuckoos	67	BL3	Neomorphus rufipennis	Rufous-winged Ground-cuckoo	80	0	20	0	0	0	0	0	0	0	Invertebrate	Ref_4	D1	Carolina	0	0	100	0	0	0	0	0	Ref_4	1	Jessica	0	377.73	Dunning08	1
1896	Nonpasseriformes	Cuculiformes	Cuculidae	Cuckoos	67	BL3	Neomorphus pucheranii	Red-billed Ground-cuckoo	100	0	0	0	0	0	0	0	0	0	Invertebrate	Ref_4	A	Carolina	0	0	100	0	0	0	0	0	Ref_4	1	Jessica	0	330	Dunning08	1
1906	Nonpasseriformes	Opisthocomiformes	Opisthocomidae	Hoatzin	69	BL3	Opisthocomus hoazin	Hoatzin	0	0	0	0	0	0	0	0	0	100	PlantSeed	Ref_3	A	Carolina	0	0	0	20	80	0	0	0	Ref_3	1	Other	0	696	Dunning08	1
1922	Nonpasseriformes	Psittaciformes	Psittacidae	Parrots	68	BL3	Probosciger aterrimus	Palm Cockatoo	0	0	0	0	0	0	40	0	30	30	PlantSeed	Ref_4	A	Carolina	0	0	10	10	40	40	0	0	Ref_4	1	Other	0	841	Dunning08	1
1923	Nonpasseriformes	Psittaciformes	Psittacidae	Parrots	68	BL3	Calyptorhynchus baudinii	Baudin’s Black-Cockatoo	0	0	0	0	0	0	0	0	100	0	PlantSeed	Ref_4	A	Carolina	0	0	20	30	30	20	0	0	Ref_4	1	Other	0	620	Dunning08	1
1924	Nonpasseriformes	Psittaciformes	Psittacidae	Parrots	68	BL3	Calyptorhynchus latirostris	Carnaby’s Black-Cockatoo	20	0	0	0	0	0	0	0	50	30	PlantSeed	Ref_4	A	Carolina	0	0	20	30	30	20	0	0	Ref_4	1	Other	0	612	Dunning08	1
1925	Nonpasseriformes	Psittaciformes	Psittacidae	Parrots	68	BL3	Calyptorhynchus funereus	Yellow-tailed Black-cockatoo	50	0	0	0	0	0	0	0	50	0	Omnivore	Ref_4	A	Carolina	0	0	20	30	30	20	0	0	Ref_4	1	Other	0	674.72	Dunning08	1
1926	Nonpasseriformes	Psittaciformes	Psittacidae	Parrots	68	BL3	Calyptorhynchus banksii	Red-tailed Black-cockatoo	0	0	0	0	0	0	50	0	50	0	Omnivore	Ref_4	A	Carolina	0	0	40	20	20	20	0	0	Ref_4	1	Other	0	721.9	Dunning08	1
1927	Nonpasseriformes	Psittaciformes	Psittacidae	Parrots	68	BL3	Calyptorhynchus lathami	Glossy Black-cockatoo	0	0	0	0	0	0	0	0	100	0	PlantSeed	Ref_4	A	Carolina	0	0	10	10	40	40	0	0	Ref_4	1	Other	0	437	Dunning08	1
1929	Nonpasseriformes	Psittaciformes	Psittacidae	Parrots	68	BL3	Callocephalon fimbriatum	Gang-gang Cockatoo	20	0	0	0	0	0	40	0	40	0	Omnivore	Ref_4	A	Carolina	0	0	10	30	30	30	0	0	Ref_4	1	Jessica	0	256	Dunning08	1
1930	Nonpasseriformes	Psittaciformes	Psittacidae	Parrots	68	BL3	Cacatua roseicapilla	Galah	0	0	0	0	0	0	0	0	100	0	PlantSeed	Ref_4	A	Carolina	0	0	100	0	0	0	0	0	Ref_4	1	Jessica	0	325.33	PrimScale	1
1931	Nonpasseriformes	Psittaciformes	Psittacidae	Parrots	68	BL3	Cacatua leadbeateri	Major Mitchell's Cockatoo	20	0	0	0	0	0	0	0	80	0	PlantSeed	Ref_4	A	Carolina	0	0	10	0	40	50	0	0	Ref_4	1	Other	0	396.83	Dunning08	1
1932	Nonpasseriformes	Psittaciformes	Psittacidae	Parrots	68	BL3	Cacatua sulphurea	Yellow-crested Cockatoo	0	0	0	0	0	0	50	0	50	0	Omnivore	Ref_4	A	Carolina	0	0	0	0	60	40	0	0	Ref_4	1	Jessica	0	303.34	Dunning08	1
1933	Nonpasseriformes	Psittaciformes	Psittacidae	Parrots	68	BL3	Cacatua galerita	Sulphur-crested Cockatoo	0	0	0	0	0	0	40	0	40	20	PlantSeed	Ref_4	A	Carolina	0	0	40	10	30	20	0	0	Ref_4	1	Other	0	720.43	Dunning08	1
1934	Nonpasseriformes	Psittaciformes	Psittacidae	Parrots	68	BL3	Cacatua ophthalmica	Blue-eyed Cockatoo	0	0	0	0	0	0	50	0	50	0	Omnivore	Ref_4	A	Carolina	0	0	0	20	40	40	0	0	Ref_4	1	Other	0	492	Dunning08	1
1935	Nonpasseriformes	Psittaciformes	Psittacidae	Parrots	68	BL3	Cacatua moluccensis	Salmon-crested Cockatoo	0	0	0	0	0	0	50	0	50	0	Omnivore	Ref_4	A	Carolina	0	0	20	30	30	20	0	0	Ref_4	1	Other	0	834.99	Dunning08	1
1936	Nonpasseriformes	Psittaciformes	Psittacidae	Parrots	68	BL3	Cacatua alba	White Cockatoo	10	0	0	0	0	0	0	0	90	0	PlantSeed	Ref_4	A	Carolina	0	0	10	10	40	40	0	0	Ref_4	1	Other	0	570	Dunning08	1
1937	Nonpasseriformes	Psittaciformes	Psittacidae	Parrots	68	BL3	Cacatua haematuropygia	Philippine Cockatoo	0	0	0	0	0	0	50	0	50	0	Omnivore	Ref_4	A	Carolina	0	0	20	40	40	0	0	0	Ref_4	1	Jessica	0	288	Dunning08	1
1938	Nonpasseriformes	Psittaciformes	Psittacidae	Parrots	68	BL3	Cacatua goffiniana	Tanimbar Cockatoo	10	0	0	0	0	0	20	0	60	10	PlantSeed	Ref_4	D1	Carolina	0	0	50	50	0	0	0	0	Ref_4	1	Jessica	0	275	Dunning08	1
1939	Nonpasseriformes	Psittaciformes	Psittacidae	Parrots	68	BL3	Cacatua sanguinea	Little Corella	10	0	0	0	0	0	0	0	50	40	PlantSeed	Ref_4	A	Carolina	0	0	50	30	20	0	0	0	Ref_4	1	Other	0	523.69	Dunning08	1
1940	Nonpasseriformes	Psittaciformes	Psittacidae	Parrots	68	BL3	Cacatua pastinator	Western Corella	10	0	0	0	0	0	0	0	90	0	PlantSeed	Ref_4	A	Carolina	0	0	100	0	0	0	0	0	Ref_4	1	Jessica	0	631.7	Dunning08	1
1941	Nonpasseriformes	Psittaciformes	Psittacidae	Parrots	68	BL3	Cacatua tenuirostris	Long-billed Corella	0	0	0	0	0	0	0	0	60	40	PlantSeed	Ref_4	A	Carolina	0	0	100	0	0	0	0	0	Ref_4	1	Jessica	0	566.61	Dunning08	1
1942	Nonpasseriformes	Psittaciformes	Psittacidae	Parrots	68	BL3	Cacatua ducorpsii	Solomons Cockatoo	20	0	0	0	0	0	30	0	30	20	Omnivore	Ref_4	A	Carolina	0	0	33	33	33	0	0	0	Ref_4	1	Jessica	0	394	Dunning08	1
1943	Nonpasseriformes	Psittaciformes	Psittacidae	Parrots	68	BL3	Nymphicus hollandicus	Cockatiel	0	0	0	0	0	0	0	0	100	0	PlantSeed	Ref_4	A	Carolina	0	0	60	40	0	0	0	0	Ref_4	1	Jessica	0	94.61	Dunning08	1
1945	Nonpasseriformes	Psittaciformes	Psittacidae	Parrots	68	BL3	Chalcopsitta atra	Black Lory	0	0	0	0	0	0	20	80	0	0	FruiNect	Ref_4	D1	Carolina	0	0	0	30	40	30	0	0	Ref_4	1	Walter	0	195	Dunning08	1
1948	Nonpasseriformes	Psittaciformes	Psittacidae	Parrots	68	BL3	Chalcopsitta duivenbodei	Brown Lory	0	0	0	0	0	0	20	80	0	0	FruiNect	Ref_4	D1	Carolina	0	0	0	40	60	0	0	0	Genus	0	Other	0	218	GenAvg	0
1949	Nonpasseriformes	Psittaciformes	Psittacidae	Parrots	68	BL3	Chalcopsitta sintillata	Yellow-streaked Lory	0	0	0	0	0	0	0	100	0	0	FruiNect	Ref_4	A	Carolina	0	0	0	40	60	0	0	0	Ref_4	1	Other	0	190	Dunning08	1
1950	Nonpasseriformes	Psittaciformes	Psittacidae	Parrots	68	BL3	Chalcopsitta cardinalis	Cardinal Lory	0	0	0	0	0	0	50	50	0	0	FruiNect	Ref_4	A	Carolina	0	0	0	40	60	0	0	0	Ref_4	1	Other	0	183	Dunning08	1
1951	Nonpasseriformes	Psittaciformes	Psittacidae	Parrots	68	BL3	Eos histrio	Red-and-blue Lory	0	0	0	0	0	0	100	0	0	0	FruiNect	Ref_4	B	Carolina	0	0	0	0	30	70	0	0	Ref_4	1	Jessica	0	113.33	GenAvg	0
1952	Nonpasseriformes	Psittaciformes	Psittacidae	Parrots	68	BL3	Eos squamata	Violet-necked Lory	0	0	0	0	0	0	30	30	0	40	FruiNect	Ref_4	A	Carolina	0	0	0	50	50	0	0	0	Ref_4	1	Jessica	0	100	PrimScale	1	MarceloR
1953	Nonpasseriformes	Psittaciformes	Psittacidae	Parrots	68	BL3	Eos bornea	Red Lory	0	0	0	0	0	0	0	80	0	20	FruiNect	Ref_4	B	Carolina	0	0	0	0	30	70	0	0	Ref_4	1	Jessica	0	156	Dunning08	1
1954	Nonpasseriformes	Psittaciformes	Psittacidae	Parrots	68	BL3	Eos reticulata	Blue-streaked Lory	10	0	0	0	0	0	30	30	0	30	FruiNect	Ref_4	D1	Carolina	0	0	0	0	50	50	0	0	Ref_4	1	Jessica	0	113.33	GenAvg	0
1955	Nonpasseriformes	Psittaciformes	Psittacidae	Parrots	68	BL3	Eos cyanogenia	Black-winged Lory	0	0	0	0	0	0	0	80	0	20	FruiNect	Ref_4	B	Carolina	0	0	0	0	60	40	0	0	Ref_4	1	Jessica	0	167	Dunning08	1
1956	Nonpasseriformes	Psittaciformes	Psittacidae	Parrots	68	BL3	Eos semilarvata	Blue-eared Lory	0	0	0	0	0	0	0	100	0	0	FruiNect	Ref_4	A	Carolina	0	0	0	0	60	40	0	0	Ref_4	1	Jessica	0	94.47	Dunning08	1
1957	Nonpasseriformes	Psittaciformes	Psittacidae	Parrots	68	BL3	Pseudeos fuscata	Dusky Lory	0	0	0	0	0	0	20	60	0	20	FruiNect	Ref_4	A	Carolina	0	0	0	0	60	40	0	0	Ref_4	1	Jessica	0	149	Dunning08	1
1958	Nonpasseriformes	Psittaciformes	Psittacidae	Parrots	68	BL3	Trichoglossus ornatus	Ornate Lorikeet	0	0	0	0	0	0	30	70	0	0	FruiNect	Ref_4	B	Carolina	0	0	0	0	60	40	0	0	Ref_4	1	Jessica	0	120	PrimScale	1	MarceloR
1959	Nonpasseriformes	Psittaciformes	Psittacidae	Parrots	68	BL3	Trichoglossus haematodus	Rainbow Lorikeet	0	0	0	0	0	0	30	40	30	0	FruiNect	Ref_4	A	Carolina	0	0	0	40	40	20	0	0	Ref_4	1	Jessica	0	113.25	Dunning08	1
1961	Nonpasseriformes	Psittaciformes	Psittacidae	Parrots	68	BL3	Trichoglossus euteles	Olive-headed Lorikeet	0	0	0	0	0	0	0	100	0	0	FruiNect	Ref_4	D1	Carolina	0	0	0	40	40	20	0	0	Ref_4	1	Jessica	0	73.7	Dunning08	1
1962	Nonpasseriformes	Psittaciformes	Psittacidae	Parrots	68	BL3	Trichoglossus flavoviridis	Yellow-and-green Lorikeet	0	0	0	0	0	0	30	20	0	50	Omnivore	Ref_4	B	Carolina	0	0	0	40	40	20	0	0	Ref_4	1	Jessica	0	90.54	GenAvg	0
1963	Nonpasseriformes	Psittaciformes	Psittacidae	Parrots	68	BL3	Trichoglossus johnstoniae	Mindanao Lorikeet	0	0	0	0	0	0	0	100	0	0	FruiNect	Ref_4	A	Carolina	0	0	0	0	60	40	0	0	Ref_4	1	Jessica	0	55.2	Dunning08	1
1964	Nonpasseriformes	Psittaciformes	Psittacidae	Parrots	68	BL3	Trichoglossus rubiginosus	Pohnpei Lorikeet	20	0	0	0	0	0	30	50	0	0	FruiNect	Ref_4	A	Carolina	0	0	0	0	40	60	0	0	Ref_4	1	Jessica	0	77.5	PrimScale	1
1965	Nonpasseriformes	Psittaciformes	Psittacidae	Parrots	68	BL3	Trichoglossus chlorolepidotus	Scaly-breasted Lorikeet	0	0	0	0	0	0	30	60	0	10	FruiNect	Ref_4	A	Carolina	0	0	0	40	40	20	0	0	Ref_4	1	Jessica	0	87.1	Dunning08	1
1966	Nonpasseriformes	Psittaciformes	Psittacidae	Parrots	68	BL3	Psitteuteles versicolor	Varied Lorikeet	0	0	0	0	0	0	0	100	0	0	FruiNect	Ref_4	A	Carolina	0	0	0	0	60	40	0	0	Ref_4	1	Jessica	0	53.5	Dunning08	1
1967	Nonpasseriformes	Psittaciformes	Psittacidae	Parrots	68	BL3	Psitteuteles iris	Iris Lorikeet	0	0	0	0	0	0	0	100	0	0	FruiNect	Ref_4	B	Carolina	0	0	0	0	60	40	0	0	Ref_4	1	Jessica	0	58.75	GenAvg	0
1968	Nonpasseriformes	Psittaciformes	Psittacidae	Parrots	68	BL3	Psitteuteles goldiei	Goldie's Lorikeet	0	0	0	0	0	0	0	100	0	0	FruiNect	Ref_4	A	Carolina	0	0	0	0	60	40	0	0	Ref_4	1	Jessica	0	58.7	Dunning08	1
1969	Nonpasseriformes	Psittaciformes	Psittacidae	Parrots	68	BL3	Lorius garrulus	Chattering Lory	0	0	0	0	0	0	0	100	0	0	FruiNect	Ref_4	B	Carolina	0	0	0	0	40	60	0	0	Ref_4	1	Jessica	0	143	Dunning08	1
1970	Nonpasseriformes	Psittaciformes	Psittacidae	Parrots	68	BL3	Lorius domicella	Purple-naped Lory	0	0	0	0	0	0	40	60	0	0	FruiNect	Ref_4	B	Carolina	0	0	0	40	40	20	0	0	Ref_4	1	Jessica	0	182	Dunning08	1
1971	Nonpasseriformes	Psittaciformes	Psittacidae	Parrots	68	BL3	Lorius lory	Black-capped Lory	30	0	0	0	0	0	30	40	0	0	FruiNect	Ref_4	A	Carolina	0	0	0	40	40	20	0	0	Ref_4	1	Jessica	0	176.89	Dunning08	1
1972	Nonpasseriformes	Psittaciformes	Psittacidae	Parrots	68	BL3	Lorius hypoinochrous	Purple-bellied Lory	0	0	0	0	0	0	20	60	0	20	FruiNect	Ref_4	A	Carolina	0	0	0	0	60	40	0	0	Ref_4	1	Jessica	0	187	Dunning08	1
1973	Nonpasseriformes	Psittaciformes	Psittacidae	Parrots	68	BL3	Lorius albidinucha	White-naped Lory	0	0	0	0	0	0	20	60	0	20	FruiNect	Ref_4	A	Carolina	0	0	0	30	40	30	0	0	Ref_4	1	Other	0	132	Dunning08	1
1974	Nonpasseriformes	Psittaciformes	Psittacidae	Parrots	68	BL3	Lorius chlorocercus	Yellow-bibbed Lory	10	0	0	0	0	0	30	40	20	0	FruiNect	Ref_4	A	Carolina	0	0	0	40	40	20	0	0	Ref_4	1	Jessica	0	173.51	Dunning08	1
1975	Nonpasseriformes	Psittaciformes	Psittacidae	Parrots	68	BL3	Phigys solitarius	Collared Lory	0	0	0	0	0	0	20	60	0	20	FruiNect	Ref_4	A	Carolina	0	0	0	0	40	60	0	0	Ref_4	1	Jessica	0	83.26	Dunning08	1
1976	Nonpasseriformes	Psittaciformes	Psittacidae	Parrots	68	BL3	Vini australis	Blue-crowned Lorikeet	0	0	0	0	0	0	50	50	0	0	FruiNect	Ref_4	A	Carolina	0	0	0	0	60	40	0	0	Ref_4	1	Jessica	0	55	PrimScale	1	MarceloR
1977	Nonpasseriformes	Psittaciformes	Psittacidae	Parrots	68	BL3	Vini kuhlii	Rimatara Lorikeet	0	0	0	0	0	0	30	20	0	50	Omnivore	Ref_4	A	Carolina	0	0	0	40	40	20	0	0	Ref_4	1	Jessica	0	55	PrimScale	1	MarceloR
1978	Nonpasseriformes	Psittaciformes	Psittacidae	Parrots	68	BL3	Vini stepheni	Henderson Lorikeet	20	0	0	0	0	0	30	50	0	0	FruiNect	Ref_4	A	Carolina	0	0	0	33	33	33	0	0	Ref_4	1	Jessica	0	55	Dunning08	1
1979	Nonpasseriformes	Psittaciformes	Psittacidae	Parrots	68	BL3	Vini peruviana	Blue Lorikeet	0	0	0	0	0	0	20	70	0	10	FruiNect	Ref_4	A	Carolina	0	0	0	0	30	70	0	0	Ref_4	1	Jessica	0	29	Dunning08	1
1980	Nonpasseriformes	Psittaciformes	Psittacidae	Parrots	68	BL3	Vini ultramarina	Ultramarine Lorikeet	0	0	0	0	0	0	20	70	0	10	FruiNect	Ref_4	A	Carolina	0	0	0	0	40	60	0	0	Ref_4	1	Jessica	0	40	PrimScale	1	MarceloR
1981	Nonpasseriformes	Psittaciformes	Psittacidae	Parrots	68	BL3	Glossopsitta concinna	Musk Lorikeet	10	0	0	0	0	0	10	30	10	40	Omnivore	Ref_4	A	Carolina	0	0	0	0	60	40	0	0	Ref_4	1	Jessica	0	70.54	Dunning08	1
1982	Nonpasseriformes	Psittaciformes	Psittacidae	Parrots	68	BL3	Glossopsitta pusilla	Little Lorikeet	0	0	0	0	0	0	30	40	0	30	FruiNect	Ref_4	A	Carolina	0	0	0	0	60	40	0	0	Ref_4	1	Jessica	0	39.4	Dunning08	1
1983	Nonpasseriformes	Psittaciformes	Psittacidae	Parrots	68	BL3	Glossopsitta porphyrocephala	Purple-crowned Lorikeet	0	0	0	0	0	0	30	70	0	0	FruiNect	Ref_4	A	Carolina	0	0	0	0	60	40	0	0	Ref_4	1	Jessica	0	44.7	Dunning08	1
1984	Nonpasseriformes	Psittaciformes	Psittacidae	Parrots	68	BL3	Charmosyna palmarum	Palm Lorikeet	0	0	0	0	0	0	30	40	0	30	FruiNect	Ref_4	A	Carolina	0	0	0	33	33	33	0	0	Ref_4	1	Jessica	0	36.98	GenAvg	0
1985	Nonpasseriformes	Psittaciformes	Psittacidae	Parrots	68	BL3	Charmosyna rubrigularis	Red-chinned Lorikeet	0	0	0	0	0	0	0	50	0	50	Omnivore	Ref_4	A	Carolina	0	0	0	0	60	40	0	0	Ref_4	1	Jessica	0	37	Dunning08	1
1986	Nonpasseriformes	Psittaciformes	Psittacidae	Parrots	68	BL3	Charmosyna meeki	Meek's Lorikeet	0	0	0	0	0	0	20	70	0	10	FruiNect	Ref_4	A	Carolina	0	0	0	0	40	60	0	0	Ref_4	1	Jessica	0	23.8	Dunning08	1
1987	Nonpasseriformes	Psittaciformes	Psittacidae	Parrots	68	BL3	Charmosyna toxopei	Blue-fronted Lorikeet	0	0	0	0	0	0	0	100	0	0	FruiNect	Ref_4	B	Carolina	0	0	0	0	40	60	0	0	Ref_4	1	Jessica	0	36.98	GenAvg	0
1988	Nonpasseriformes	Psittaciformes	Psittacidae	Parrots	68	BL3	Charmosyna multistriata	Striated Lorikeet	0	0	0	0	0	0	30	20	0	50	Omnivore	Ref_4	A	Carolina	0	0	0	0	20	80	0	0	Ref_4	1	Jessica	0	36.98	GenAvg	0
1989	Nonpasseriformes	Psittaciformes	Psittacidae	Parrots	68	BL3	Charmosyna wilhelminae	Pygmy Lorikeet	0	0	0	0	0	0	0	60	0	40	FruiNect	Ref_4	A	Carolina	0	0	0	0	60	40	0	0	Ref_4	1	Jessica	0	36.98	GenAvg	0
1990	Nonpasseriformes	Psittaciformes	Psittacidae	Parrots	68	BL3	Charmosyna rubronotata	Red-fronted Lorikeet	0	0	0	0	0	0	0	100	0	0	FruiNect	Ref_4	B	Carolina	0	0	0	0	30	70	0	0	Ref_4	1	Other	0	32.5	PrimScale	1
1991	Nonpasseriformes	Psittaciformes	Psittacidae	Parrots	68	BL3	Charmosyna placentis	Red-flanked Lorikeet	0	0	0	0	0	0	0	50	0	50	Omnivore	Ref_4	A	Carolina	0	0	0	40	40	20	0	0	Ref_4	1	Jessica	0	33.6	Dunning08	1
1992	Nonpasseriformes	Psittaciformes	Psittacidae	Parrots	68	BL3	Charmosyna diadema	New Caledonian Lorikeet	0	0	0	0	0	0	10	50	0	40	FruiNect	Ref_4	D1	Carolina	0	0	0	30	30	40	0	0	Genus	0	Walter	0	36.98	GenAvg	0
1994	Nonpasseriformes	Psittaciformes	Psittacidae	Parrots	68	BL3	Charmosyna amabilis	Red-throated Lorikeet	0	0	0	0	0	0	50	50	0	0	FruiNect	Ref_4	A	Carolina	0	0	0	40	40	20	0	0	Ref_4	1	Jessica	0	8.54	PrimScale	1	MarceloR
1995	Nonpasseriformes	Psittaciformes	Psittacidae	Parrots	68	BL3	Charmosyna margarethae	Duchess Lorikeet	0	0	0	0	0	0	20	50	0	30	FruiNect	Ref_4	A	Carolina	0	0	0	20	60	20	0	0	Ref_4	1	Jessica	0	49.39	Dunning08	1
1996	Nonpasseriformes	Psittaciformes	Psittacidae	Parrots	68	BL3	Charmosyna pulchella	Fairy Lorikeet	0	0	0	0	0	0	0	60	0	40	FruiNect	Ref_4	C	Carolina	0	0	0	0	20	80	0	0	Ref_4	1	Jessica	0	34.1	Dunning08	1
1997	Nonpasseriformes	Psittaciformes	Psittacidae	Parrots	68	BL3	Charmosyna josefinae	Josephine's Lorikeet	0	0	0	0	0	0	0	60	0	40	FruiNect	Ref_4	A	Carolina	0	0	0	0	50	50	0	0	Ref_4	1	Jessica	0	74	Dunning08	1
1998	Nonpasseriformes	Psittaciformes	Psittacidae	Parrots	68	BL3	Charmosyna papou	Papuan Lorikeet	0	0	0	0	0	0	30	20	10	40	Omnivore	Ref_4	A	Carolina	0	0	0	0	60	40	0	0	Ref_4	1	Jessica	0	82.89	Dunning08	1
1999	Nonpasseriformes	Psittaciformes	Psittacidae	Parrots	68	BL3	Oreopsittacus arfaki	Plum-faced Lorikeet	0	0	0	0	0	0	30	40	0	30	FruiNect	Ref_4	A	Carolina	0	0	0	33	33	33	0	0	Ref_4	1	Jessica	0	20.2	Dunning08	1
2000	Nonpasseriformes	Psittaciformes	Psittacidae	Parrots	68	BL3	Neopsittacus musschenbroekii	Yellow-billed Lorikeet	20	0	0	0	0	0	40	10	20	10	Omnivore	Ref_4	A	Carolina	0	0	20	20	40	20	0	0	Ref_4	1	Jessica	0	50.9	Dunning08	1
2001	Nonpasseriformes	Psittaciformes	Psittacidae	Parrots	68	BL3	Neopsittacus pullicauda	Orange-billed Lorikeet	0	0	0	0	0	0	10	50	10	30	FruiNect	Ref_4	A	Carolina	0	0	0	40	40	20	0	0	Ref_4	1	Jessica	0	33.2	Dunning08	1
2002	Nonpasseriformes	Psittaciformes	Psittacidae	Parrots	68	BL3	Nestor notabilis	Kea	0	0	0	0	0	10	30	0	0	60	PlantSeed	Ref_4	A	Carolina	0	0	20	40	30	10	0	0	Ref_4	1	Other	0	862.97	Dunning08	1
2004	Nonpasseriformes	Psittaciformes	Psittacidae	Parrots	68	BL3	Nestor meridionalis	Kaka	10	0	0	0	0	0	40	10	10	30	Omnivore	Ref_4	A	Carolina	0	0	20	20	40	20	0	0	Ref_4	1	Jessica	0	428.01	Dunning08	1
2005	Nonpasseriformes	Psittaciformes	Psittacidae	Parrots	68	BL3	Micropsitta keiensis	Yellow-capped Pygmy-parrot	0	0	0	0	0	0	0	0	10	90	PlantSeed	Ref_4	A	Carolina	0	0	0	40	40	20	0	0	Ref_4	1	Other	0	12.1	Dunning08	1
2006	Nonpasseriformes	Psittaciformes	Psittacidae	Parrots	68	BL3	Micropsitta geelvinkiana	Geelvink Pygmy-parrot	0	0	0	0	0	0	0	0	10	90	PlantSeed	Ref_4	A	Carolina	0	0	0	50	50	0	0	0	Ref_4	1	Jessica	0	12.2	Dunning08	1
2007	Nonpasseriformes	Psittaciformes	Psittacidae	Parrots	68	BL3	Micropsitta pusio	Buff-faced Pygmy-parrot	20	0	0	0	0	0	20	0	20	40	PlantSeed	Ref_4	A	Carolina	0	0	0	50	50	0	0	0	Ref_4	1	Jessica	0	14	Dunning08	1
2008	Nonpasseriformes	Psittaciformes	Psittacidae	Parrots	68	BL3	Micropsitta meeki	Meek's Pygmy-parrot	0	0	0	0	0	0	0	0	0	100	PlantSeed	Ref_4	A	Carolina	0	0	0	40	40	20	0	0	Ref_4	1	Other	0	12.98	GenAvg	0
2009	Nonpasseriformes	Psittaciformes	Psittacidae	Parrots	68	BL3	Micropsitta finschii	Finsch's Pygmy-parrot	30	0	0	0	0	0	0	0	0	70	PlantSeed	Ref_4	A	Carolina	0	0	0	50	50	0	0	0	Ref_4	1	Jessica	0	14.95	Dunning08	1
2010	Nonpasseriformes	Psittaciformes	Psittacidae	Parrots	68	BL3	Micropsitta bruijnii	Red-breasted Pygmy-parrot	0	0	0	0	0	0	40	0	0	60	PlantSeed	Ref_4	A	Carolina	0	0	0	0	50	50	0	0	Ref_4	1	Jessica	0	13.43	Dunning08	1
2011	Nonpasseriformes	Psittaciformes	Psittacidae	Parrots	68	BL3	Cyclopsitta gulielmitertii	Orange-breasted Fig-parrot	0	0	0	0	0	0	0	30	60	10	PlantSeed	Ref_4	A	Carolina	0	0	0	40	40	20	0	0	Ref_4	1	Jessica	0	31	Dunning08	1
2012	Nonpasseriformes	Psittaciformes	Psittacidae	Parrots	68	BL3	Cyclopsitta diophthalma	Double-eyed Fig-parrot	10	0	0	0	0	0	30	20	20	20	Omnivore	Ref_4	A	Carolina	0	0	0	40	40	20	0	0	Ref_4	1	Jessica	0	41.84	Dunning08	1
2013	Nonpasseriformes	Psittaciformes	Psittacidae	Parrots	68	BL3	Psittaculirostris desmarestii	Large Fig-parrot	0	0	0	0	0	0	60	0	40	0	FruiNect	Ref_4	A	Carolina	0	0	0	20	60	20	0	0	Ref_4	1	Other	0	117	Dunning08	1
2014	Nonpasseriformes	Psittaciformes	Psittacidae	Parrots	68	BL3	Psittaculirostris edwardsii	Edwards's Fig-parrot	0	0	0	0	0	0	100	0	0	0	FruiNect	Ref_4	A	Carolina	0	0	0	0	60	40	0	0	Ref_4	1	Jessica	0	105	PrimScale	1
2015	Nonpasseriformes	Psittaciformes	Psittacidae	Parrots	68	BL3	Psittaculirostris salvadorii	Salvadori's Fig-parrot	0	0	0	0	0	0	30	0	70	0	PlantSeed	Ref_4	B	Carolina	0	0	0	0	60	40	0	0	Ref_4	1	Jessica	0	118	Dunning08	1
2016	Nonpasseriformes	Psittaciformes	Psittacidae	Parrots	68	BL3	Bolbopsittacus lunulatus	Guaiabero	0	0	0	0	0	0	100	0	0	0	FruiNect	Ref_4	A	Carolina	0	0	0	0	80	20	0	0	Ref_4	1	Jessica	0	67.6	Dunning08	1
2017	Nonpasseriformes	Psittaciformes	Psittacidae	Parrots	68	BL3	Psittinus cyanurus	Blue-rumped Parrot	0	0	0	0	0	0	50	0	50	0	Omnivore	Ref_4	B	Carolina	0	0	0	20	40	40	0	0	Ref_4	1	Other	0	11.77	PrimScale	1	MarceloR
2018	Nonpasseriformes	Psittaciformes	Psittacidae	Parrots	68	BL3	Psittacella brehmii	Brehm's Tiger-parrot	0	0	0	0	0	0	30	10	30	30	PlantSeed	Ref_4	A	Carolina	0	0	0	20	40	40	0	0	Ref_4	1	Other	0	107	Dunning08	1
2019	Nonpasseriformes	Psittaciformes	Psittacidae	Parrots	68	BL3	Psittacella picta	Painted Tiger-parrot	0	0	0	0	0	0	50	0	50	0	Omnivore	Ref_4	A	Carolina	0	0	0	50	50	0	0	0	Ref_4	1	Jessica	0	62.9	Dunning08	1
2020	Nonpasseriformes	Psittaciformes	Psittacidae	Parrots	68	BL3	Psittacella modesta	Modest Tiger-parrot	0	0	0	0	0	0	50	0	50	0	Omnivore	Ref_4	A	Carolina	0	0	0	40	40	20	0	0	Ref_4	1	Jessica	0	44.7	Dunning08	1
2021	Nonpasseriformes	Psittaciformes	Psittacidae	Parrots	68	BL3	Psittacella madaraszi	Madarasz's Tiger-parrot	0	0	0	0	0	0	30	0	50	20	PlantSeed	Ref_4	A	Carolina	0	0	0	40	40	20	0	0	Ref_4	1	Jessica	0	38.81	Dunning08	1
2022	Nonpasseriformes	Psittaciformes	Psittacidae	Parrots	68	BL3	Geoffroyus geoffroyi	Red-cheeked Parrot	0	0	0	0	0	0	30	0	30	40	PlantSeed	Ref_4	A	Carolina	0	0	0	0	60	40	0	0	Ref_4	1	Jessica	0	164	Dunning08	1
2023	Nonpasseriformes	Psittaciformes	Psittacidae	Parrots	68	BL3	Geoffroyus simplex	Blue-collared Parrot	0	0	0	0	0	0	0	10	70	20	PlantSeed	Ref_4	A	Carolina	0	0	0	20	40	40	0	0	Ref_4	1	Other	0	161	Dunning08	1
2024	Nonpasseriformes	Psittaciformes	Psittacidae	Parrots	68	BL3	Geoffroyus heteroclitus	Singing Parrot	0	0	0	0	0	0	90	0	0	10	FruiNect	Ref_4	A	Carolina	0	0	0	0	30	70	0	0	Ref_4	1	Jessica	0	170	Dunning08	1
2025	Nonpasseriformes	Psittaciformes	Psittacidae	Parrots	68	BL3	Prioniturus montanus	Luzon Racquet-tail	0	0	0	0	0	0	100	0	0	0	FruiNect	Ref_4	A	Carolina	0	0	0	50	50	0	0	0	Ref_4	1	Jessica	0	118.26	Dunning08	1
2026	Nonpasseriformes	Psittaciformes	Psittacidae	Parrots	68	BL3	Prioniturus waterstradti	Mindanao Racquet-tail	0	0	0	0	0	0	70	0	30	0	FruiNect	Ref_4	D1	Carolina	0	0	0	40	40	20	0	0	Genus	0	Walter	0	119	Dunning08	1
2027	Nonpasseriformes	Psittaciformes	Psittacidae	Parrots	68	BL3	Prioniturus platenae	Blue-headed Racquet-tail	0	0	0	0	0	0	100	0	0	0	FruiNect	Ref_4	B	Carolina	0	0	0	40	40	20	0	0	Genus	0	Walter	0	112	Dunning08	1
2028	Nonpasseriformes	Psittaciformes	Psittacidae	Parrots	68	BL3	Prioniturus luconensis	Green Racquet-tail	0	0	0	0	0	0	70	0	20	10	FruiNect	Ref_4	A	Carolina	0	0	0	40	40	20	0	0	Ref_4	1	Jessica	0	108	Dunning08	1
2029	Nonpasseriformes	Psittaciformes	Psittacidae	Parrots	68	BL3	Prioniturus discurus	Blue-crowned Racquet-tail	0	0	0	0	0	0	100	0	0	0	FruiNect	Ref_4	B	Carolina	0	0	0	40	40	20	0	0	Ref_4	1	Jessica	0	148.05	Dunning08	1
2030	Nonpasseriformes	Psittaciformes	Psittacidae	Parrots	68	BL3	Prioniturus verticalis	Blue-winged Racquet-tail	0	0	0	0	0	0	70	0	30	0	FruiNect	Ref_4	D1	Carolina	0	0	0	40	40	20	0	0	Genus	0	Walter	0	45.04	PrimScale	1	MarceloR
2031	Nonpasseriformes	Psittaciformes	Psittacidae	Parrots	68	BL3	Prioniturus flavicans	Yellowish-breasted Racquet-tail	0	0	0	0	0	0	70	0	30	0	FruiNect	Ref_4	D1	Carolina	0	0	0	40	40	20	0	0	Genus	0	Walter	0	116.8	GenAvg	0
2032	Nonpasseriformes	Psittaciformes	Psittacidae	Parrots	68	BL3	Prioniturus platurus	Golden-mantled Racquet-tail	0	0	0	0	0	0	60	0	40	0	FruiNect	Ref_4	A	Carolina	0	0	0	30	50	20	0	0	Ref_4	1	Jessica	0	66.29	Dunning08	1
2033	Nonpasseriformes	Psittaciformes	Psittacidae	Parrots	68	BL3	Prioniturus mada	Buru Racquet-tail	0	0	0	0	0	0	70	0	30	0	FruiNect	Ref_4	D1	Carolina	0	0	0	40	40	20	0	0	Genus	0	Walter	0	116.8	GenAvg	0
2034	Nonpasseriformes	Psittaciformes	Psittacidae	Parrots	68	BL3	Tanygnathus megalorynchos	Great-billed Parrot	0	0	0	0	0	0	100	0	0	0	FruiNect	Ref_4	A	Carolina	0	0	0	40	40	20	0	0	Ref_4	1	Jessica	0	325	Dunning08	1
2035	Nonpasseriformes	Psittaciformes	Psittacidae	Parrots	68	BL3	Tanygnathus lucionensis	Blue-naped Parrot	0	0	0	0	0	0	50	0	50	0	Omnivore	Ref_4	A	Carolina	0	0	0	0	40	60	0	0	Ref_4	1	Jessica	0	215	Dunning08	1
2037	Nonpasseriformes	Psittaciformes	Psittacidae	Parrots	68	BL3	Tanygnathus sumatranus	Blue-backed Parrot	0	0	0	0	0	0	100	0	0	0	FruiNect	Ref_4	A	Carolina	0	0	0	40	40	20	0	0	Ref_4	1	Jessica	0	269.56	Dunning08	1
2038	Nonpasseriformes	Psittaciformes	Psittacidae	Parrots	68	BL3	Tanygnathus gramineus	Black-lored Parrot	0	0	0	0	0	0	80	0	20	0	FruiNect	Ref_4	D1	Carolina	0	0	0	40	40	20	0	0	Genus	0	Walter	0	237.25	GenAvg	0
2039	Nonpasseriformes	Psittaciformes	Psittacidae	Parrots	68	BL3	Eclectus roratus	Eclectus Parrot	0	0	0	0	0	0	40	0	30	30	PlantSeed	Ref_4	A	Carolina	0	0	0	40	40	20	0	0	Ref_4	1	Jessica	0	480.76	Dunning08	1
2040	Nonpasseriformes	Psittaciformes	Psittacidae	Parrots	68	BL3	Psittrichas fulgidus	Pesquet's Parrot	0	0	0	0	0	0	70	10	0	20	FruiNect	Ref_4	A	Carolina	0	0	0	30	50	20	0	0	Ref_4	1	Other	0	864.99	Dunning08	1
2041	Nonpasseriformes	Psittaciformes	Psittacidae	Parrots	68	BL3	Prosopeia splendens	Crimson Shining-parrot	20	0	0	0	0	0	60	0	10	10	FruiNect	Ref_4	D1	Carolina	0	0	0	40	40	20	0	0	Genus	0	Walter	0	143.2	PrimScale	1	MarceloR
2042	Nonpasseriformes	Psittaciformes	Psittacidae	Parrots	68	BL3	Prosopeia personata	Masked Shining-parrot	20	0	0	0	0	0	30	0	30	20	Omnivore	Ref_4	A	Carolina	0	0	0	33	33	33	0	0	Ref_4	1	Jessica	0	163.71	PrimScale	1	MarceloR
2043	Nonpasseriformes	Psittaciformes	Psittacidae	Parrots	68	BL3	Prosopeia tabuensis	Red Shining-parrot	10	0	0	0	0	0	90	0	0	0	FruiNect	Ref_4	A	Carolina	0	0	0	40	40	20	0	0	Ref_4	1	Jessica	0	232	Dunning08	1
2044	Nonpasseriformes	Psittaciformes	Psittacidae	Parrots	68	BL3	Alisterus scapularis	Australian King-parrot	0	0	0	0	0	0	30	10	30	30	PlantSeed	Ref_4	A	Carolina	0	0	20	40	40	0	0	0	Ref_4	1	Jessica	0	232.26	Dunning08	1
2045	Nonpasseriformes	Psittaciformes	Psittacidae	Parrots	68	BL3	Alisterus amboinensis	Moluccan King-parrot	0	0	0	0	0	0	40	0	30	30	PlantSeed	Ref_4	A	Carolina	0	0	0	40	40	20	0	0	Ref_4	1	Jessica	0	153	Dunning08	1
2046	Nonpasseriformes	Psittaciformes	Psittacidae	Parrots	68	BL3	Alisterus chloropterus	Papuan King-parrot	0	0	0	0	0	0	50	0	50	0	Omnivore	Ref_4	A	Carolina	0	0	0	40	40	20	0	0	Ref_4	1	Jessica	0	156	Dunning08	1
2047	Nonpasseriformes	Psittaciformes	Psittacidae	Parrots	68	BL3	Aprosmictus jonquillaceus	Olive-shouldered Parrot	10	0	0	0	0	0	30	10	30	20	Omnivore	Ref_4	D1	Carolina	0	0	0	40	40	20	0	0	Genus	0	Walter	0	119	Dunning08	1
2048	Nonpasseriformes	Psittaciformes	Psittacidae	Parrots	68	BL3	Aprosmictus erythropterus	Red-winged Parrot	10	0	0	0	0	0	30	10	30	20	Omnivore	Ref_4	A	Carolina	0	0	0	40	40	20	0	0	Ref_4	1	Jessica	0	136	Dunning08	1
2049	Nonpasseriformes	Psittaciformes	Psittacidae	Parrots	68	BL3	Polytelis swainsonii	Superb Parrot	0	0	0	0	0	0	30	0	50	20	PlantSeed	Ref_4	A	Carolina	0	0	0	50	50	0	0	0	Ref_4	1	Jessica	0	153	Dunning08	1
2050	Nonpasseriformes	Psittaciformes	Psittacidae	Parrots	68	BL3	Polytelis anthopeplus	Regent Parrot	0	0	0	0	0	0	30	0	40	30	PlantSeed	Ref_4	A	Carolina	0	0	0	50	50	0	0	0	Ref_4	1	Jessica	0	170	Dunning08	1
2054	Nonpasseriformes	Psittaciformes	Psittacidae	Parrots	68	BL3	Polytelis alexandrae	Princess Parrot	0	0	0	0	0	0	0	0	70	30	PlantSeed	Ref_4	A	Carolina	0	0	0	40	40	20	0	0	Ref_4	1	Jessica	0	103.69	Dunning08	1
2055	Nonpasseriformes	Psittaciformes	Psittacidae	Parrots	68	BL3	Purpureicephalus spurius	Red-capped Parrot	10	0	0	0	0	0	10	0	50	30	PlantSeed	Ref_4	A	Carolina	0	0	0	0	60	40	0	0	Ref_4	1	Jessica	0	116	Dunning08	1
2056	Nonpasseriformes	Psittaciformes	Psittacidae	Parrots	68	BL3	Barnardius zonarius	Ringneck Parrot	10	0	0	0	0	0	60	10	10	10	FruiNect	Ref_4	A	Carolina	0	0	0	0	60	40	0	0	Ref_4	1	Jessica	0	121	PrimScale	1
2059	Nonpasseriformes	Psittaciformes	Psittacidae	Parrots	68	BL3	Platycercus caledonicus	Green Rosella	10	0	0	0	0	0	20	0	40	30	PlantSeed	Ref_4	A	Carolina	0	0	0	33	33	33	0	0	Ref_4	1	Jessica	0	132.59	Dunning08	1
2060	Nonpasseriformes	Psittaciformes	Psittacidae	Parrots	68	BL3	Platycercus elegans	Crimson Rosella	10	0	0	0	0	0	30	0	30	30	PlantSeed	Ref_4	A	Carolina	0	0	10	20	50	20	0	0	Ref_4	1	Other	0	123.86	Dunning08	1
2064	Nonpasseriformes	Psittaciformes	Psittacidae	Parrots	68	BL3	Platycercus venustus	Northern Rosella	0	0	0	0	0	0	0	20	80	0	PlantSeed	Ref_4	A	Carolina	0	0	20	20	40	20	0	0	Ref_4	1	Jessica	0	89.44	Dunning08	1
2065	Nonpasseriformes	Psittaciformes	Psittacidae	Parrots	68	BL3	Platycercus adscitus	Pale-headed Rosella	0	0	0	0	0	0	30	0	40	30	PlantSeed	Ref_4	A	Carolina	0	0	0	50	50	0	0	0	Ref_4	1	Jessica	0	111	Dunning08	1
2066	Nonpasseriformes	Psittaciformes	Psittacidae	Parrots	68	BL3	Platycercus eximius	Eastern Rosella	10	0	0	0	0	0	30	0	30	30	PlantSeed	Ref_4	A	Carolina	0	0	33	33	33	0	0	0	Ref_4	1	Jessica	0	104	Dunning08	1
2067	Nonpasseriformes	Psittaciformes	Psittacidae	Parrots	68	BL3	Platycercus icterotis	Western Rosella	0	0	0	0	0	0	30	0	40	30	PlantSeed	Ref_4	A	Carolina	0	0	33	33	33	0	0	0	Ref_4	1	Jessica	0	63.26	Dunning08	1
2068	Nonpasseriformes	Psittaciformes	Psittacidae	Parrots	68	BL3	Northiella haematogaster	Blue Bonnet	10	0	0	0	0	0	30	0	30	30	PlantSeed	Ref_4	A	Carolina	0	0	0	50	50	0	0	0	Ref_4	1	Jessica	0	85.92	Dunning08	1
2069	Nonpasseriformes	Psittaciformes	Psittacidae	Parrots	68	BL3	Psephotus haematonotus	Red-rumped Parrot	0	0	0	0	0	0	30	0	40	30	PlantSeed	Ref_4	A	Carolina	0	0	33	33	33	0	0	0	Ref_4	1	Jessica	0	61.39	Dunning08	1
2070	Nonpasseriformes	Psittaciformes	Psittacidae	Parrots	68	BL3	Psephotus varius	Mulga Parrot	0	0	0	0	0	0	0	0	100	0	PlantSeed	Ref_4	A	Carolina	0	0	0	50	50	0	0	0	Ref_4	1	Jessica	0	61.5	Dunning08	1
2071	Nonpasseriformes	Psittaciformes	Psittacidae	Parrots	68	BL3	Psephotus dissimilis	Hooded Parrot	0	0	0	0	0	0	0	0	100	0	PlantSeed	Ref_4	A	Carolina	0	0	50	50	0	0	0	0	Ref_4	1	Jessica	0	45.8	Dunning08	1
2072	Nonpasseriformes	Psittaciformes	Psittacidae	Parrots	68	BL3	Psephotus chrysopterygius	Golden-shouldered Parrot	0	0	0	0	0	0	0	0	70	30	PlantSeed	Ref_4	A	Carolina	0	0	50	50	0	0	0	0	Ref_4	1	Jessica	0	46.8	Dunning08	1
2074	Nonpasseriformes	Psittaciformes	Psittacidae	Parrots	68	BL3	Cyanoramphus unicolor	Antipodes Parakeet	0	0	0	0	0	10	10	0	10	70	PlantSeed	Ref_4	A	Carolina	0	0	40	40	20	0	0	0	Ref_4	1	Other	0	149.03	Dunning08	1
2076	Nonpasseriformes	Psittaciformes	Psittacidae	Parrots	68	BL3	Cyanoramphus novaezelandiae	Red-fronted Parakeet	10	0	0	0	0	0	30	0	30	30	PlantSeed	Ref_4	A	Carolina	0	0	20	40	40	0	0	0	Ref_4	1	Jessica	0	90.22	Dunning08	1
2077	Nonpasseriformes	Psittaciformes	Psittacidae	Parrots	68	BL3	Cyanoramphus auriceps	Yellow-crowned Parakeet	0	0	0	0	0	0	0	0	70	30	PlantSeed	Ref_4	A	Carolina	0	0	50	30	20	0	0	0	Ref_4	1	Jessica	0	45.64	Dunning08	1
2080	Nonpasseriformes	Psittaciformes	Psittacidae	Parrots	68	BL3	Eunymphicus cornutus	Horned Parakeet	0	0	0	0	0	0	30	60	0	10	FruiNect	Ref_4	A	Carolina	0	0	0	50	50	0	0	0	Ref_4	1	Jessica	0	130	Dunning08	1
2081	Nonpasseriformes	Psittaciformes	Psittacidae	Parrots	68	BL3	Neopsephotus bourkii	Bourke's Parrot	0	0	0	0	0	0	0	0	70	30	PlantSeed	Ref_4	A	Carolina	0	0	50	50	0	0	0	0	Ref_4	1	Jessica	0	44.4	Dunning08	1
2082	Nonpasseriformes	Psittaciformes	Psittacidae	Parrots	68	BL3	Neophema chrysostoma	Blue-winged Parrot	0	0	0	0	0	0	0	0	100	0	PlantSeed	Ref_4	A	Carolina	0	0	60	40	0	0	0	0	Ref_4	1	Jessica	0	46.1	Dunning08	1
2083	Nonpasseriformes	Psittaciformes	Psittacidae	Parrots	68	BL3	Neophema elegans	Elegant Parrot	0	0	0	0	0	0	0	0	100	0	PlantSeed	Ref_4	A	Carolina	0	0	60	40	0	0	0	0	Ref_4	1	Jessica	0	43.4	Dunning08	1
2084	Nonpasseriformes	Psittaciformes	Psittacidae	Parrots	68	BL3	Neophema petrophila	Rock Parrot	0	0	0	0	0	0	0	0	100	0	PlantSeed	Ref_4	A	Carolina	0	0	50	50	0	0	0	0	Ref_4	1	Jessica	0	53.2	Dunning08	1
2085	Nonpasseriformes	Psittaciformes	Psittacidae	Parrots	68	BL3	Neophema chrysogaster	Orange-bellied Parrot	0	0	0	0	0	0	0	0	100	0	PlantSeed	Ref_4	A	Carolina	0	0	50	50	0	0	0	0	Ref_4	1	Jessica	0	45.9	Dunning08	1
2086	Nonpasseriformes	Psittaciformes	Psittacidae	Parrots	68	BL3	Neophema pulchella	Turquoise Parrot	0	0	0	0	0	0	30	0	40	30	PlantSeed	Ref_4	A	Carolina	0	0	20	40	40	0	0	0	Ref_4	1	Jessica	0	41.37	Dunning08	1
2087	Nonpasseriformes	Psittaciformes	Psittacidae	Parrots	68	BL3	Neophema splendida	Scarlet-chested Parrot	0	0	0	0	0	0	0	0	100	0	PlantSeed	Ref_4	A	Carolina	0	0	20	40	40	0	0	0	Ref_4	1	Jessica	0	38.6	Dunning08	1
2088	Nonpasseriformes	Psittaciformes	Psittacidae	Parrots	68	BL3	Lathamus discolor	Swift Parrot	20	0	0	0	0	0	0	80	0	0	FruiNect	Ref_4	A	Carolina	0	0	0	0	60	40	0	0	Ref_4	1	Jessica	0	64.7	Dunning08	1
2089	Nonpasseriformes	Psittaciformes	Psittacidae	Parrots	68	BL3	Melopsittacus undulatus	Budgerigar	0	0	0	0	0	0	0	0	100	0	PlantSeed	Ref_4	A	Carolina	0	0	60	40	0	0	0	0	Ref_4	1	Jessica	0	28.99	Dunning08	1
2090	Nonpasseriformes	Psittaciformes	Psittacidae	Parrots	68	BL3	Pezoporus wallicus	Ground Parrot	0	0	0	0	0	0	0	0	60	40	PlantSeed	Ref_4	A	Carolina	0	0	80	20	0	0	0	0	Ref_4	1	Jessica	0	71.21	Dunning08	1
2091	Nonpasseriformes	Psittaciformes	Psittacidae	Parrots	68	BL3	Pezoporus occidentalis	Night Parrot	0	0	0	0	0	0	0	0	100	0	PlantSeed	Ref_4	A	Carolina	0	0	60	40	0	0	0	0	Ref_4	1	Jessica	0	130	GenAvg	0
2092	Nonpasseriformes	Psittaciformes	Psittacidae	Parrots	68	BL3	Strigops habroptila	Kakapo	0	0	0	0	0	0	30	0	20	50	PlantSeed	Ref_4	A	Carolina	0	0	100	0	0	0	0	0	Ref_4	1	Jessica	0	1732.05	Dunning08	1
2095	Nonpasseriformes	Psittaciformes	Psittacidae	Parrots	68	BL3	Coracopsis vasa	Vasa Parrot	0	0	0	0	0	0	60	0	40	0	FruiNect	Ref_4	A	Carolina	0	0	0	40	40	20	0	0	Ref_4	1	Jessica	0	525	Dunning08	1
2096	Nonpasseriformes	Psittaciformes	Psittacidae	Parrots	68	BL3	Coracopsis nigra	Black Parrot	0	0	0	0	0	0	60	0	20	20	FruiNect	Ref_4	A	Carolina	0	0	0	40	40	20	0	0	Ref_4	1	Jessica	0	186.24	Dunning08	1
2097	Nonpasseriformes	Psittaciformes	Psittacidae	Parrots	68	BL3	Psittacus erithacus	Grey Parrot	0	0	0	0	0	0	50	0	50	0	Omnivore	Ref_4	A	Carolina	0	0	0	0	40	60	0	0	Ref_4	1	Jessica	0	333	Dunning08	1
2098	Nonpasseriformes	Psittaciformes	Psittacidae	Parrots	68	BL3	Poicephalus robustus	Brown-necked Parrot	0	0	0	0	0	0	30	30	40	0	FruiNect	Ref_4	A	Carolina	0	0	0	20	60	20	0	0	Ref_4	1	Jessica	0	343.01	Dunning08	1
2103	Nonpasseriformes	Psittaciformes	Psittacidae	Parrots	68	BL3	Poicephalus gulielmi	Red-fronted Parrot	10	0	0	0	0	0	30	0	40	20	PlantSeed	Ref_4	A	Carolina	0	0	0	20	60	20	0	0	Ref_4	1	Jessica	0	274.59	Dunning08	1
2104	Nonpasseriformes	Psittaciformes	Psittacidae	Parrots	68	BL3	Poicephalus senegalus	Senegal Parrot	0	0	0	0	0	0	40	0	30	30	PlantSeed	Ref_4	A	Carolina	0	0	20	20	40	20	0	0	Ref_4	1	Jessica	0	147	Dunning08	1
2105	Nonpasseriformes	Psittaciformes	Psittacidae	Parrots	68	BL3	Poicephalus crassus	Niam-niam Parrot	0	0	0	0	0	0	0	0	100	0	PlantSeed	Ref_4	A	Carolina	0	0	0	40	40	20	0	0	Ref_4	1	Jessica	0	174.25	GenAvg	0
2106	Nonpasseriformes	Psittaciformes	Psittacidae	Parrots	68	BL3	Poicephalus meyeri	Meyer's Parrot	10	0	0	0	0	0	30	0	30	30	PlantSeed	Ref_4	A	Carolina	0	0	0	20	60	20	0	0	Ref_4	1	Jessica	0	117.47	Dunning08	1
2107	Nonpasseriformes	Psittaciformes	Psittacidae	Parrots	68	BL3	Poicephalus flavifrons	Yellow-fronted Parrot	0	0	0	0	0	0	100	0	0	0	FruiNect	Ref_4	B	Carolina	0	0	0	20	60	20	0	0	Ref_4	1	Jessica	0	174	Dunning08	1
2108	Nonpasseriformes	Psittaciformes	Psittacidae	Parrots	68	BL3	Poicephalus rufiventris	Red-bellied Parrot	0	0	0	0	0	0	50	0	50	0	Omnivore	Ref_4	A	Carolina	0	0	0	20	60	20	0	0	Ref_4	1	Jessica	0	120	Dunning08	1
2109	Nonpasseriformes	Psittaciformes	Psittacidae	Parrots	68	BL3	Poicephalus cryptoxanthus	Brown-headed Parrot	0	0	0	0	0	0	30	0	40	30	PlantSeed	Ref_4	A	Carolina	0	0	0	20	60	20	0	0	Ref_4	1	Jessica	0	140	Dunning08	1
2110	Nonpasseriformes	Psittaciformes	Psittacidae	Parrots	68	BL3	Poicephalus rueppellii	Rueppell's Parrot	10	0	0	0	0	0	20	20	20	30	Omnivore	Ref_4	A	Carolina	0	0	0	33	33	33	0	0	Ref_4	1	Jessica	0	116	Dunning08	1
2111	Nonpasseriformes	Psittaciformes	Psittacidae	Parrots	68	BL3	Agapornis canus	Grey-headed Lovebird	0	0	0	0	0	0	50	0	50	0	Omnivore	Ref_4	A	Carolina	0	0	100	0	0	0	0	0	Ref_4	1	Jessica	0	30	Dunning08	1
2112	Nonpasseriformes	Psittaciformes	Psittacidae	Parrots	68	BL3	Agapornis pullarius	Red-headed Lovebird	0	0	0	0	0	0	30	0	70	0	PlantSeed	Ref_4	A	Carolina	0	0	50	30	20	0	0	0	Ref_4	1	Jessica	0	39.3	Dunning08	1
2113	Nonpasseriformes	Psittaciformes	Psittacidae	Parrots	68	BL3	Agapornis taranta	Black-winged Lovebird	0	0	0	0	0	0	50	0	50	0	Omnivore	Ref_4	A	Carolina	0	0	20	20	60	0	0	0	Ref_4	1	Jessica	0	57.48	Dunning08	1
2114	Nonpasseriformes	Psittaciformes	Psittacidae	Parrots	68	BL3	Agapornis swindernianus	Black-collared Lovebird	20	0	0	0	0	0	40	0	40	0	Omnivore	Ref_4	A	Carolina	0	0	50	30	20	0	0	0	Ref_4	1	Jessica	0	39.98	Dunning08	1
2115	Nonpasseriformes	Psittaciformes	Psittacidae	Parrots	68	BL3	Agapornis roseicollis	Rosy-faced Lovebird	0	0	0	0	0	0	0	0	70	30	PlantSeed	Ref_4	A	Carolina	0	0	50	50	0	0	0	0	Ref_4	1	Jessica	0	53.83	Dunning08	1
2116	Nonpasseriformes	Psittaciformes	Psittacidae	Parrots	68	BL3	Agapornis fischeri	Fischer's Lovebird	0	0	0	0	0	0	20	0	80	0	PlantSeed	Ref_4	A	Carolina	0	0	50	50	0	0	0	0	Ref_4	1	Jessica	0	48.3	Dunning08	1
2117	Nonpasseriformes	Psittaciformes	Psittacidae	Parrots	68	BL3	Agapornis personatus	Yellow-collared Lovebird	0	0	0	0	0	0	0	0	100	0	PlantSeed	Ref_4	B	Carolina	0	0	60	40	0	0	0	0	Ref_4	1	Jessica	0	52.38	Dunning08	1
2118	Nonpasseriformes	Psittaciformes	Psittacidae	Parrots	68	BL3	Agapornis lilianae	Lilian's Lovebird	0	0	0	0	0	0	30	0	40	30	PlantSeed	Ref_4	A	Carolina	0	0	30	40	30	0	0	0	Ref_4	1	Jessica	0	37.3	Dunning08	1
2119	Nonpasseriformes	Psittaciformes	Psittacidae	Parrots	68	BL3	Agapornis nigrigenis	Black-cheeked Lovebird	0	0	0	0	0	0	0	0	80	20	PlantSeed	Ref_4	A	Carolina	0	0	0	50	50	0	0	0	Ref_4	1	Jessica	0	40.5	PrimScale	1
2120	Nonpasseriformes	Psittaciformes	Psittacidae	Parrots	68	BL3	Loriculus vernalis	Vernal Hanging-parrot	0	0	0	0	0	0	50	30	20	0	FruiNect	Ref_4	A	Carolina	0	0	0	30	50	20	0	0	Ref_4	1	Jessica	0	35.7	Dunning08	1
2121	Nonpasseriformes	Psittaciformes	Psittacidae	Parrots	68	BL3	Loriculus beryllinus	Sri Lanka Hanging-parrot	0	0	0	0	0	0	20	30	30	20	Omnivore	Ref_4	A	Carolina	0	0	0	0	60	40	0	0	Ref_4	1	Jessica	0	30	Dunning08	1
2122	Nonpasseriformes	Psittaciformes	Psittacidae	Parrots	68	BL3	Loriculus philippensis	Philippine Hanging-parrot	0	0	0	0	0	0	30	40	0	30	FruiNect	Ref_4	A	Carolina	0	0	0	0	60	40	0	0	Ref_4	1	Jessica	0	34.9	Dunning08	1
2123	Nonpasseriformes	Psittaciformes	Psittacidae	Parrots	68	BL3	Loriculus galgulus	Blue-crowned Hanging-parrot	0	0	0	0	0	0	70	0	0	30	FruiNect	Ref_4	A	Carolina	0	0	0	0	40	60	0	0	Ref_4	1	Jessica	0	28	Dunning08	1
2124	Nonpasseriformes	Psittaciformes	Psittacidae	Parrots	68	BL3	Loriculus stigmatus	Sulawesi Hanging-parrot	0	0	0	0	0	0	30	40	0	30	FruiNect	Ref_4	A	Carolina	0	0	0	0	60	40	0	0	Ref_4	1	Jessica	0	33.98	GenAvg	0
2125	Nonpasseriformes	Psittaciformes	Psittacidae	Parrots	68	BL3	Loriculus amabilis	Moluccan Hanging-parrot	0	0	0	0	0	0	100	0	0	0	FruiNect	Ref_4	A	Carolina	0	0	0	0	40	60	0	0	Ref_4	1	Other	0	20	PrimScale	1	MarceloR
2126	Nonpasseriformes	Psittaciformes	Psittacidae	Parrots	68	BL3	Loriculus catamene	Sangihe Hanging-parrot	0	0	0	0	0	0	40	20	10	30	FruiNect	Ref_4	D1	Carolina	0	0	0	30	40	30	0	0	Genus	0	Walter	0	33.98	GenAvg	0
2127	Nonpasseriformes	Psittaciformes	Psittacidae	Parrots	68	BL3	Loriculus aurantiifrons	Orange-fronted Hanging-parrot	0	0	0	0	0	0	30	70	0	0	FruiNect	Ref_4	A	Carolina	0	0	0	0	60	40	0	0	Ref_4	1	Jessica	0	15.5	Dunning08	1
2128	Nonpasseriformes	Psittaciformes	Psittacidae	Parrots	68	BL3	Loriculus tener	Green-fronted Hanging-parrot	0	0	0	0	0	0	40	20	10	30	FruiNect	Ref_4	D1	Carolina	0	0	0	30	40	30	0	0	Genus	0	Walter	0	12	Dunning08	1
2129	Nonpasseriformes	Psittaciformes	Psittacidae	Parrots	68	BL3	Loriculus exilis	Red-billed Hanging-parrot	0	0	0	0	0	0	0	50	0	50	Omnivore	Ref_4	A	Carolina	0	0	0	0	60	40	0	0	Ref_4	1	Jessica	0	33.98	GenAvg	0
2130	Nonpasseriformes	Psittaciformes	Psittacidae	Parrots	68	BL3	Loriculus pusillus	Yellow-throated Hanging-parrot	0	0	0	0	0	0	70	0	0	30	FruiNect	Ref_4	B	Carolina	0	0	0	0	60	40	0	0	Ref_4	1	Jessica	0	33.98	GenAvg	0
2131	Nonpasseriformes	Psittaciformes	Psittacidae	Parrots	68	BL3	Loriculus flosculus	Flores Hanging-parrot	0	0	0	0	0	0	100	0	0	0	FruiNect	Ref_4	A	Carolina	0	0	0	0	60	40	0	0	Ref_4	1	Jessica	0	33.98	GenAvg	0
2132	Nonpasseriformes	Psittaciformes	Psittacidae	Parrots	68	BL3	Psittacula eupatria	Alexandrine Parakeet	0	0	0	0	0	0	40	20	20	20	FruiNect	Ref_4	A	Carolina	0	0	0	50	50	0	0	0	Ref_4	1	Jessica	0	214	Dunning08	1
2134	Nonpasseriformes	Psittaciformes	Psittacidae	Parrots	68	BL3	Psittacula krameri	Rose-ringed Parakeet	0	0	0	0	0	0	50	10	20	20	FruiNect	Ref_4	A	Carolina	0	0	30	30	30	10	0	0	Ref_4	1	Other	0	116.11	Dunning08	1
2135	Nonpasseriformes	Psittaciformes	Psittacidae	Parrots	68	BL3	Psittacula eques	Mauritius Parakeet	0	0	0	0	0	0	0	0	70	30	PlantSeed	Ref_4	A	Carolina	0	0	0	50	50	0	0	0	Ref_4	1	Jessica	0	163	Dunning08	1
2138	Nonpasseriformes	Psittaciformes	Psittacidae	Parrots	68	BL3	Psittacula himalayana	Slaty-headed Parakeet	0	0	0	0	0	0	40	0	30	30	PlantSeed	Ref_4	A	Carolina	0	0	0	20	60	20	0	0	Ref_4	1	Jessica	0	160.66	GenAvg	0
2139	Nonpasseriformes	Psittaciformes	Psittacidae	Parrots	68	BL3	Psittacula finschii	Grey-headed Parakeet	0	0	0	0	0	0	30	0	30	40	PlantSeed	Ref_4	A	Carolina	0	0	20	20	40	20	0	0	Ref_4	1	Jessica	0	89.59	Dunning08	1
2141	Nonpasseriformes	Psittaciformes	Psittacidae	Parrots	68	BL3	Psittacula cyanocephala	Plum-headed Parakeet	0	0	0	0	0	0	80	0	20	0	FruiNect	Ref_4	A	Carolina	0	0	33	33	33	0	0	0	Ref_4	1	Jessica	0	65.99	Dunning08	1
2142	Nonpasseriformes	Psittaciformes	Psittacidae	Parrots	68	BL3	Psittacula roseata	Blossom-headed Parakeet	0	0	0	0	0	0	50	10	20	20	FruiNect	Ref_4	D1	Carolina	0	0	20	30	30	20	0	0	Genus	0	Walter	0	160.66	GenAvg	0
2143	Nonpasseriformes	Psittaciformes	Psittacidae	Parrots	68	BL3	Psittacula columboides	Malabar Parakeet	0	0	0	0	0	0	20	10	40	30	PlantSeed	Ref_4	A	Carolina	0	0	0	0	60	40	0	0	Ref_4	1	Jessica	0	86.99	Dunning08	1
2144	Nonpasseriformes	Psittaciformes	Psittacidae	Parrots	68	BL3	Psittacula calthropae	Emerald-collared Parakeet	0	0	0	0	0	0	60	20	0	20	FruiNect	Ref_4	A	Carolina	0	0	0	0	60	40	0	0	Ref_4	1	Jessica	0	160.66	GenAvg	0
2145	Nonpasseriformes	Psittaciformes	Psittacidae	Parrots	68	BL3	Psittacula derbiana	Derbyan Parakeet	0	0	0	0	0	0	50	0	50	0	Omnivore	Ref_4	A	Carolina	0	0	0	33	33	33	0	0	Ref_4	1	Jessica	0	251	Dunning08	1
2146	Nonpasseriformes	Psittaciformes	Psittacidae	Parrots	68	BL3	Psittacula alexandri	Red-breasted Parakeet	0	0	0	0	0	0	70	0	0	30	FruiNect	Ref_4	A	Carolina	0	0	0	50	50	0	0	0	Ref_4	1	Jessica	0	147	Dunning08	1
2147	Nonpasseriformes	Psittaciformes	Psittacidae	Parrots	68	BL3	Psittacula caniceps	Nicobar Parakeet	0	0	0	0	0	0	100	0	0	0	FruiNect	Ref_4	A	Carolina	0	0	0	0	60	40	0	0	Ref_4	1	Jessica	0	224	PrimScale	1
2148	Nonpasseriformes	Psittaciformes	Psittacidae	Parrots	68	BL3	Psittacula longicauda	Long-tailed Parakeet	0	0	0	0	0	0	50	0	50	0	Omnivore	Ref_4	A	Carolina	0	0	0	0	40	60	0	0	Ref_4	1	Jessica	0	107	Dunning08	1
2149	Nonpasseriformes	Psittaciformes	Psittacidae	Parrots	68	BL3	Anodorhynchus hyacinthinus	Hyacinth Macaw	0	0	0	0	0	0	100	0	0	0	FruiNect	Ref_4	A	Carolina	0	0	0	20	60	20	0	0	Ref_4	1	Other	0	1331	Dunning08	1
2150	Nonpasseriformes	Psittaciformes	Psittacidae	Parrots	68	BL3	Anodorhynchus leari	Lear's Macaw	0	0	0	0	0	0	70	0	30	0	FruiNect	Ref_4	A	Carolina	0	0	0	0	60	40	0	0	Ref_4	1	Jessica	0	939.99	Dunning08	1
2152	Nonpasseriformes	Psittaciformes	Psittacidae	Parrots	68	BL3	Cyanopsitta spixii	Spix's Macaw	0	0	0	0	0	0	50	0	50	0	Omnivore	Ref_4	A	Carolina	0	0	0	0	60	40	0	0	Ref_4	1	Jessica	0	200	Dunning08	1
2153	Nonpasseriformes	Psittaciformes	Psittacidae	Parrots	68	BL3	Ara ararauna	Blue-and-yellow Macaw	0	0	0	0	0	0	30	10	30	30	PlantSeed	Ref_4	A	Carolina	0	0	0	0	60	40	0	0	Ref_4	1	Jessica	0	1125	Dunning08	1
2154	Nonpasseriformes	Psittaciformes	Psittacidae	Parrots	68	BL3	Ara glaucogularis	Blue-throated Macaw	0	0	0	0	0	0	100	0	0	0	FruiNect	Ref_4	A	Carolina	0	0	20	30	30	20	0	0	Ref_4	1	Walter	0	783.99	Dunning08	1
2155	Nonpasseriformes	Psittaciformes	Psittacidae	Parrots	68	BL3	Ara militaris	Military Macaw	0	0	0	0	0	0	100	0	0	0	FruiNect	Ref_4	A	Carolina	0	0	0	0	60	40	0	0	Ref_4	1	Jessica	0	1134	Dunning08	1
2156	Nonpasseriformes	Psittaciformes	Psittacidae	Parrots	68	BL3	Ara ambiguus	Great Green Macaw	0	0	0	0	0	0	50	0	50	0	Omnivore	Ref_4	A	Carolina	0	0	0	0	60	40	0	0	Ref_4	1	Jessica	0	1300	Dunning08	1
2157	Nonpasseriformes	Psittaciformes	Psittacidae	Parrots	68	BL3	Ara macao	Scarlet Macaw	0	0	0	0	0	0	20	20	30	30	PlantSeed	Ref_4	A	Carolina	0	0	0	0	60	40	0	0	Ref_4	1	Jessica	0	1015	Dunning08	1
2158	Nonpasseriformes	Psittaciformes	Psittacidae	Parrots	68	BL3	Ara chloropterus	Red-and-green Macaw	0	0	0	0	0	0	40	0	30	30	PlantSeed	Ref_4	A	Carolina	0	0	0	0	60	40	0	0	Ref_4	1	Jessica	0	1214	Dunning08	1
2162	Nonpasseriformes	Psittaciformes	Psittacidae	Parrots	68	BL3	Ara rubrogenys	Red-fronted Macaw	0	0	0	0	0	0	10	0	60	30	PlantSeed	Ref_4	A	Carolina	0	0	60	20	20	0	0	0	Ref_4	1	Jessica	0	468	Dunning08	1
2163	Nonpasseriformes	Psittaciformes	Psittacidae	Parrots	68	BL3	Ara severus	Chestnut-fronted Macaw	0	0	0	0	0	0	30	0	50	20	PlantSeed	Ref_4	A	Carolina	0	0	0	0	60	40	0	0	Ref_4	1	Jessica	0	343	Dunning08	1
2164	Nonpasseriformes	Psittaciformes	Psittacidae	Parrots	68	BL3	Orthopsittaca manilata	Red-bellied Macaw	0	0	0	0	0	0	100	0	0	0	FruiNect	Ref_4	A	Carolina	0	0	0	0	40	60	0	0	Ref_4	1	Jessica	0	372	Dunning08	1
2165	Nonpasseriformes	Psittaciformes	Psittacidae	Parrots	68	BL3	Primolius couloni	Blue-headed Macaw	0	0	0	0	0	0	50	0	40	10	Omnivore	Ref_4	D1	Carolina	0	0	20	20	30	30	0	0	Genus	0	Walter	0	250	Dunning08	1
2166	Nonpasseriformes	Psittaciformes	Psittacidae	Parrots	68	BL3	Primolius maracana	Blue-winged Macaw	0	0	0	0	0	0	0	0	100	0	PlantSeed	Ref_4	B	Carolina	0	0	20	20	30	30	0	0	Genus	0	Walter	0	256	Dunning08	1
2167	Nonpasseriformes	Psittaciformes	Psittacidae	Parrots	68	BL3	Primolius auricollis	Yellow-collared Macaw	0	0	0	0	0	0	50	0	50	0	Omnivore	Ref_4	B	Carolina	0	0	0	40	40	20	0	0	Ref_4	1	Jessica	0	245	Dunning08	1
2168	Nonpasseriformes	Psittaciformes	Psittacidae	Parrots	68	BL3	Diopsittaca nobilis	Red-shouldered Macaw	0	0	0	0	0	0	50	0	50	0	Omnivore	Ref_4	A	Carolina	0	0	20	20	40	20	0	0	Ref_4	1	Jessica	0	150.91	Dunning08	1
2169	Nonpasseriformes	Psittaciformes	Psittacidae	Parrots	68	BL3	Aratinga acuticaudata	Blue-crowned Parakeet	0	0	0	0	0	0	50	0	50	0	Omnivore	Ref_4	A	Carolina	0	0	0	33	33	33	0	0	Ref_4	1	Jessica	0	171	Dunning08	1
2170	Nonpasseriformes	Psittaciformes	Psittacidae	Parrots	68	BL3	Guaruba guarouba	Golden Parakeet	0	0	0	0	0	0	60	0	10	30	FruiNect	Ref_4	A	Carolina	0	0	0	33	33	33	0	0	Ref_4	1	Jessica	0	194	Dunning08	1
2171	Nonpasseriformes	Psittaciformes	Psittacidae	Parrots	68	BL3	Aratinga holochlora	Green Parakeet	0	0	0	0	0	0	50	0	50	0	Omnivore	Ref_4	A	Carolina	0	0	0	50	50	0	0	0	Ref_4	1	Jessica	0	138	Dunning08	1
2172	Nonpasseriformes	Psittaciformes	Psittacidae	Parrots	68	BL3	Aratinga brevipes	Socorro Parakeet	0	0	0	0	0	0	60	0	40	0	FruiNect	Ref_4	A	Carolina	0	0	0	30	60	10	0	0	Ref_4	1	Other	0	177	Dunning08	1
2174	Nonpasseriformes	Psittaciformes	Psittacidae	Parrots	68	BL3	Aratinga rubritorquis	Red-throated Parakeet	0	0	0	0	0	0	100	0	0	0	FruiNect	Ref_4	B	Carolina	0	0	20	30	30	20	0	0	Genus	0	Walter	0	212	Dunning08	1
2175	Nonpasseriformes	Psittaciformes	Psittacidae	Parrots	68	BL3	Aratinga wagleri	Scarlet-fronted Parakeet	0	0	0	0	0	0	0	0	100	0	PlantSeed	Ref_4	B	Carolina	0	0	50	50	0	0	0	0	Ref_4	1	Jessica	0	194	Dunning08	1
2178	Nonpasseriformes	Psittaciformes	Psittacidae	Parrots	68	BL3	Aratinga mitrata	Mitred Parakeet	0	0	0	0	0	0	50	0	50	0	Omnivore	Ref_4	B	Carolina	0	0	50	50	0	0	0	0	Ref_4	1	Jessica	0	249	Dunning08	1
2179	Nonpasseriformes	Psittaciformes	Psittacidae	Parrots	68	BL3	Aratinga erythrogenys	Red-masked Parakeet	0	0	0	0	0	0	60	0	0	40	FruiNect	Ref_4	B	Carolina	0	0	50	50	0	0	0	0	Ref_4	1	Jessica	0	151	Dunning08	1
2180	Nonpasseriformes	Psittaciformes	Psittacidae	Parrots	68	BL3	Aratinga finschi	Crimson-fronted Parakeet	0	0	0	0	0	0	50	0	0	50	Omnivore	Ref_4	A	Carolina	0	0	33	33	33	0	0	0	Ref_4	1	Jessica	0	150	Dunning08	1
2181	Nonpasseriformes	Psittaciformes	Psittacidae	Parrots	68	BL3	Aratinga leucophthalma	White-eyed Parakeet	10	0	0	0	0	0	30	0	30	30	PlantSeed	Ref_4	A	Carolina	0	0	20	20	40	20	0	0	Ref_4	1	Jessica	0	158	Dunning08	1
2182	Nonpasseriformes	Psittaciformes	Psittacidae	Parrots	68	BL3	Aratinga euops	Cuban Parakeet	0	0	0	0	0	0	100	0	0	0	FruiNect	Ref_4	A	Carolina	0	0	0	33	33	33	0	0	Ref_4	1	Jessica	0	139.26	GenAvg	0
2183	Nonpasseriformes	Psittaciformes	Psittacidae	Parrots	68	BL3	Aratinga chloroptera	Hispaniolan Parakeet	0	0	0	0	0	0	60	0	40	0	FruiNect	Ref_4	B	Carolina	0	0	0	50	50	0	0	0	Ref_4	1	Jessica	0	146	Dunning08	1
2184	Nonpasseriformes	Psittaciformes	Psittacidae	Parrots	68	BL3	Aratinga solstitialis	Sun Parakeet	0	0	0	0	0	0	100	0	0	0	FruiNect	Ref_4	B	Carolina	0	0	0	20	60	20	0	0	Ref_4	1	Jessica	0	119.62	Dunning08	1
2185	Nonpasseriformes	Psittaciformes	Psittacidae	Parrots	68	BL3	Aratinga jandaya	Jandaya Parakeet	0	0	0	0	0	0	80	0	20	0	FruiNect	Ref_4	A	Carolina	0	0	0	33	33	33	0	0	Ref_4	1	Jessica	0	89.4	Dunning08	1
2186	Nonpasseriformes	Psittaciformes	Psittacidae	Parrots	68	BL3	Aratinga auricapillus	Golden-capped Parakeet	0	0	0	0	0	0	50	0	50	0	Omnivore	Ref_4	A	Carolina	0	0	30	50	20	0	0	0	Ref_4	1	Jessica	0	130	Dunning08	1
2187	Nonpasseriformes	Psittaciformes	Psittacidae	Parrots	68	BL3	Aratinga weddellii	Dusky-headed Parakeet	0	0	0	0	0	0	60	0	0	40	FruiNect	Ref_4	A	Carolina	0	0	0	0	40	60	0	0	Ref_4	1	Jessica	0	108	Dunning08	1
2189	Nonpasseriformes	Psittaciformes	Psittacidae	Parrots	68	BL3	Aratinga nana	Olive-throated Parakeet	0	0	0	0	0	0	60	0	0	40	FruiNect	Ref_4	A	Carolina	0	0	0	33	33	33	0	0	Ref_4	1	Jessica	0	76.9	Dunning08	1
2190	Nonpasseriformes	Psittaciformes	Psittacidae	Parrots	68	BL3	Aratinga canicularis	Orange-fronted Parakeet	0	0	0	0	0	0	50	0	50	0	Omnivore	Ref_4	A	Carolina	0	0	0	50	50	0	0	0	Ref_4	1	Jessica	0	85	Dunning08	1
2191	Nonpasseriformes	Psittaciformes	Psittacidae	Parrots	68	BL3	Aratinga aurea	Peach-fronted Parakeet	10	0	0	0	0	0	30	0	30	30	PlantSeed	Ref_4	A	Carolina	0	0	70	30	0	0	0	0	Ref_4	1	Jessica	0	84.62	Dunning08	1
2192	Nonpasseriformes	Psittaciformes	Psittacidae	Parrots	68	BL3	Aratinga pertinax	Brown-throated Parakeet	0	0	0	0	0	0	40	0	40	20	PlantSeed	Ref_4	A	Carolina	0	0	0	50	50	0	0	0	Ref_4	1	Jessica	0	83.99	Dunning08	1
2193	Nonpasseriformes	Psittaciformes	Psittacidae	Parrots	68	BL3	Aratinga cactorum	Cactus Parakeet	0	0	0	0	0	0	0	0	30	70	PlantSeed	Ref_4	B	Carolina	0	0	0	50	50	0	0	0	Ref_4	1	Jessica	0	139.26	GenAvg	0
2194	Nonpasseriformes	Psittaciformes	Psittacidae	Parrots	68	BL3	Nandayus nenday	Nanday Parakeet	0	0	0	0	0	0	30	0	30	40	PlantSeed	Ref_4	A	Carolina	0	0	100	0	0	0	0	0	Ref_4	1	Jessica	0	128	Dunning08	1
2195	Nonpasseriformes	Psittaciformes	Psittacidae	Parrots	68	BL3	Leptosittaca branickii	Golden-plumed Parakeet	0	0	0	0	0	0	40	0	60	0	PlantSeed	Ref_4	A	Carolina	0	0	0	33	33	33	0	0	Ref_4	1	Jessica	0	66.48	PrimScale	1	MarceloR
2196	Nonpasseriformes	Psittaciformes	Psittacidae	Parrots	68	BL3	Ognorhynchus icterotis	Yellow-eared Parrot	0	0	0	0	0	0	40	0	60	0	PlantSeed	Ref_4	A	Carolina	0	0	0	0	20	80	0	0	Ref_4	1	Jessica	0	285	Dunning08	1
2198	Nonpasseriformes	Psittaciformes	Psittacidae	Parrots	68	BL3	Rhynchopsitta pachyrhyncha	Thick-billed Parrot	0	0	0	0	0	0	20	0	80	0	PlantSeed	Ref_4	A	Carolina	0	0	0	30	50	20	0	0	Ref_4	1	Jessica	0	324.77	Dunning08	1
2200	Nonpasseriformes	Psittaciformes	Psittacidae	Parrots	68	BL3	Rhynchopsitta terrisi	Maroon-fronted Parrot	0	0	0	0	0	0	0	30	70	0	PlantSeed	Ref_4	A	Carolina	0	0	0	30	50	20	0	0	Ref_4	1	Jessica	0	441.99	Dunning08	1
2203	Nonpasseriformes	Psittaciformes	Psittacidae	Parrots	68	BL3	Cyanoliseus patagonus	Burrowing Parakeet	0	0	0	0	0	0	30	0	40	30	PlantSeed	Ref_4	A	Carolina	0	0	50	50	0	0	0	0	Ref_4	1	Jessica	0	277.88	Dunning08	1
2204	Nonpasseriformes	Psittaciformes	Psittacidae	Parrots	68	BL3	Pyrrhura cruentata	Blue-throated Parakeet	0	0	0	0	0	0	50	0	50	0	Omnivore	Ref_4	A	Carolina	0	0	0	30	50	20	0	0	Ref_4	1	Jessica	0	75.87	GenAvg	0
2205	Nonpasseriformes	Psittaciformes	Psittacidae	Parrots	68	BL3	Pyrrhura devillei	Blaze-winged Parakeet	0	0	0	0	0	0	50	0	50	0	Omnivore	Ref_4	A	Carolina	0	0	0	30	50	20	0	0	Ref_4	1	Jessica	0	75.87	GenAvg	0
2206	Nonpasseriformes	Psittaciformes	Psittacidae	Parrots	68	BL3	Pyrrhura frontalis	Maroon-bellied Parakeet	10	0	0	0	0	0	30	0	30	30	PlantSeed	Ref_4	A	Carolina	0	0	0	30	50	20	0	0	Ref_4	1	Jessica	0	72	Dunning08	1
2207	Nonpasseriformes	Psittaciformes	Psittacidae	Parrots	68	BL3	Pyrrhura lepida	Pearly Parakeet	0	0	0	0	0	0	100	0	0	0	FruiNect	Ref_4	B	Carolina	0	0	20	30	30	20	0	0	Genus	0	Walter	0	75	PrimScale	1
2209	Nonpasseriformes	Psittaciformes	Psittacidae	Parrots	68	BL3	Pyrrhura perlata	Crimson-bellied Parakeet	0	0	0	0	0	0	60	0	0	40	FruiNect	Ref_4	A	Carolina	0	0	0	30	50	20	0	0	Ref_4	1	Jessica	0	74.99	Dunning08	1
2210	Nonpasseriformes	Psittaciformes	Psittacidae	Parrots	68	BL3	Pyrrhura molinae	Green-cheeked Parakeet	0	0	0	0	0	0	60	0	20	20	FruiNect	Ref_4	D1	Carolina	0	0	20	30	30	20	0	0	Genus	0	Walter	0	77.09	Dunning08	1
2211	Nonpasseriformes	Psittaciformes	Psittacidae	Parrots	68	BL3	Pyrrhura picta	Painted Parakeet	0	0	0	0	0	0	50	0	20	30	Omnivore	Ref_4	A	Carolina	0	0	20	20	40	20	0	0	Ref_4	1	Jessica	0	62.1	Dunning08	1
2212	Nonpasseriformes	Psittaciformes	Psittacidae	Parrots	68	BL3	Pyrrhura leucotis	Maroon-faced Parakeet	10	0	0	0	0	0	30	0	30	30	PlantSeed	Ref_4	A	Carolina	0	0	0	33	33	33	0	0	Ref_4	1	Jessica	0	75.87	GenAvg	0
2214	Nonpasseriformes	Psittaciformes	Psittacidae	Parrots	68	BL3	Pyrrhura viridicata	Santa Marta Parakeet	0	0	0	0	0	0	60	0	20	20	FruiNect	Ref_4	D1	Carolina	0	0	20	30	30	20	0	0	Genus	0	Walter	0	75.87	GenAvg	0
2215	Nonpasseriformes	Psittaciformes	Psittacidae	Parrots	68	BL3	Pyrrhura egregia	Fiery-shouldered Parakeet	0	0	0	0	0	0	60	0	20	20	FruiNect	Ref_4	D1	Carolina	0	0	20	30	30	20	0	0	Genus	0	Walter	0	66.29	Dunning08	1
2216	Nonpasseriformes	Psittaciformes	Psittacidae	Parrots	68	BL3	Pyrrhura melanura	Maroon-tailed Parakeet	0	0	0	0	0	0	80	0	20	0	FruiNect	Ref_4	A	Carolina	0	0	0	30	50	20	0	0	Ref_4	1	Jessica	0	70.54	Dunning08	1
2217	Nonpasseriformes	Psittaciformes	Psittacidae	Parrots	68	BL3	Pyrrhura orcesi	El Oro Parakeet	0	0	0	0	0	0	100	0	0	0	FruiNect	Ref_4	A	Carolina	0	0	0	30	50	20	0	0	Ref_4	1	Jessica	0	70.79	Dunning08	1
2218	Nonpasseriformes	Psittaciformes	Psittacidae	Parrots	68	BL3	Pyrrhura rupicola	Black-capped Parakeet	0	0	0	0	0	0	60	0	20	20	FruiNect	Ref_4	D1	Carolina	0	0	20	30	30	20	0	0	Genus	0	Walter	0	74.99	Dunning08	1
2219	Nonpasseriformes	Psittaciformes	Psittacidae	Parrots	68	BL3	Pyrrhura albipectus	White-necked Parakeet	0	0	0	0	0	0	60	0	20	20	FruiNect	Ref_4	A	Carolina	0	0	0	40	40	20	0	0	Ref_4	1	Jessica	0	103.82	Dunning08	1
2220	Nonpasseriformes	Psittaciformes	Psittacidae	Parrots	68	BL3	Pyrrhura calliptera	Flame-winged Parakeet	0	0	0	0	0	0	70	0	30	0	FruiNect	Ref_4	A	Carolina	0	0	0	70	30	0	0	0	Ref_4	1	Other	0	75.87	GenAvg	0
2221	Nonpasseriformes	Psittaciformes	Psittacidae	Parrots	68	BL3	Pyrrhura hoematotis	Red-eared Parakeet	0	0	0	0	0	0	30	60	0	10	FruiNect	Ref_4	A	Carolina	0	0	0	30	50	20	0	0	Ref_4	1	Jessica	0	68.7	Dunning08	1
2222	Nonpasseriformes	Psittaciformes	Psittacidae	Parrots	68	BL3	Pyrrhura rhodocephala	Rose-headed Parakeet	0	0	0	0	0	0	60	0	20	20	FruiNect	Ref_4	D1	Carolina	0	0	20	30	30	20	0	0	Genus	0	Walter	0	75.87	GenAvg	0
2223	Nonpasseriformes	Psittaciformes	Psittacidae	Parrots	68	BL3	Pyrrhura hoffmanni	Sulphur-winged Parakeet	0	0	0	0	0	0	50	0	50	0	Omnivore	Ref_4	A	Carolina	0	0	0	0	60	40	0	0	Ref_4	1	Jessica	0	82.2	Dunning08	1
2224	Nonpasseriformes	Psittaciformes	Psittacidae	Parrots	68	BL3	Enicognathus ferrugineus	Austral Parakeet	0	0	0	0	0	0	30	0	30	40	PlantSeed	Ref_4	A	Carolina	0	0	50	30	20	0	0	0	Ref_4	1	Jessica	0	160	Dunning08	1
2225	Nonpasseriformes	Psittaciformes	Psittacidae	Parrots	68	BL3	Enicognathus leptorhynchus	Slender-billed Parakeet	0	0	0	0	0	0	30	0	30	40	PlantSeed	Ref_4	A	Carolina	0	0	30	20	30	20	0	0	Ref_4	1	Jessica	0	193	Dunning08	1
2226	Nonpasseriformes	Psittaciformes	Psittacidae	Parrots	68	BL3	Myiopsitta monachus	Monk Parakeet	10	0	0	0	0	0	30	0	30	30	PlantSeed	Ref_4	A	Carolina	0	0	20	20	40	20	0	0	Ref_4	1	Jessica	0	120	Dunning08	1
2227	Nonpasseriformes	Psittaciformes	Psittacidae	Parrots	68	BL3	Psilopsiagon aymara	Grey-hooded Parakeet	0	0	0	0	0	0	30	0	40	30	PlantSeed	Ref_4	A	Carolina	0	0	50	50	0	0	0	0	Ref_4	1	Jessica	0	30	Dunning08	1
2228	Nonpasseriformes	Psittaciformes	Psittacidae	Parrots	68	BL3	Psilopsiagon aurifrons	Mountain Parakeet	0	0	0	0	0	0	0	0	50	50	PlantSeed	Ref_4	A	Carolina	0	0	50	50	0	0	0	0	Ref_4	1	Jessica	0	33.6	Dunning08	1
2229	Nonpasseriformes	Psittaciformes	Psittacidae	Parrots	68	BL3	Bolborhynchus lineola	Barred Parakeet	0	0	0	0	0	0	40	0	30	30	PlantSeed	Ref_4	A	Carolina	0	0	0	50	50	0	0	0	Ref_4	1	Jessica	0	56.2	Dunning08	1
2230	Nonpasseriformes	Psittaciformes	Psittacidae	Parrots	68	BL3	Bolborhynchus orbygnesius	Andean Parakeet	0	0	0	0	0	0	50	0	50	0	Omnivore	Ref_4	A	Carolina	0	0	20	20	40	20	0	0	Ref_4	1	Jessica	0	43.1	Dunning08	1
2231	Nonpasseriformes	Psittaciformes	Psittacidae	Parrots	68	BL3	Bolborhynchus ferrugineifrons	Rufous-fronted Parakeet	0	0	0	0	0	0	0	0	60	40	PlantSeed	Ref_4	A	Carolina	0	0	80	20	0	0	0	0	Ref_4	1	Jessica	0	50.27	GenAvg	0
2232	Nonpasseriformes	Psittaciformes	Psittacidae	Parrots	68	BL3	Forpus cyanopygius	Mexican Parrotlet	0	0	0	0	0	0	50	0	50	0	Omnivore	Ref_4	A	Carolina	0	0	100	0	0	0	0	0	Ref_4	1	Jessica	0	33.5	Dunning08	1
2233	Nonpasseriformes	Psittaciformes	Psittacidae	Parrots	68	BL3	Forpus passerinus	Green-rumped Parrotlet	0	0	0	0	0	0	30	0	40	30	PlantSeed	Ref_4	A	Carolina	0	0	40	60	0	0	0	0	Ref_4	1	Jessica	0	23	Dunning08	1
2234	Nonpasseriformes	Psittaciformes	Psittacidae	Parrots	68	BL3	Forpus xanthopterygius	Blue-winged Parrotlet	0	0	0	0	0	0	50	0	50	0	Omnivore	Ref_4	A	Carolina	0	0	100	0	0	0	0	0	Ref_4	1	Jessica	0	31	Dunning08	1
2235	Nonpasseriformes	Psittaciformes	Psittacidae	Parrots	68	BL3	Forpus conspicillatus	Spectacled Parrotlet	0	0	0	0	0	0	40	0	40	20	PlantSeed	Ref_4	A	Carolina	0	0	50	50	0	0	0	0	Ref_4	1	Jessica	0	26.4	Dunning08	1
2236	Nonpasseriformes	Psittaciformes	Psittacidae	Parrots	68	BL3	Forpus modestus	Dusky-billed Parrotlet	0	0	0	0	0	0	0	0	100	0	PlantSeed	Ref_4	B	Carolina	0	0	0	50	50	0	0	0	Ref_4	1	Jessica	0	27.2	Dunning08	1
2237	Nonpasseriformes	Psittaciformes	Psittacidae	Parrots	68	BL3	Forpus coelestis	Pacific Parrotlet	0	0	0	0	0	0	50	0	50	0	Omnivore	Ref_4	A	Carolina	0	0	100	0	0	0	0	0	Ref_4	1	Jessica	0	26.14	Dunning08	1
2238	Nonpasseriformes	Psittaciformes	Psittacidae	Parrots	68	BL3	Forpus xanthops	Yellow-faced Parrotlet	0	0	0	0	0	0	30	0	40	30	PlantSeed	Ref_4	A	Carolina	0	0	33	33	33	0	0	0	Ref_4	1	Jessica	0	26.71	GenAvg	0
2239	Nonpasseriformes	Psittaciformes	Psittacidae	Parrots	68	BL3	Brotogeris tirica	Plain Parakeet	10	0	0	0	0	0	30	0	30	30	PlantSeed	Ref_4	A	Carolina	0	0	0	20	20	60	0	0	Ref_4	1	Other	0	63	Dunning08	1
2240	Nonpasseriformes	Psittaciformes	Psittacidae	Parrots	68	BL3	Brotogeris versicolurus	White-winged Parakeet	0	0	0	0	0	0	50	0	50	0	Omnivore	Ref_4	A	Carolina	0	0	0	50	50	0	0	0	Ref_4	1	Jessica	0	71.53	Dunning08	1
2241	Nonpasseriformes	Psittaciformes	Psittacidae	Parrots	68	BL3	Brotogeris chiriri	Yellow-chevroned Parakeet	0	0	0	0	0	0	50	10	20	20	FruiNect	Ref_4	D1	Carolina	0	0	30	30	20	20	0	0	Genus	0	Walter	0	61.6	Dunning08	1
2242	Nonpasseriformes	Psittaciformes	Psittacidae	Parrots	68	BL3	Brotogeris pyrrhoptera	Grey-cheeked Parakeet	0	0	0	0	0	0	30	0	30	40	PlantSeed	Ref_4	A	Carolina	0	0	0	40	40	20	0	0	Ref_4	1	Jessica	0	63.87	Dunning08	1
2243	Nonpasseriformes	Psittaciformes	Psittacidae	Parrots	68	BL3	Brotogeris jugularis	Orange-chinned Parakeet	0	0	0	0	0	0	30	20	30	20	Omnivore	Ref_4	A	Carolina	0	0	0	0	60	40	0	0	Ref_4	1	Jessica	0	63.2	Dunning08	1
2244	Nonpasseriformes	Psittaciformes	Psittacidae	Parrots	68	BL3	Brotogeris cyanoptera	Cobalt-winged Parakeet	0	0	0	0	0	0	100	0	0	0	FruiNect	Ref_4	B	Carolina	0	0	0	0	60	40	0	0	Ref_4	1	Jessica	0	56	Dunning08	1
2245	Nonpasseriformes	Psittaciformes	Psittacidae	Parrots	68	BL3	Brotogeris chrysoptera	Golden-winged Parakeet	0	0	0	0	0	0	70	0	30	0	FruiNect	Ref_4	A	Carolina	0	0	30	20	30	20	0	0	Ref_4	1	Walter	0	54.5	Dunning08	1
2246	Nonpasseriformes	Psittaciformes	Psittacidae	Parrots	68	BL3	Brotogeris sanctithomae	Tui Parakeet	0	0	0	0	0	0	70	0	30	0	FruiNect	Ref_4	A	Carolina	0	0	0	40	40	20	0	0	Ref_4	1	Jessica	0	59	Dunning08	1
2247	Nonpasseriformes	Psittaciformes	Psittacidae	Parrots	68	BL3	Nannopsittaca panychlora	Tepui Parrotlet	0	0	0	0	0	0	100	0	0	0	FruiNect	Ref_4	A	Carolina	0	0	0	33	33	33	0	0	Ref_4	1	Jessica	0	44.1	Dunning08	1
2248	Nonpasseriformes	Psittaciformes	Psittacidae	Parrots	68	BL3	Nannopsittaca dachilleae	Amazonian Parrotlet	0	0	0	0	0	0	50	0	50	0	Omnivore	Ref_4	A	Carolina	0	0	0	50	50	0	0	0	Ref_4	1	Jessica	0	41.5	Dunning08	1
2249	Nonpasseriformes	Psittaciformes	Psittacidae	Parrots	68	BL3	Touit batavicus	Lilac-tailed Parrotlet	0	0	0	0	0	0	30	20	20	30	Omnivore	Ref_4	A	Carolina	0	0	20	20	40	20	0	0	Ref_4	1	Jessica	0	55	Dunning08	1
2250	Nonpasseriformes	Psittaciformes	Psittacidae	Parrots	68	BL3	Touit huetii	Scarlet-shouldered Parrotlet	0	0	0	0	0	0	90	0	10	0	FruiNect	Ref_4	D1	Carolina	0	0	20	30	30	20	0	0	Genus	0	Walter	0	60	Dunning08	1
2251	Nonpasseriformes	Psittaciformes	Psittacidae	Parrots	68	BL3	Touit costaricensis	Red-fronted Parrotlet	0	0	0	0	0	0	100	0	0	0	FruiNect	Ref_4	A	Carolina	0	0	0	0	60	40	0	0	Ref_4	1	Jessica	0	80	PrimScale	1
2252	Nonpasseriformes	Psittaciformes	Psittacidae	Parrots	68	BL3	Touit dilectissimus	Blue-fronted Parrotlet	0	0	0	0	0	0	100	0	0	0	FruiNect	Ref_4	A	Carolina	0	0	0	30	50	20	0	0	Ref_4	1	Jessica	0	65	Dunning08	1
2253	Nonpasseriformes	Psittaciformes	Psittacidae	Parrots	68	BL3	Touit purpuratus	Sapphire-rumped Parrotlet	0	0	0	0	0	0	100	0	0	0	FruiNect	Ref_4	A	Carolina	0	0	0	0	60	40	0	0	Ref_4	1	Jessica	0	59.7	Dunning08	1
2254	Nonpasseriformes	Psittaciformes	Psittacidae	Parrots	68	BL3	Touit melanonotus	Brown-backed Parrotlet	0	0	0	0	0	0	80	0	20	0	FruiNect	Ref_4	A	Carolina	0	0	0	30	50	20	0	0	Ref_4	1	Jessica	0	66.51	GenAvg	0
2255	Nonpasseriformes	Psittaciformes	Psittacidae	Parrots	68	BL3	Touit surdus	Golden-tailed Parrotlet	0	0	0	0	0	0	100	0	0	0	FruiNect	Ref_4	A	Carolina	0	0	0	30	50	20	0	0	Ref_4	1	Jessica	0	66.51	GenAvg	0
2256	Nonpasseriformes	Psittaciformes	Psittacidae	Parrots	68	BL3	Touit stictopterus	Spot-winged Parrotlet	0	0	0	0	0	0	50	0	50	0	Omnivore	Ref_4	A	Carolina	0	0	0	40	40	20	0	0	Ref_4	1	Jessica	0	78.8	Dunning08	1
2257	Nonpasseriformes	Psittaciformes	Psittacidae	Parrots	68	BL3	Pionites melanocephalus	Black-headed Parrot	0	0	0	0	0	0	30	60	0	10	FruiNect	Ref_4	A	Carolina	0	0	0	40	40	20	0	0	Ref_4	1	Jessica	0	148.78	Dunning08	1
2258	Nonpasseriformes	Psittaciformes	Psittacidae	Parrots	68	BL3	Pionites leucogaster	White-bellied Parrot	0	0	0	0	0	0	40	0	60	0	PlantSeed	Ref_4	B	Carolina	0	0	0	40	40	20	0	0	Genus	0	Walter	0	155	Dunning08	1
2259	Nonpasseriformes	Psittaciformes	Psittacidae	Parrots	68	BL3	Pionopsitta pileata	Pileated Parrot	0	0	0	0	0	0	40	0	30	30	PlantSeed	Ref_4	A	Carolina	0	0	0	0	60	40	0	0	Ref_4	1	Jessica	0	119	Dunning08	1
2260	Nonpasseriformes	Psittaciformes	Psittacidae	Parrots	68	BL3	Pyrilia haematotis	Brown-hooded Parrot	0	0	0	0	0	0	40	0	30	30	PlantSeed	Ref_4	A	Carolina	0	0	0	0	60	40	0	0	Ref_4	1	Jessica	0	149	Dunning08	1
2261	Nonpasseriformes	Psittaciformes	Psittacidae	Parrots	68	BL3	Pyrilia pulchra	Rose-faced Parrot	0	0	0	0	0	0	100	0	0	0	FruiNect	Ref_4	B	Carolina	0	0	0	40	40	20	0	0	Ref_4	1	Jessica	0	150	Dunning08	1
2262	Nonpasseriformes	Psittaciformes	Psittacidae	Parrots	68	BL3	Pyrilia barrabandi	Orange-cheeked Parrot	0	0	0	0	0	0	50	0	50	0	Omnivore	Ref_4	A	Carolina	0	0	0	30	50	20	0	0	Ref_4	1	Jessica	0	140	Dunning08	1
2263	Nonpasseriformes	Psittaciformes	Psittacidae	Parrots	68	BL3	Pyrilia pyrilia	Saffron-headed Parrot	0	0	0	0	0	0	50	0	40	10	Omnivore	Ref_4	D1	Carolina	0	0	0	30	40	30	0	0	Genus	0	Walter	0	132.5	GenAvg	0
2264	Nonpasseriformes	Psittaciformes	Psittacidae	Parrots	68	BL3	Pyrilia caica	Caica Parrot	0	0	0	0	0	0	20	0	80	0	PlantSeed	Ref_4	B	Carolina	0	0	0	30	50	20	0	0	Ref_4	1	Jessica	0	132	Dunning08	1
2265	Nonpasseriformes	Psittaciformes	Psittacidae	Parrots	68	BL3	Pyrilia vulturina	Vulturine Parrot	0	0	0	0	0	0	100	0	0	0	FruiNect	Ref_4	B	Carolina	0	0	0	10	30	60	0	0	Genus	0	Walter	0	145	PrimScale	1
2266	Nonpasseriformes	Psittaciformes	Psittacidae	Parrots	68	BL3	Hapalopsittaca melanotis	Black-winged Parrot	0	0	0	0	0	0	100	0	0	0	FruiNect	Ref_4	A	Carolina	0	0	0	0	20	80	0	0	Ref_4	1	Jessica	0	158	Dunning08	1
2267	Nonpasseriformes	Psittaciformes	Psittacidae	Parrots	68	BL3	Hapalopsittaca amazonina	Rusty-faced Parrot	0	0	0	0	0	0	50	0	50	0	Omnivore	Ref_4	A	Carolina	0	0	0	30	50	20	0	0	Ref_4	1	Jessica	0	106	Dunning08	1
2268	Nonpasseriformes	Psittaciformes	Psittacidae	Parrots	68	BL3	Hapalopsittaca fuertesi	Indigo-winged Parrot	0	0	0	0	0	0	100	0	0	0	FruiNect	Ref_4	A	Carolina	0	0	0	0	60	40	0	0	Ref_4	1	Jessica	0	21.09	PrimScale	1	MarceloR
2269	Nonpasseriformes	Psittaciformes	Psittacidae	Parrots	68	BL3	Hapalopsittaca pyrrhops	Red-faced Parrot	0	0	0	0	0	0	40	0	30	30	PlantSeed	Ref_4	A	Carolina	0	0	0	0	60	40	0	0	Ref_4	1	Jessica	0	103	Dunning08	1
2271	Nonpasseriformes	Psittaciformes	Psittacidae	Parrots	68	BL3	Graydidascalus brachyurus	Short-tailed Parrot	0	0	0	0	0	0	70	0	0	30	FruiNect	Ref_4	A	Carolina	0	0	0	30	50	20	0	0	Ref_4	1	Jessica	0	159	Dunning08	1
2272	Nonpasseriformes	Psittaciformes	Psittacidae	Parrots	68	BL3	Pionus menstruus	Blue-headed Parrot	0	0	0	0	0	0	30	0	40	30	PlantSeed	Ref_4	A	Carolina	0	0	0	30	50	20	0	0	Ref_4	1	Jessica	0	251	Dunning08	1
2273	Nonpasseriformes	Psittaciformes	Psittacidae	Parrots	68	BL3	Pionus sordidus	Red-billed Parrot	0	0	0	0	0	0	60	0	0	40	FruiNect	Ref_4	B	Carolina	0	0	0	30	50	20	0	0	Genus	0	Walter	0	266	Dunning08	1
2274	Nonpasseriformes	Psittaciformes	Psittacidae	Parrots	68	BL3	Pionus maximiliani	Scaly-headed Parrot	0	0	0	0	0	0	10	0	70	20	PlantSeed	Ref_4	A	Carolina	0	0	0	30	50	20	0	0	Ref_4	1	Jessica	0	293	Dunning08	1
2275	Nonpasseriformes	Psittaciformes	Psittacidae	Parrots	68	BL3	Pionus tumultuosus	Speckle-faced Parrot	0	0	0	0	0	0	100	0	0	0	FruiNect	Ref_4	A	Carolina	0	0	0	40	40	20	0	0	Ref_4	1	Jessica	0	239	Dunning08	1
2276	Nonpasseriformes	Psittaciformes	Psittacidae	Parrots	68	BL3	Pionus senilis	White-crowned Parrot	0	0	0	0	0	0	50	0	50	0	Omnivore	Ref_4	A	Carolina	0	0	0	0	40	60	0	0	Ref_4	1	Jessica	0	212	Dunning08	1
2277	Nonpasseriformes	Psittaciformes	Psittacidae	Parrots	68	BL3	Pionus chalcopterus	Bronze-winged Parrot	0	0	0	0	0	0	80	0	20	0	FruiNect	Ref_4	A	Carolina	0	0	0	30	50	20	0	0	Ref_4	1	Jessica	0	210	Dunning08	1
2278	Nonpasseriformes	Psittaciformes	Psittacidae	Parrots	68	BL3	Pionus fuscus	Dusky Parrot	0	0	0	0	0	0	100	0	0	0	FruiNect	Ref_4	B	Carolina	0	0	0	30	50	20	0	0	Ref_4	1	Jessica	0	206	Dunning08	1
2279	Nonpasseriformes	Psittaciformes	Psittacidae	Parrots	68	BL3	Amazona leucocephala	Cuban Amazon	0	0	0	0	0	0	40	0	30	30	PlantSeed	Ref_4	A	Carolina	0	0	0	0	60	40	0	0	Ref_4	1	Jessica	0	235.34	Dunning08	1
2280	Nonpasseriformes	Psittaciformes	Psittacidae	Parrots	68	BL3	Amazona collaria	Yellow-billed Amazon	0	0	0	0	0	0	40	0	30	30	PlantSeed	Ref_4	A	Carolina	0	0	0	40	40	20	0	0	Ref_4	1	Jessica	0	187	Dunning08	1
2281	Nonpasseriformes	Psittaciformes	Psittacidae	Parrots	68	BL3	Amazona ventralis	Hispaniolan Amazon	0	0	0	0	0	0	50	0	50	0	Omnivore	Ref_4	A	Carolina	0	0	0	40	40	20	0	0	Ref_4	1	Jessica	0	214	Dunning08	1
2282	Nonpasseriformes	Psittaciformes	Psittacidae	Parrots	68	BL3	Amazona albifrons	White-fronted Amazon	0	0	0	0	0	0	20	0	50	30	PlantSeed	Ref_4	A	Carolina	0	0	0	50	50	0	0	0	Ref_4	1	Jessica	0	206	Dunning08	1
2283	Nonpasseriformes	Psittaciformes	Psittacidae	Parrots	68	BL3	Amazona xantholora	Yellow-lored Amazon	0	0	0	0	0	0	60	0	30	10	FruiNect	Ref_4	D1	Carolina	0	0	0	50	50	0	0	0	Ref_4	1	Jessica	0	217	Dunning08	1
2284	Nonpasseriformes	Psittaciformes	Psittacidae	Parrots	68	BL3	Amazona agilis	Black-billed Amazon	0	0	0	0	0	0	40	0	30	30	PlantSeed	Ref_4	A	Carolina	0	0	20	20	40	20	0	0	Ref_4	1	Jessica	0	213	Dunning08	1
2285	Nonpasseriformes	Psittaciformes	Psittacidae	Parrots	68	BL3	Amazona vittata	Puerto Rican Amazon	0	0	0	0	0	0	30	0	30	40	PlantSeed	Ref_4	A	Carolina	0	0	0	30	50	20	0	0	Ref_4	1	Jessica	0	279.28	Dunning08	1
2286	Nonpasseriformes	Psittaciformes	Psittacidae	Parrots	68	BL3	Amazona tucumana	Tucuman Amazon	0	0	0	0	0	0	30	0	40	30	PlantSeed	Ref_4	A	Carolina	0	0	0	50	50	0	0	0	Ref_4	1	Jessica	0	260	Dunning08	1
2287	Nonpasseriformes	Psittaciformes	Psittacidae	Parrots	68	BL3	Amazona pretrei	Red-spectacled Amazon	0	0	0	0	0	0	80	0	20	0	FruiNect	Ref_4	A	Carolina	0	0	0	30	50	20	0	0	Ref_4	1	Jessica	0	272.76	Dunning08	1
2288	Nonpasseriformes	Psittaciformes	Psittacidae	Parrots	68	BL3	Amazona viridigenalis	Red-crowned Amazon	0	0	0	0	0	0	30	0	30	40	PlantSeed	Ref_4	A	Carolina	0	0	20	20	40	20	0	0	Ref_4	1	Jessica	0	316	Dunning08	1
2289	Nonpasseriformes	Psittaciformes	Psittacidae	Parrots	68	BL3	Amazona finschi	Lilac-crowned Amazon	0	0	0	0	0	0	50	0	50	0	Omnivore	Ref_4	B	Carolina	0	0	0	50	50	0	0	0	Ref_4	1	Jessica	0	302	Dunning08	1
2290	Nonpasseriformes	Psittaciformes	Psittacidae	Parrots	68	BL3	Amazona autumnalis	Red-lored Amazon	0	0	0	0	0	0	100	0	0	0	FruiNect	Ref_4	A	Carolina	0	0	0	20	40	40	0	0	Ref_4	1	Jessica	0	416	Dunning08	1
2291	Nonpasseriformes	Psittaciformes	Psittacidae	Parrots	68	BL3	Amazona dufresniana	Blue-cheeked Amazon	0	0	0	0	0	0	50	0	50	0	Omnivore	Ref_4	A	Carolina	0	0	0	20	60	20	0	0	Ref_4	1	Other	0	623	Dunning08	1
2292	Nonpasseriformes	Psittaciformes	Psittacidae	Parrots	68	BL3	Amazona rhodocorytha	Red-browed Amazon	0	0	0	0	0	0	100	0	0	0	FruiNect	Ref_4	A	Carolina	0	0	0	0	80	20	0	0	Ref_4	1	Jessica	0	474.34	Dunning08	1
2293	Nonpasseriformes	Psittaciformes	Psittacidae	Parrots	68	BL3	Amazona brasiliensis	Red-tailed Amazon	10	0	0	0	0	0	40	10	20	20	Omnivore	Ref_4	A	Carolina	0	0	0	30	50	20	0	0	Ref_4	1	Jessica	0	327.37	GenAvg	0
2294	Nonpasseriformes	Psittaciformes	Psittacidae	Parrots	68	BL3	Amazona festiva	Festive Amazon	0	0	0	0	0	0	60	0	30	10	FruiNect	Ref_4	D1	Carolina	0	0	10	20	40	30	0	0	Genus	0	Walter	0	430	Dunning08	1
2295	Nonpasseriformes	Psittaciformes	Psittacidae	Parrots	68	BL3	Alipiopsitta xanthops	Yellow-faced Amazon	0	0	0	0	0	0	50	0	50	0	Omnivore	Ref_4	A	Carolina	0	0	0	0	60	40	0	0	Ref_4	1	Jessica	0	327.37	GenAvg	0
2296	Nonpasseriformes	Psittaciformes	Psittacidae	Parrots	68	BL3	Amazona barbadensis	Yellow-shouldered Amazon	0	0	0	0	0	0	40	0	30	30	PlantSeed	Ref_4	A	Carolina	0	0	0	20	50	30	0	0	Ref_4	1	Jessica	0	270	Dunning08	1
2297	Nonpasseriformes	Psittaciformes	Psittacidae	Parrots	68	BL3	Amazona aestiva	Blue-fronted Amazon	0	0	0	0	0	0	50	0	50	0	Omnivore	Ref_4	A	Carolina	0	0	0	30	40	30	0	0	Ref_4	1	Jessica	0	451	Dunning08	1
2300	Nonpasseriformes	Psittaciformes	Psittacidae	Parrots	68	BL3	Amazona ochrocephala	Yellow-crowned Amazon	0	0	0	0	0	0	40	0	30	30	PlantSeed	Ref_4	A	Carolina	0	0	33	33	33	0	0	0	Ref_4	1	Jessica	0	476.94	Dunning08	1
2301	Nonpasseriformes	Psittaciformes	Psittacidae	Parrots	68	BL3	Amazona amazonica	Orange-winged Amazon	0	0	0	0	0	0	100	0	0	0	FruiNect	Ref_4	B	Carolina	0	0	0	33	33	33	0	0	Ref_4	1	Jessica	0	370	Dunning08	1
2303	Nonpasseriformes	Psittaciformes	Psittacidae	Parrots	68	BL3	Amazona mercenaria	Scaly-naped Amazon	0	0	0	0	0	0	60	0	30	10	FruiNect	Ref_4	D1	Carolina	0	0	10	20	40	30	0	0	Genus	0	Walter	0	340	Dunning08	1
2304	Nonpasseriformes	Psittaciformes	Psittacidae	Parrots	68	BL3	Amazona farinosa	Mealy Amazon	0	0	0	0	0	0	50	0	30	20	Omnivore	Ref_4	A	Carolina	0	0	0	0	60	40	0	0	Ref_4	1	Other	0	625.99	Dunning08	1
2305	Nonpasseriformes	Psittaciformes	Psittacidae	Parrots	68	BL3	Amazona kawalli	Kawall's Amazon	0	0	0	0	0	0	60	0	30	10	FruiNect	Ref_4	D1	Carolina	0	0	10	20	40	30	0	0	Genus	0	Walter	0	327.37	GenAvg	0
2306	Nonpasseriformes	Psittaciformes	Psittacidae	Parrots	68	BL3	Amazona vinacea	Vinaceous Amazon	0	0	0	0	0	0	40	0	30	30	PlantSeed	Ref_4	A	Carolina	0	0	0	30	40	30	0	0	Ref_4	1	Jessica	0	254	Dunning08	1
2307	Nonpasseriformes	Psittaciformes	Psittacidae	Parrots	68	BL3	Amazona versicolor	St Lucia Amazon	0	0	0	0	0	0	50	0	50	0	Omnivore	Ref_4	A	Carolina	0	0	0	20	50	30	0	0	Ref_4	1	Jessica	0	676	Dunning08	1
2308	Nonpasseriformes	Psittaciformes	Psittacidae	Parrots	68	BL3	Amazona arausiaca	Red-necked Amazon	0	0	0	0	0	0	100	0	0	0	FruiNect	Ref_4	A	Carolina	0	0	0	20	50	30	0	0	Ref_4	1	Jessica	0	327.37	GenAvg	0
2309	Nonpasseriformes	Psittaciformes	Psittacidae	Parrots	68	BL3	Amazona guildingii	St Vincent Amazon	0	0	0	0	0	0	50	0	50	0	Omnivore	Ref_4	A	Carolina	0	0	0	20	50	30	0	0	Ref_4	1	Jessica	0	646	Dunning08	1
2310	Nonpasseriformes	Psittaciformes	Psittacidae	Parrots	68	BL3	Amazona imperialis	Imperial Amazon	0	0	0	0	0	0	50	0	50	0	Omnivore	Ref_4	A	Carolina	0	0	0	20	50	30	0	0	Ref_4	1	Jessica	0	327.37	GenAvg	0
2311	Nonpasseriformes	Psittaciformes	Psittacidae	Parrots	68	BL3	Deroptyus accipitrinus	Red-fan Parrot	0	0	0	0	0	0	40	0	20	40	PlantSeed	Ref_4	A	Carolina	0	0	0	30	40	30	0	0	Ref_4	1	Other	0	246	Dunning08	1
2312	Nonpasseriformes	Psittaciformes	Psittacidae	Parrots	68	BL3	Triclaria malachitacea	Blue-bellied Parrot	10	0	0	0	0	0	30	0	30	30	Omnivore	Ref_4	A	Carolina	0	0	0	30	50	20	0	0	Ref_4	1	Jessica	0	90	Dunning08	1
2330	Nonpasseriformes	Apodiformes	Apodidae	Swifts	77	BL3	Cypseloides niger	American Black Swift	100	0	0	0	0	0	0	0	0	0	Invertebrate	Ref_5	A	Hamish	0	0	0	0	0	0	100	0	Ref_5	1	Christian	0	39.67	Dunning08	1
2331	Nonpasseriformes	Apodiformes	Apodidae	Swifts	77	BL3	Cypseloides lemosi	White-chested Swift	100	0	0	0	0	0	0	0	0	0	Invertebrate	Ref_5	A	Hamish	0	0	0	0	0	0	100	0	Ref_5	1	Christian	0	28.1	Dunning08	1
2332	Nonpasseriformes	Apodiformes	Apodidae	Swifts	77	BL3	Cypseloides rothschildi	Rothschild's Swift	100	0	0	0	0	0	0	0	0	0	Invertebrate	Ref_5	D1	Hamish	0	0	0	0	0	0	100	0	Ref_5	1	Christian	0	44.68	GenAvg	0
2333	Nonpasseriformes	Apodiformes	Apodidae	Swifts	77	BL3	Cypseloides fumigatus	Sooty Swift	100	0	0	0	0	0	0	0	0	0	Invertebrate	Ref_5	D1	Hamish	0	0	0	0	0	0	100	0	Ref_5	1	Christian	0	41.95	Dunning08	1
2334	Nonpasseriformes	Apodiformes	Apodidae	Swifts	77	BL3	Cypseloides cherriei	Spot-fronted Swift	100	0	0	0	0	0	0	0	0	0	Invertebrate	Ref_5	B	Hamish	0	0	0	0	10	0	90	0	Ref_5	1	Christian	0	22.1	Dunning08	1
2335	Nonpasseriformes	Apodiformes	Apodidae	Swifts	77	BL3	Cypseloides storeri	White-fronted Swift	100	0	0	0	0	0	0	0	0	0	Invertebrate	Ref_5	D1	Hamish	0	0	0	0	0	0	100	0	Ref_5	1	Christian	0	39.5	Dunning08	1
2336	Nonpasseriformes	Apodiformes	Apodidae	Swifts	77	BL3	Cypseloides cryptus	White-chinned Swift	100	0	0	0	0	0	0	0	0	0	Invertebrate	Ref_5	B	Hamish	0	0	0	0	0	0	100	0	Ref_5	1	Christian	0	34.54	Dunning08	1
2337	Nonpasseriformes	Apodiformes	Apodidae	Swifts	77	BL3	Cypseloides senex	Great Dusky Swift	100	0	0	0	0	0	0	0	0	0	Invertebrate	Ref_5	D1	Hamish	0	0	0	0	0	0	100	0	Ref_5	1	Christian	0	82.25	Dunning08	1
2338	Nonpasseriformes	Apodiformes	Apodidae	Swifts	77	BL3	Streptoprocne phelpsi	Tepui Swift	100	0	0	0	0	0	0	0	0	0	Invertebrate	Ref_5	D1	Hamish	0	0	0	0	0	0	100	0	Ref_5	1	Christian	0	21.8	Dunning08	1
2339	Nonpasseriformes	Apodiformes	Apodidae	Swifts	77	BL3	Streptoprocne rutila	Chestnut-collared Swift	100	0	0	0	0	0	0	0	0	0	Invertebrate	Ref_5	B	Hamish	0	0	0	0	0	0	100	0	Ref_5	1	Christian	0	20.2	Dunning08	1
2340	Nonpasseriformes	Apodiformes	Apodidae	Swifts	77	BL3	Streptoprocne zonaris	White-collared Swift	100	0	0	0	0	0	0	0	0	0	Invertebrate	Ref_5	B	Hamish	0	0	0	0	0	0	100	0	Ref_5	1	Christian	0	86.79	Dunning08	1
2341	Nonpasseriformes	Apodiformes	Apodidae	Swifts	77	BL3	Streptoprocne biscutata	Biscutate Swift	100	0	0	0	0	0	0	0	0	0	Invertebrate	Ref_5	D1	Hamish	0	0	0	0	0	0	100	0	Ref_5	1	Christian	0	95.81	Dunning08	1
2342	Nonpasseriformes	Apodiformes	Apodidae	Swifts	77	BL3	Streptoprocne semicollaris	White-naped Swift	100	0	0	0	0	0	0	0	0	0	Invertebrate	Ref_5	B	Hamish	0	0	0	0	0	0	100	0	Ref_5	1	Other	0	175	Dunning08	1
2346	Nonpasseriformes	Apodiformes	Apodidae	Swifts	77	BL3	Hydrochous gigas	Waterfall Swift	100	0	0	0	0	0	0	0	0	0	Invertebrate	Ref_5	A	Hamish	0	0	0	0	0	0	100	0	Ref_5	1	Christian	0	35.8	Dunning08	1
2347	Nonpasseriformes	Apodiformes	Apodidae	Swifts	77	BL3	Collocalia esculenta	Glossy Swiftlet	100	0	0	0	0	0	0	0	0	0	Invertebrate	Ref_5	A	Hamish	0	0	0	0	10	0	90	0	Ref_5	1	Christian	0	6.29	Dunning08	1
2349	Nonpasseriformes	Apodiformes	Apodidae	Swifts	77	BL3	Collocalia linchi	Cave Swiftlet	100	0	0	0	0	0	0	0	0	0	Invertebrate	Ref_5	D1	Hamish	0	0	0	0	0	30	70	0	Ref_5	1	Other	0	5.9	Dunning08	1
2350	Nonpasseriformes	Apodiformes	Apodidae	Swifts	77	BL3	Collocalia troglodytes	Pygmy Swiftlet	100	0	0	0	0	0	0	0	0	0	Invertebrate	Ref_5	D1	Hamish	0	0	0	0	0	0	100	0	Ref_5	1	Christian	0	5.4	Dunning08	1
2351	Nonpasseriformes	Apodiformes	Apodidae	Swifts	77	BL3	Collocalia elaphra	Seychelles Swiftlet	100	0	0	0	0	0	0	0	0	0	Invertebrate	Ref_5	A	Hamish	0	0	0	0	0	0	100	0	Ref_5	1	Christian	0	10.7	Dunning08	1
2352	Nonpasseriformes	Apodiformes	Apodidae	Swifts	77	BL3	Collocalia francica	Mascarene Swiftlet	100	0	0	0	0	0	0	0	0	0	Invertebrate	Ref_5	A	Hamish	0	0	0	10	0	0	90	0	Ref_5	1	Other	0	8.9	Dunning08	1
2353	Nonpasseriformes	Apodiformes	Apodidae	Swifts	77	BL3	Collocalia unicolor	Indian Swiftlet	100	0	0	0	0	0	0	0	0	0	Invertebrate	Ref_5	A	Hamish	0	0	0	0	30	0	70	0	Ref_5	1	Christian	0	11	Dunning08	1
2354	Nonpasseriformes	Apodiformes	Apodidae	Swifts	77	BL3	Collocalia mearnsi	Philippine Swiftlet	100	0	0	0	0	0	0	0	0	0	Invertebrate	Ref_5	D1	Hamish	0	0	0	0	0	0	100	0	Ref_5	1	Christian	0	11.3	Dunning08	1
2355	Nonpasseriformes	Apodiformes	Apodidae	Swifts	77	BL3	Collocalia infuscata	Moluccan Swiftlet	100	0	0	0	0	0	0	0	0	0	Invertebrate	Ref_5	D1	Hamish	0	0	0	0	40	0	60	0	Ref_5	1	Christian	0	13.35	GenAvg	0
2356	Nonpasseriformes	Apodiformes	Apodidae	Swifts	77	BL3	Collocalia hirundinacea	Mountain Swiftlet	100	0	0	0	0	0	0	0	0	0	Invertebrate	Ref_5	D1	Hamish	0	0	0	0	0	0	100	0	Ref_5	1	Other	0	10.1	Dunning08	1
2357	Nonpasseriformes	Apodiformes	Apodidae	Swifts	77	BL3	Collocalia spodiopygia	White-rumped Swiftlet	100	0	0	0	0	0	0	0	0	0	Invertebrate	Ref_5	A	Hamish	0	0	0	0	0	0	100	0	Ref_5	1	Christian	0	8.03	Dunning08	1
2358	Nonpasseriformes	Apodiformes	Apodidae	Swifts	77	IOC27	Collocalia terraereginae	Australian Swiftlet	100	0	0	0	0	0	0	0	0	0	Invertebrate	Ref_5	A	Hamish	0	0	0	0	0	0	100	0	Ref_5	1	Christian	0	12	Dunning08	1
2360	Nonpasseriformes	Apodiformes	Apodidae	Swifts	77	BL3	Collocalia brevirostris	Himalayan Swiftlet	100	0	0	0	0	0	0	0	0	0	Invertebrate	Ref_5	A	Hamish	0	0	0	20	0	0	80	0	Ref_5	1	Other	0	13.42	Dunning08	1
2363	Nonpasseriformes	Apodiformes	Apodidae	Swifts	77	BL3	Collocalia whiteheadi	Whitehead's Swiftlet	100	0	0	0	0	0	0	0	0	0	Invertebrate	Ref_5	D1	Hamish	0	0	0	0	0	0	100	0	Ref_5	1	Christian	0	14	Dunning08	1
2364	Nonpasseriformes	Apodiformes	Apodidae	Swifts	77	BL3	Collocalia nuditarsus	Bare-legged Swiftlet	100	0	0	0	0	0	0	0	0	0	Invertebrate	Ref_5	D1	Hamish	0	0	0	0	0	0	100	0	Ref_5	1	Christian	0	13.35	GenAvg	0
2365	Nonpasseriformes	Apodiformes	Apodidae	Swifts	77	BL3	Collocalia orientalis	Mayr's Swiftlet	100	0	0	0	0	0	0	0	0	0	Invertebrate	Ref_5	D1	Hamish	0	0	0	0	0	0	100	0	Ref_5	1	Christian	0	13.35	GenAvg	0
2366	Nonpasseriformes	Apodiformes	Apodidae	Swifts	77	BL3	Collocalia salangana	Mossy-nest Swiftlet	100	0	0	0	0	0	0	0	0	0	Invertebrate	Ref_5	A	Hamish	0	0	0	0	20	20	60	0	Ref_5	1	Other	0	11.3	Dunning08	1
2369	Nonpasseriformes	Apodiformes	Apodidae	Swifts	77	BL3	Collocalia vanikorensis	Uniform Swiftlet	100	0	0	0	0	0	0	0	0	0	Invertebrate	Ref_5	A	Hamish	0	0	0	0	30	0	70	0	Ref_5	1	Christian	0	10.7	Dunning08	1
2370	Nonpasseriformes	Apodiformes	Apodidae	Swifts	77	BL3	Collocalia pelewensis	Palau Swiftlet	100	0	0	0	0	0	0	0	0	0	Invertebrate	Ref_5	D1	Hamish	0	0	0	0	0	20	80	0	Ref_5	1	Christian	0	13.35	GenAvg	0
2371	Nonpasseriformes	Apodiformes	Apodidae	Swifts	77	BL3	Collocalia inquieta	Micronesian Swiftlet	100	0	0	0	0	0	0	0	0	0	Invertebrate	Ref_5	D1	Hamish	0	0	0	0	0	20	80	0	Ref_5	1	Christian	0	13.35	GenAvg	0
2372	Nonpasseriformes	Apodiformes	Apodidae	Swifts	77	BL3	Collocalia sawtelli	Atiu Swiftlet	100	0	0	0	0	0	0	0	0	0	Invertebrate	Ref_5	D1	Hamish	0	0	0	0	20	60	20	0	Ref_5	1	Christian	0	8.6	Dunning08	1
2373	Nonpasseriformes	Apodiformes	Apodidae	Swifts	77	BL3	Collocalia bartschi	Guam Swiftlet	100	0	0	0	0	0	0	0	0	0	Invertebrate	Ref_5	D1	Hamish	0	0	0	0	0	20	80	0	Ref_5	1	Christian	0	7.4	Dunning08	1
2374	Nonpasseriformes	Apodiformes	Apodidae	Swifts	77	BL3	Collocalia leucophaea	Tahiti Swiftlet	100	0	0	0	0	0	0	0	0	0	Invertebrate	Ref_5	D1	Hamish	0	0	0	0	0	20	80	0	Ref_5	1	Christian	0	13.35	GenAvg	0
2376	Nonpasseriformes	Apodiformes	Apodidae	Swifts	77	BL3	Collocalia maxima	Black-nest Swiftlet	100	0	0	0	0	0	0	0	0	0	Invertebrate	Ref_5	A	Hamish	0	0	0	0	0	10	90	0	Ref_5	1	Christian	0	17	Dunning08	1
2377	Nonpasseriformes	Apodiformes	Apodidae	Swifts	77	BL3	Collocalia fuciphaga	Edible-nest Swiftlet	100	0	0	0	0	0	0	0	0	0	Invertebrate	Ref_5	A	Hamish	0	0	0	0	0	0	100	0	Ref_5	1	Christian	0	10.7	Dunning08	1
2379	Nonpasseriformes	Apodiformes	Apodidae	Swifts	77	BL3	Collocalia papuensis	Papuan Swiftlet	100	0	0	0	0	0	0	0	0	0	Invertebrate	Ref_5	D1	Hamish	0	0	0	0	30	0	70	0	Ref_5	1	Christian	0	19.9	Dunning08	1
2380	Nonpasseriformes	Apodiformes	Apodidae	Swifts	77	BL3	Mearnsia picina	Philippine Needletail	100	0	0	0	0	0	0	0	0	0	Invertebrate	Ref_5	D1	Hamish	0	0	0	0	0	0	100	0	Ref_5	1	Christian	0	42.5	Dunning08	1
2381	Nonpasseriformes	Apodiformes	Apodidae	Swifts	77	BL3	Mearnsia novaeguineae	Papuan Needletail	100	0	0	0	0	0	0	0	0	0	Invertebrate	Ref_5	A	Hamish	0	0	10	30	50	10	0	0	Ref_5	1	Christian	0	32.6	Dunning08	1
2382	Nonpasseriformes	Apodiformes	Apodidae	Swifts	77	BL3	Zoonavena grandidieri	Malagasy Spinetail	100	0	0	0	0	0	0	0	0	0	Invertebrate	Ref_5	A	Hamish	0	0	0	20	0	30	50	0	Ref_5	1	Other	0	10.5	GenAvg	0
2383	Nonpasseriformes	Apodiformes	Apodidae	Swifts	77	BL3	Zoonavena thomensis	Sao Tome Spinetail	100	0	0	0	0	0	0	0	0	0	Invertebrate	Ref_5	A	Hamish	0	0	0	0	100	0	0	0	Ref_5	1	Christian	0	8	Dunning08	1
2384	Nonpasseriformes	Apodiformes	Apodidae	Swifts	77	BL3	Zoonavena sylvatica	White-rumped Spinetail	100	0	0	0	0	0	0	0	0	0	Invertebrate	Ref_5	A	Hamish	0	0	0	0	0	0	100	0	Ref_5	1	Christian	0	13	PrimScale	1
2385	Nonpasseriformes	Apodiformes	Apodidae	Swifts	77	BL3	Telacanthura ussheri	Mottled Spinetail	100	0	0	0	0	0	0	0	0	0	Invertebrate	Ref_5	A	Hamish	0	0	0	0	0	0	100	0	Ref_5	1	Christian	0	32.61	Dunning08	1
2386	Nonpasseriformes	Apodiformes	Apodidae	Swifts	77	BL3	Telacanthura melanopygia	Black Spinetail	100	0	0	0	0	0	0	0	0	0	Invertebrate	Ref_5	B	Hamish	0	0	0	30	30	0	40	0	Ref_5	1	Christian	0	52	Dunning08	1
2387	Nonpasseriformes	Apodiformes	Apodidae	Swifts	77	BL3	Rhaphidura leucopygialis	Silver-rumped Spinetail	100	0	0	0	0	0	0	0	0	0	Invertebrate	Ref_5	D1	Hamish	0	0	0	0	0	0	100	0	Ref_5	1	Other	0	13.6	Dunning08	1
2388	Nonpasseriformes	Apodiformes	Apodidae	Swifts	77	BL3	Rhaphidura sabini	Sabine's Spinetail	100	0	0	0	0	0	0	0	0	0	Invertebrate	Ref_5	A	Hamish	0	0	0	50	10	10	30	0	Ref_5	1	Other	0	16	Dunning08	1
2389	Nonpasseriformes	Apodiformes	Apodidae	Swifts	77	BL3	Neafrapus cassini	Cassin's Spinetail	100	0	0	0	0	0	0	0	0	0	Invertebrate	Ref_5	A	Hamish	0	0	20	0	0	0	80	0	Ref_5	1	Christian	0	39.97	Dunning08	1
2390	Nonpasseriformes	Apodiformes	Apodidae	Swifts	77	BL3	Neafrapus boehmi	Bat-like Spinetail	100	0	0	0	0	0	0	0	0	0	Invertebrate	Ref_5	A	Hamish	0	0	0	0	0	0	100	0	Ref_5	1	Christian	0	14.42	Dunning08	1
2391	Nonpasseriformes	Apodiformes	Apodidae	Swifts	77	BL3	Hirundapus caudacutus	White-throated Needletail	100	0	0	0	0	0	0	0	0	0	Invertebrate	Ref_5	A	Hamish	0	0	0	0	0	0	100	0	Ref_5	1	Christian	0	95.5	Dunning08	1
2392	Nonpasseriformes	Apodiformes	Apodidae	Swifts	77	BL3	Hirundapus cochinchinensis	Silver-backed Needletail	100	0	0	0	0	0	0	0	0	0	Invertebrate	Ref_5	A	Hamish	0	0	40	0	0	0	60	0	Ref_5	1	Other	0	83.79	Dunning08	1
2393	Nonpasseriformes	Apodiformes	Apodidae	Swifts	77	BL3	Hirundapus giganteus	Brown-backed Needletail	100	0	0	0	0	0	0	0	0	0	Invertebrate	Ref_5	A	Hamish	0	0	30	0	0	0	70	0	Ref_5	1	Other	0	127	Dunning08	1
2394	Nonpasseriformes	Apodiformes	Apodidae	Swifts	77	BL3	Hirundapus celebensis	Purple Needletail	100	0	0	0	0	0	0	0	0	0	Invertebrate	Ref_5	A	Hamish	0	0	0	0	10	10	80	0	Ref_5	1	Other	0	180	Dunning08	1
2395	Nonpasseriformes	Apodiformes	Apodidae	Swifts	77	BL3	Chaetura spinicaudus	Band-rumped Swift	100	0	0	0	0	0	0	0	0	0	Invertebrate	Ref_5	A	Hamish	0	0	0	20	10	20	50	0	Ref_5	1	Other	0	15.69	Dunning08	1
2396	Nonpasseriformes	Apodiformes	Apodidae	Swifts	77	BL3	Chaetura egregia	Pale-rumped Swift	100	0	0	0	0	0	0	0	0	0	Invertebrate	Ref_5	D1	Hamish	0	0	0	0	0	10	90	0	Ref_5	1	Christian	0	23.4	Dunning08	1
2397	Nonpasseriformes	Apodiformes	Apodidae	Swifts	77	BL3	Chaetura martinica	Lesser Antillean Swift	100	0	0	0	0	0	0	0	0	0	Invertebrate	Ref_5	D1	Hamish	0	0	0	0	0	0	100	0	Ref_5	1	Christian	0	12.5	Dunning08	1
2398	Nonpasseriformes	Apodiformes	Apodidae	Swifts	77	BL3	Chaetura cinereiventris	Grey-rumped Swift	100	0	0	0	0	0	0	0	0	0	Invertebrate	Ref_5	A	Hamish	0	0	0	0	0	20	80	0	Ref_5	1	Christian	0	13.9	Dunning08	1
2399	Nonpasseriformes	Apodiformes	Apodidae	Swifts	77	BL3	Chaetura pelagica	Chimney Swift	100	0	0	0	0	0	0	0	0	0	Invertebrate	Ref_5	A	Hamish	0	0	0	0	10	30	60	0	Ref_5	1	Christian	0	23.6	Dunning08	1
2400	Nonpasseriformes	Apodiformes	Apodidae	Swifts	77	BL3	Chaetura vauxi	Vaux's Swift	100	0	0	0	0	0	0	0	0	0	Invertebrate	Ref_5	A	Hamish	0	0	0	0	0	0	100	0	Ref_5	1	Christian	0	17.1	Dunning08	1
2401	Nonpasseriformes	Apodiformes	Apodidae	Swifts	77	BL3	Chaetura chapmani	Chapman's Swift	100	0	0	0	0	0	0	0	0	0	Invertebrate	Ref_5	D1	Hamish	0	0	0	20	0	0	80	0	Ref_5	1	Christian	0	23.83	Dunning08	1
2402	Nonpasseriformes	Apodiformes	Apodidae	Swifts	77	BL3	Chaetura brachyura	Short-tailed Swift	100	0	0	0	0	0	0	0	0	0	Invertebrate	Ref_5	A	Hamish	0	0	0	0	10	0	90	0	Ref_5	1	Christian	0	18.3	Dunning08	1
2405	Nonpasseriformes	Apodiformes	Apodidae	Swifts	77	BL3	Schoutedenapus myoptilus	Scarce Swift	100	0	0	0	0	0	0	0	0	0	Invertebrate	Ref_5	A	Hamish	0	0	30	0	0	0	70	0	Ref_5	1	Christian	0	23.5	Dunning08	1
2406	Nonpasseriformes	Apodiformes	Apodidae	Swifts	77	BL3	Schoutedenapus schoutedeni	Schouteden's Swift	100	0	0	0	0	0	0	0	0	0	Invertebrate	Ref_5	D1	Hamish	0	0	30	0	0	0	70	0	Ref_5	1	Christian	0	26	GenAvg	0
2408	Nonpasseriformes	Apodiformes	Apodidae	Swifts	77	BL3	Aeronautes saxatalis	White-throated Swift	100	0	0	0	0	0	0	0	0	0	Invertebrate	Ref_5	A	Hamish	0	0	10	0	0	0	90	0	Ref_5	1	Christian	0	32.1	Dunning08	1
2409	Nonpasseriformes	Apodiformes	Apodidae	Swifts	77	BL3	Aeronautes montivagus	White-tipped Swift	100	0	0	0	0	0	0	0	0	0	Invertebrate	Ref_5	D1	Hamish	0	0	0	0	0	20	80	0	Ref_5	1	Christian	0	20.14	Dunning08	1
2410	Nonpasseriformes	Apodiformes	Apodidae	Swifts	77	BL3	Aeronautes andecolus	Andean Swift	100	0	0	0	0	0	0	0	0	0	Invertebrate	Ref_5	D1	Hamish	0	0	0	0	10	30	60	0	Ref_5	1	Christian	0	17.6	Dunning08	1
2412	Nonpasseriformes	Apodiformes	Apodidae	Swifts	77	BL3	Tachornis phoenicobia	Antillean Palm-swift	100	0	0	0	0	0	0	0	0	0	Invertebrate	Ref_5	A	Hamish	0	0	0	0	20	0	80	0	Ref_5	1	Christian	0	10.2	Dunning08	1
2413	Nonpasseriformes	Apodiformes	Apodidae	Swifts	77	BL3	Tachornis furcata	Pygmy Swift	100	0	0	0	0	0	0	0	0	0	Invertebrate	Ref_5	D1	Hamish	0	0	0	0	0	0	100	0	Ref_5	1	Christian	0	6.5	Dunning08	1
2414	Nonpasseriformes	Apodiformes	Apodidae	Swifts	77	BL3	Tachornis squamata	Fork-tailed Palm-swift	100	0	0	0	0	0	0	0	0	0	Invertebrate	Ref_5	D1	Hamish	0	0	0	10	40	20	30	0	Ref_5	1	Christian	0	10.97	Dunning08	1
2415	Nonpasseriformes	Apodiformes	Apodidae	Swifts	77	BL3	Panyptila sanctihieronymi	Great Swallow-tailed Swift	100	0	0	0	0	0	0	0	0	0	Invertebrate	Ref_5	A	Hamish	0	0	0	0	0	0	100	0	Ref_5	1	Christian	0	48.1	Dunning08	1
2416	Nonpasseriformes	Apodiformes	Apodidae	Swifts	77	BL3	Panyptila cayennensis	Lesser Swallow-tailed Swift	100	0	0	0	0	0	0	0	0	0	Invertebrate	Ref_5	D1	Hamish	0	0	0	0	10	0	90	0	Ref_5	1	Christian	0	21.1	Dunning08	1
2417	Nonpasseriformes	Apodiformes	Apodidae	Swifts	77	BL3	Cypsiurus parvus	African Palm-swift	100	0	0	0	0	0	0	0	0	0	Invertebrate	Ref_5	A	Hamish	0	0	0	0	10	0	90	0	Ref_5	1	Christian	0	13.6	Dunning08	1
2418	Nonpasseriformes	Apodiformes	Apodidae	Swifts	77	BL3	Cypsiurus balasiensis	Asian Palm-swift	100	0	0	0	0	0	0	0	0	0	Invertebrate	Ref_5	A	Hamish	0	0	0	0	0	0	100	0	Ref_5	1	Christian	0	9.11	Dunning08	1
2419	Nonpasseriformes	Apodiformes	Apodidae	Swifts	77	BL3	Tachymarptis melba	Alpine Swift	100	0	0	0	0	0	0	0	0	0	Invertebrate	Ref_5	A	Hamish	0	0	0	0	10	0	90	0	Ref_5	1	Christian	0	100.38	Dunning08	1
2420	Nonpasseriformes	Apodiformes	Apodidae	Swifts	77	BL3	Tachymarptis aequatorialis	Mottled Swift	100	0	0	0	0	0	0	0	0	0	Invertebrate	Ref_5	A	Hamish	0	0	0	0	10	10	80	0	Ref_5	1	Other	0	92.8	Dunning08	1
2421	Nonpasseriformes	Apodiformes	Apodidae	Swifts	77	BL3	Apus alexandri	Alexander's Swift	100	0	0	0	0	0	0	0	0	0	Invertebrate	Ref_5	D1	Hamish	0	0	0	0	0	10	90	0	Ref_5	1	Christian	0	35.46	GenAvg	0
2422	Nonpasseriformes	Apodiformes	Apodidae	Swifts	77	BL3	Apus apus	Common Swift	100	0	0	0	0	0	0	0	0	0	Invertebrate	Ref_5	A	Hamish	0	0	0	0	0	0	100	0	Ref_5	1	Christian	0	37.6	Dunning08	1
2423	Nonpasseriformes	Apodiformes	Apodidae	Swifts	77	BL3	Apus unicolor	Plain Swift	100	0	0	0	0	0	0	0	0	0	Invertebrate	Ref_5	B	Hamish	0	0	0	0	0	0	100	0	Ref_5	1	Christian	0	22.5	Dunning08	1
2424	Nonpasseriformes	Apodiformes	Apodidae	Swifts	77	BL3	Apus niansae	Nyanza Swift	100	0	0	0	0	0	0	0	0	0	Invertebrate	Ref_5	B	Hamish	0	0	0	0	0	0	100	0	Ref_5	1	Christian	0	32.5	Dunning08	1
2425	Nonpasseriformes	Apodiformes	Apodidae	Swifts	77	BL3	Apus pallidus	Pallid Swift	100	0	0	0	0	0	0	0	0	0	Invertebrate	Ref_5	A	Hamish	0	0	0	0	0	0	100	0	Ref_5	1	Christian	0	41.9	Dunning08	1
2426	Nonpasseriformes	Apodiformes	Apodidae	Swifts	77	BL3	Apus barbatus	African Black Swift	100	0	0	0	0	0	0	0	0	0	Invertebrate	Ref_5	A	Hamish	0	0	0	0	40	0	60	0	Ref_5	1	Christian	0	42.8	Dunning08	1
2427	Nonpasseriformes	Apodiformes	Apodidae	Swifts	77	BL3	Apus berliozi	Forbes-Watson's Swift	100	0	0	0	0	0	0	0	0	0	Invertebrate	Ref_5	A	Hamish	0	0	0	10	40	0	50	0	Ref_5	1	Christian	0	38.2	Dunning08	1
2429	Nonpasseriformes	Apodiformes	Apodidae	Swifts	77	BL3	Apus bradfieldi	Bradfield's Swift	100	0	0	0	0	0	0	0	0	0	Invertebrate	Ref_5	A	Hamish	0	0	0	30	30	0	40	0	Ref_5	1	Christian	0	42.4	Dunning08	1
2431	Nonpasseriformes	Apodiformes	Apodidae	Swifts	77	BL3	Apus pacificus	Fork-tailed Swift	100	0	0	0	0	0	0	0	0	0	Invertebrate	Ref_5	A	Hamish	0	0	0	0	0	0	100	0	Ref_5	1	Christian	0	39.43	Dunning08	1
2432	Nonpasseriformes	Apodiformes	Apodidae	Swifts	77	BL3	Apus acuticauda	Dark-rumped Swift	100	0	0	0	0	0	0	0	0	0	Invertebrate	Ref_5	D1	Hamish	0	0	0	0	0	0	100	0	Ref_5	1	Christian	0	35.46	GenAvg	0
2433	Nonpasseriformes	Apodiformes	Apodidae	Swifts	77	BL3	Apus affinis	Little Swift	100	0	0	0	0	0	0	0	0	0	Invertebrate	Ref_5	A	Hamish	0	0	0	0	10	0	90	0	Ref_5	1	Christian	0	22.57	Dunning08	1
2434	Nonpasseriformes	Apodiformes	Apodidae	Swifts	77	BL3	Apus nipalensis	House Swift	100	0	0	0	0	0	0	0	0	0	Invertebrate	Ref_5	A	Hamish	0	0	0	0	10	0	90	0	Ref_5	1	Christian	0	29.82	Dunning08	1
2435	Nonpasseriformes	Apodiformes	Apodidae	Swifts	77	BL3	Apus horus	Horus Swift	100	0	0	0	0	0	0	0	0	0	Invertebrate	Ref_5	A	Hamish	0	0	0	10	10	0	80	0	Ref_5	1	Christian	0	27.45	Dunning08	1
2436	Nonpasseriformes	Apodiformes	Apodidae	Swifts	77	BL3	Apus caffer	White-rumped Swift	100	0	0	0	0	0	0	0	0	0	Invertebrate	Ref_5	A	Hamish	0	0	0	0	0	0	100	0	Ref_5	1	Christian	0	22.1	Dunning08	1
2437	Nonpasseriformes	Apodiformes	Apodidae	Swifts	77	BL3	Apus batesi	Bates's Swift	100	0	0	0	0	0	0	0	0	0	Invertebrate	Ref_5	D1	Hamish	0	0	0	0	0	0	100	0	Ref_5	1	Christian	0	35.46	GenAvg	0
2439	Nonpasseriformes	Apodiformes	Hemiprocnidae	Treeswifts	78	BL3	Hemiprocne coronata	Crested Treeswift	100	0	0	0	0	0	0	0	0	0	Invertebrate	Ref_5	A	Hamish	0	0	0	0	0	0	100	0	Ref_5	1	Christian	0	29	Dunning08	1
2440	Nonpasseriformes	Apodiformes	Hemiprocnidae	Treeswifts	78	BL3	Hemiprocne longipennis	Grey-rumped Treeswift	100	0	0	0	0	0	0	0	0	0	Invertebrate	Ref_5	A	Hamish	0	0	0	0	0	0	100	0	Ref_5	1	Christian	0	42.8	Dunning08	1
2441	Nonpasseriformes	Apodiformes	Hemiprocnidae	Treeswifts	78	BL3	Hemiprocne mystacea	Moustached Treeswift	100	0	0	0	0	0	0	0	0	0	Invertebrate	Ref_5	A	Hamish	0	0	0	0	20	80	0	0	Ref_5	1	Christian	0	70.1	Dunning08	1
2442	Nonpasseriformes	Apodiformes	Hemiprocnidae	Treeswifts	78	BL3	Hemiprocne comata	Whiskered Treeswift	100	0	0	0	0	0	0	0	0	0	Invertebrate	Ref_5	B	Hamish	0	0	0	0	0	20	80	0	Ref_5	1	Christian	0	20.63	Dunning08	1
2456	Nonpasseriformes	Apodiformes	Trochilidae	Hummingbirds	79	BL3	Glaucis aeneus	Bronzy Hermit	10	0	0	0	0	0	0	90	0	0	FruiNect	Ref_5	A	Hamish	0	0	0	100	0	0	0	0	Ref_5	1	Christian	0	4.8	Dunning08	1
2457	Nonpasseriformes	Apodiformes	Trochilidae	Hummingbirds	79	BL3	Glaucis hirsutus	Rufous-breasted Hermit	10	0	0	0	0	0	0	90	0	0	FruiNect	Ref_5	A	Hamish	0	0	0	100	0	0	0	0	Ref_5	1	Christian	0	6.76	Dunning08	1
2458	Nonpasseriformes	Apodiformes	Trochilidae	Hummingbirds	79	BL3	Threnetes niger	Sooty Barbthroat	10	0	0	0	0	0	0	90	0	0	FruiNect	Ref_5	A	Hamish	0	0	0	100	0	0	0	0	Ref_5	1	Christian	0	5.6	Dunning08	1
2459	Nonpasseriformes	Apodiformes	Trochilidae	Hummingbirds	79	BL3	Threnetes ruckeri	Band-tailed Barbthroat	10	0	0	0	0	0	0	90	0	0	FruiNect	Ref_5	A	Hamish	0	0	0	100	0	0	0	0	Ref_5	1	Christian	0	5.2	Dunning08	1
2461	Nonpasseriformes	Apodiformes	Trochilidae	Hummingbirds	79	BL3	Phaethornis yaruqui	White-whiskered Hermit	10	0	0	0	0	0	0	90	0	0	FruiNect	Ref_5	A	Hamish	0	0	0	100	0	0	0	0	Ref_5	1	Christian	0	5.4	Dunning08	1
2462	Nonpasseriformes	Apodiformes	Trochilidae	Hummingbirds	79	BL3	Phaethornis guy	Green Hermit	10	0	0	0	0	0	0	90	0	0	FruiNect	Ref_5	A	Hamish	0	0	0	100	0	0	0	0	Ref_5	1	Christian	0	6.3	Dunning08	1
2463	Nonpasseriformes	Apodiformes	Trochilidae	Hummingbirds	79	BL3	Phaethornis syrmatophorus	Tawny-bellied Hermit	10	0	0	0	0	0	0	90	0	0	FruiNect	Ref_5	A	Hamish	0	0	0	100	0	0	0	0	Ref_5	1	Christian	0	5.8	Dunning08	1
2465	Nonpasseriformes	Apodiformes	Trochilidae	Hummingbirds	79	BL3	Phaethornis superciliosus	Long-tailed Hermit	10	0	0	0	0	0	0	90	0	0	FruiNect	Ref_5	A	Hamish	0	0	0	100	0	0	0	0	Ref_5	1	Christian	0	6.3	Dunning08	1
2469	Nonpasseriformes	Apodiformes	Trochilidae	Hummingbirds	79	BL3	Phaethornis malaris	Great-billed Hermit	10	0	0	0	0	0	0	90	0	0	FruiNect	Ref_5	A	Hamish	0	0	0	100	0	0	0	0	Ref_5	1	Christian	0	5.9	Dunning08	1
2470	Nonpasseriformes	Apodiformes	Trochilidae	Hummingbirds	79	BL3	Phaethornis eurynome	Scale-throated Hermit	10	0	0	0	0	0	0	90	0	0	FruiNect	Ref_5	A	Hamish	0	0	0	100	0	0	0	0	Ref_5	1	Christian	0	5.3	Dunning08	1
2471	Nonpasseriformes	Apodiformes	Trochilidae	Hummingbirds	79	BL3	Phaethornis hispidus	White-bearded Hermit	10	0	0	0	0	0	0	90	0	0	FruiNect	Ref_5	A	Hamish	0	0	0	100	0	0	0	0	Ref_5	1	Christian	0	5	Dunning08	1
2472	Nonpasseriformes	Apodiformes	Trochilidae	Hummingbirds	79	BL3	Phaethornis anthophilus	Pale-bellied Hermit	10	0	0	0	0	0	0	90	0	0	FruiNect	Ref_5	A	Hamish	0	0	0	100	0	0	0	0	Ref_5	1	Christian	0	5.9	Dunning08	1
2473	Nonpasseriformes	Apodiformes	Trochilidae	Hummingbirds	79	BL3	Phaethornis bourcieri	Straight-billed Hermit	10	0	0	0	0	0	0	90	0	0	FruiNect	Ref_5	A	Hamish	0	0	0	100	0	0	0	0	Ref_5	1	Christian	0	4.3	Dunning08	1
2474	Nonpasseriformes	Apodiformes	Trochilidae	Hummingbirds	79	BL3	Phaethornis koepckeae	Koepcke's Hermit	10	0	0	0	0	0	0	90	0	0	FruiNect	Ref_5	A	Hamish	0	0	0	100	0	0	0	0	Ref_5	1	Christian	0	5.03	Dunning08	1
2475	Nonpasseriformes	Apodiformes	Trochilidae	Hummingbirds	79	BL3	Phaethornis philippii	Needle-billed Hermit	10	0	0	0	0	0	0	90	0	0	FruiNect	Ref_5	A	Hamish	0	0	0	100	0	0	0	0	Ref_5	1	Christian	0	5	Dunning08	1
2476	Nonpasseriformes	Apodiformes	Trochilidae	Hummingbirds	79	BL3	Phaethornis squalidus	Dusky-throated Hermit	10	0	0	0	0	0	0	90	0	0	FruiNect	Ref_5	A	Hamish	0	0	0	100	0	0	0	0	Ref_5	1	Christian	0	3.4	Dunning08	1
2477	Nonpasseriformes	Apodiformes	Trochilidae	Hummingbirds	79	BL3	Phaethornis rupurumii	Streak-throated Hermit	10	0	0	0	0	0	0	90	0	0	FruiNect	Ref_5	A	Hamish	0	0	0	100	0	0	0	0	Ref_5	1	Christian	0	3.7	Dunning08	1
2478	Nonpasseriformes	Apodiformes	Trochilidae	Hummingbirds	79	BL3	Phaethornis augusti	Sooty-capped Hermit	10	0	0	0	0	0	0	90	0	0	FruiNect	Ref_5	A	Hamish	0	0	0	90	10	0	0	0	Ref_5	1	Christian	0	6	Dunning08	1
2479	Nonpasseriformes	Apodiformes	Trochilidae	Hummingbirds	79	BL3	Phaethornis pretrei	Planalto Hermit	10	0	0	0	0	0	0	90	0	0	FruiNect	Ref_5	A	Hamish	0	0	0	100	0	0	0	0	Ref_5	1	Christian	0	5.6	Dunning08	1
2480	Nonpasseriformes	Apodiformes	Trochilidae	Hummingbirds	79	BL3	Phaethornis subochraceus	Buff-bellied Hermit	10	0	0	0	0	0	0	90	0	0	FruiNect	Ref_5	A	Hamish	0	0	0	100	0	0	0	0	Ref_5	1	Christian	0	3.8	Dunning08	1
2481	Nonpasseriformes	Apodiformes	Trochilidae	Hummingbirds	79	BL3	Phaethornis nattereri	Cinnamon-throated Hermit	10	0	0	0	0	0	0	90	0	0	FruiNect	Ref_5	A	Hamish	0	0	0	100	0	0	0	0	Ref_5	1	Christian	0	3.1	Dunning08	1
2482	Nonpasseriformes	Apodiformes	Trochilidae	Hummingbirds	79	BL3	Anopetia gounellei	Broad-tipped Hermit	10	0	0	0	0	0	0	90	0	0	FruiNect	Ref_5	A	Hamish	0	0	0	100	0	0	0	0	Ref_5	1	Christian	0	3	PrimScale	1
2483	Nonpasseriformes	Apodiformes	Trochilidae	Hummingbirds	79	BL3	Phaethornis ruber	Reddish Hermit	10	0	0	0	0	0	0	90	0	0	FruiNect	Ref_5	A	Hamish	0	0	0	100	0	0	0	0	Ref_5	1	Christian	0	2.4	Dunning08	1
2484	Nonpasseriformes	Apodiformes	Trochilidae	Hummingbirds	79	BL3	Phaethornis stuarti	White-browed Hermit	10	0	0	0	0	0	0	90	0	0	FruiNect	Ref_5	A	Hamish	0	0	0	100	0	0	0	0	Ref_5	1	Christian	0	2.9	Dunning08	1
2485	Nonpasseriformes	Apodiformes	Trochilidae	Hummingbirds	79	BL3	Phaethornis griseogularis	Grey-chinned Hermit	10	0	0	0	0	0	0	90	0	0	FruiNect	Ref_5	A	Hamish	0	0	0	100	0	0	0	0	Ref_5	1	Christian	0	2.3	Dunning08	1
2486	Nonpasseriformes	Apodiformes	Trochilidae	Hummingbirds	79	BL3	Phaethornis longuemareus	Little Hermit	10	0	0	0	0	0	0	90	0	0	FruiNect	Ref_5	A	Hamish	0	0	0	100	0	0	0	0	Ref_5	1	Christian	0	3	Dunning08	1
2489	Nonpasseriformes	Apodiformes	Trochilidae	Hummingbirds	79	BL3	Phaethornis striigularis	Stripe-throated Hermit	10	0	0	0	0	0	0	90	0	0	FruiNect	Ref_5	A	Hamish	0	0	0	100	0	0	0	0	Ref_5	1	Christian	0	3	Dunning08	1
2490	Nonpasseriformes	Apodiformes	Trochilidae	Hummingbirds	79	BL3	Phaethornis idaliae	Minute Hermit	10	0	0	0	0	0	0	90	0	0	FruiNect	Ref_5	A	Hamish	0	0	0	100	0	0	0	0	Ref_5	1	Christian	0	2.6	Dunning08	1
2491	Nonpasseriformes	Apodiformes	Trochilidae	Hummingbirds	79	BL3	Eutoxeres aquila	White-tipped Sicklebill	10	0	0	0	0	0	0	90	0	0	FruiNect	Ref_5	A	Hamish	0	0	0	100	0	0	0	0	Ref_5	1	Christian	0	10.6	Dunning08	1
2492	Nonpasseriformes	Apodiformes	Trochilidae	Hummingbirds	79	BL3	Eutoxeres condamini	Buff-tailed Sicklebill	10	0	0	0	0	0	0	90	0	0	FruiNect	Ref_5	A	Hamish	0	0	0	100	0	0	0	0	Ref_5	1	Christian	0	10.79	Dunning08	1
2494	Nonpasseriformes	Apodiformes	Trochilidae	Hummingbirds	79	BL3	Androdon aequatorialis	Tooth-billed Hummingbird	10	0	0	0	0	0	0	90	0	0	FruiNect	Ref_5	A	Hamish	0	0	10	60	30	0	0	0	Ref_5	1	Christian	0	7.3	Dunning08	1
2496	Nonpasseriformes	Apodiformes	Trochilidae	Hummingbirds	79	BL3	Ramphodon naevius	Saw-billed Hermit	10	0	0	0	0	0	0	90	0	0	FruiNect	Ref_5	A	Hamish	0	0	0	100	0	0	0	0	Ref_5	1	Christian	0	7.9	Dunning08	1
2497	Nonpasseriformes	Apodiformes	Trochilidae	Hummingbirds	79	BL3	Glaucis dohrnii	Hook-billed Hermit	10	0	0	0	0	0	0	90	0	0	FruiNect	Ref_5	A	Hamish	0	0	0	100	0	0	0	0	Ref_5	1	Christian	0	5.8	Dunning08	1
2498	Nonpasseriformes	Apodiformes	Trochilidae	Hummingbirds	79	BL3	Doryfera johannae	Blue-fronted Lancebill	10	0	0	0	0	0	0	90	0	0	FruiNect	Ref_5	A	Hamish	0	0	10	10	40	40	0	0	Ref_5	1	Walter; Christian	0	4.81	Dunning08	1
2499	Nonpasseriformes	Apodiformes	Trochilidae	Hummingbirds	79	BL3	Doryfera ludovicae	Green-fronted Lancebill	10	0	0	0	0	0	0	90	0	0	FruiNect	Ref_5	A	Hamish	0	0	0	10	30	40	20	0	Ref_5	1	Christian	0	6	Dunning08	1
2500	Nonpasseriformes	Apodiformes	Trochilidae	Hummingbirds	79	BL3	Phaeochroa cuvierii	Scaly-breasted Hummingbird	10	0	0	0	0	0	0	90	0	0	FruiNect	Ref_5	A	Hamish	0	0	0	50	40	10	0	0	Ref_5	1	Christian	0	8.9	Dunning08	1
2501	Nonpasseriformes	Apodiformes	Trochilidae	Hummingbirds	79	BL3	Campylopterus curvipennis	Wedge-tailed Sabrewing	10	0	0	0	0	0	0	90	0	0	FruiNect	Ref_5	A	Hamish	0	0	0	40	60	0	0	0	Ref_5	1	Christian	0	6	Dunning08	1
2503	Nonpasseriformes	Apodiformes	Trochilidae	Hummingbirds	79	BL3	Campylopterus largipennis	Grey-breasted Sabrewing	10	0	0	0	0	0	0	90	0	0	FruiNect	Ref_5	A	Hamish	0	0	0	40	60	0	0	0	Ref_5	1	Christian	0	8.3	Dunning08	1
2504	Nonpasseriformes	Apodiformes	Trochilidae	Hummingbirds	79	BL3	Campylopterus rufus	Rufous Sabrewing	10	0	0	0	0	0	0	90	0	0	FruiNect	Ref_5	A	Hamish	0	0	0	70	20	0	10	0	Ref_5	1	Christian	0	7.1	Dunning08	1
2505	Nonpasseriformes	Apodiformes	Trochilidae	Hummingbirds	79	BL3	Campylopterus hyperythrus	Rufous-breasted Sabrewing	10	0	0	0	0	0	0	90	0	0	FruiNect	Ref_5	A	Hamish	0	0	0	70	30	0	0	0	Ref_5	1	Christian	0	6.4	Dunning08	1
2506	Nonpasseriformes	Apodiformes	Trochilidae	Hummingbirds	79	BL3	Campylopterus duidae	Buff-breasted Sabrewing	10	0	0	0	0	0	0	90	0	0	FruiNect	Ref_5	A	Hamish	0	0	0	40	60	0	0	0	Ref_5	1	Christian	0	6.05	Dunning08	1
2507	Nonpasseriformes	Apodiformes	Trochilidae	Hummingbirds	79	BL3	Campylopterus hemileucurus	Violet Sabrewing	10	0	0	0	0	0	0	90	0	0	FruiNect	Ref_5	A	Hamish	0	0	0	90	10	0	0	0	Ref_5	1	Christian	0	9.72	Dunning08	1
2508	Nonpasseriformes	Apodiformes	Trochilidae	Hummingbirds	79	BL3	Campylopterus ensipennis	White-tailed Sabrewing	10	0	0	0	0	0	0	90	0	0	FruiNect	Ref_5	A	Hamish	0	0	0	60	40	0	0	0	Ref_5	1	Christian	0	9.6	Dunning08	1
2509	Nonpasseriformes	Apodiformes	Trochilidae	Hummingbirds	79	BL3	Campylopterus falcatus	Lazuline Sabrewing	10	0	0	0	0	0	0	90	0	0	FruiNect	Ref_5	A	Hamish	0	0	0	50	50	0	0	0	Ref_5	1	Christian	0	7.2	Dunning08	1
2510	Nonpasseriformes	Apodiformes	Trochilidae	Hummingbirds	79	BL3	Campylopterus phainopeplus	Santa Marta Sabrewing	10	0	0	0	0	0	0	90	0	0	FruiNect	Ref_5	A	Hamish	0	0	0	100	0	0	0	0	Ref_5	1	Christian	0	7.65	GenAvg	0
2511	Nonpasseriformes	Apodiformes	Trochilidae	Hummingbirds	79	BL3	Campylopterus villaviscensio	Napo Sabrewing	10	0	0	0	0	0	0	90	0	0	FruiNect	Ref_5	A	Hamish	0	0	0	50	50	0	0	0	Ref_5	1	Christian	0	7.38	Dunning08	1
2512	Nonpasseriformes	Apodiformes	Trochilidae	Hummingbirds	79	BL3	Eupetomena macroura	Swallow-tailed Hummingbird	10	0	0	0	0	0	0	90	0	0	FruiNect	Ref_5	A	Hamish	0	0	0	0	60	30	10	0	Ref_5	1	Christian	0	9	Dunning08	1
2513	Nonpasseriformes	Apodiformes	Trochilidae	Hummingbirds	79	BL3	Florisuga mellivora	White-necked Jacobin	10	0	0	0	0	0	0	90	0	0	FruiNect	Ref_5	A	Hamish	0	0	0	10	40	30	20	0	Ref_5	1	Christian	0	7.4	Dunning08	1
2514	Nonpasseriformes	Apodiformes	Trochilidae	Hummingbirds	79	BL3	Florisuga fusca	Black Jacobin	10	0	0	0	0	0	0	90	0	0	FruiNect	Ref_5	A	Hamish	0	0	0	30	60	0	10	0	Ref_5	1	Christian	0	8.1	PrimScale	1
2515	Nonpasseriformes	Apodiformes	Trochilidae	Hummingbirds	79	BL3	Colibri delphinae	Brown Violet-ear	10	0	0	0	0	0	0	90	0	0	FruiNect	Ref_5	A	Hamish	0	0	10	20	60	10	0	0	Ref_5	1	Walter; Christian	0	6.4	Dunning08	1
2516	Nonpasseriformes	Apodiformes	Trochilidae	Hummingbirds	79	BL3	Colibri thalassinus	Green Violet-ear	10	0	0	0	0	0	0	90	0	0	FruiNect	Ref_5	A	Hamish	0	0	0	60	30	10	0	0	Ref_5	1	Christian	0	5.9	Dunning08	1
2517	Nonpasseriformes	Apodiformes	Trochilidae	Hummingbirds	79	BL3	Colibri coruscans	Sparkling Violet-ear	10	0	0	0	0	0	0	90	0	0	FruiNect	Ref_5	A	Hamish	0	0	20	30	30	20	0	0	Ref_5	1	Christian	0	6.7	Dunning08	1
2518	Nonpasseriformes	Apodiformes	Trochilidae	Hummingbirds	79	BL3	Colibri serrirostris	White-vented Violet-ear	10	0	0	0	0	0	0	90	0	0	FruiNect	Ref_5	A	Hamish	0	0	0	70	30	0	0	0	Ref_5	1	Christian	0	6.7	Dunning08	1
2519	Nonpasseriformes	Apodiformes	Trochilidae	Hummingbirds	79	BL3	Anthracothorax viridigula	Green-throated Mango	10	0	0	0	0	0	0	90	0	0	FruiNect	Ref_5	A	Hamish	0	0	0	10	10	80	0	0	Ref_5	1	Christian	0	7.5	Dunning08	1
2520	Nonpasseriformes	Apodiformes	Trochilidae	Hummingbirds	79	BL3	Anthracothorax prevostii	Green-breasted Mango	10	0	0	0	0	0	0	90	0	0	FruiNect	Ref_5	A	Hamish	0	0	0	10	10	60	20	0	Ref_5	1	Christian	0	6.4	Dunning08	1
2521	Nonpasseriformes	Apodiformes	Trochilidae	Hummingbirds	79	BL3	Anthracothorax veraguensis	Veraguan Mango	0	0	0	0	0	0	0	100	0	0	FruiNect	Ref_5	A	Hamish	0	0	0	50	50	0	0	0	Ref_5	1	Christian	0	7	PrimScale	1
2522	Nonpasseriformes	Apodiformes	Trochilidae	Hummingbirds	79	BL3	Anthracothorax nigricollis	Black-throated Mango	10	0	0	0	0	0	0	90	0	0	FruiNect	Ref_5	A	Hamish	0	0	0	10	30	40	20	0	Ref_5	1	Christian	0	7	Dunning08	1
2525	Nonpasseriformes	Apodiformes	Trochilidae	Hummingbirds	79	BL3	Anthracothorax mango	Jamaican Mango	10	0	0	0	0	0	0	90	0	0	FruiNect	Ref_5	A	Hamish	0	0	0	50	30	10	10	0	Ref_5	1	Christian	0	8.3	Dunning08	1
2526	Nonpasseriformes	Apodiformes	Trochilidae	Hummingbirds	79	BL3	Anthracothorax dominicus	Antillean Mango	10	0	0	0	0	0	0	90	0	0	FruiNect	Ref_5	A	Hamish	0	0	0	0	50	40	10	0	Ref_5	1	Christian	0	5.77	Dunning08	1
2527	Nonpasseriformes	Apodiformes	Trochilidae	Hummingbirds	79	BL3	Anthracothorax viridis	Green Mango	10	0	0	0	0	0	0	90	0	0	FruiNect	Ref_5	A	Hamish	0	0	0	30	30	30	10	0	Ref_5	1	Christian	0	6.6	Dunning08	1
2528	Nonpasseriformes	Apodiformes	Trochilidae	Hummingbirds	79	BL3	Avocettula recurvirostris	Fiery-tailed Awlbill	10	0	0	0	0	0	0	90	0	0	FruiNect	Ref_5	A	Hamish	0	0	0	80	10	0	10	0	Ref_5	1	Christian	0	4.2	Dunning08	1
2529	Nonpasseriformes	Apodiformes	Trochilidae	Hummingbirds	79	BL3	Eulampis jugularis	Purple-throated Carib	10	0	0	0	0	0	0	90	0	0	FruiNect	Ref_5	A	Hamish	0	0	0	0	20	70	10	0	Ref_5	1	Christian	0	8.85	Dunning08	1
2530	Nonpasseriformes	Apodiformes	Trochilidae	Hummingbirds	79	BL3	Eulampis holosericeus	Green-throated Carib	10	0	0	0	0	0	0	90	0	0	FruiNect	Ref_5	A	Hamish	0	0	0	70	20	0	10	0	Ref_5	1	Christian	0	5.7	Dunning08	1
2531	Nonpasseriformes	Apodiformes	Trochilidae	Hummingbirds	79	BL3	Chrysolampis mosquitus	Ruby-topaz Hummingbird	10	0	0	0	0	0	0	90	0	0	FruiNect	Ref_5	A	Hamish	0	0	0	50	30	20	0	0	Ref_5	1	Christian	0	3.9	Dunning08	1
2532	Nonpasseriformes	Apodiformes	Trochilidae	Hummingbirds	79	BL3	Orthorhyncus cristatus	Antillean Crested Hummingbird	10	0	0	0	0	0	0	90	0	0	FruiNect	Ref_5	A	Hamish	0	0	0	80	20	0	0	0	Ref_5	1	Christian	0	3.02	Dunning08	1
2533	Nonpasseriformes	Apodiformes	Trochilidae	Hummingbirds	79	BL3	Klais guimeti	Violet-headed Hummingbird	10	0	0	0	0	0	0	90	0	0	FruiNect	Ref_5	A	Hamish	0	0	0	10	70	20	0	0	Ref_5	1	Christian	0	2.6	Dunning08	1
2534	Nonpasseriformes	Apodiformes	Trochilidae	Hummingbirds	79	BL3	Abeillia abeillei	Emerald-chinned Hummingbird	10	0	0	0	0	0	0	90	0	0	FruiNect	Ref_5	A	Hamish	0	0	0	100	0	0	0	0	Ref_5	1	Christian	0	2.7	Dunning08	1
2535	Nonpasseriformes	Apodiformes	Trochilidae	Hummingbirds	79	BL3	Stephanoxis lalandi	Plovercrest	10	0	0	0	0	0	0	90	0	0	FruiNect	Ref_5	A	Hamish	0	0	0	60	20	10	10	0	Ref_5	1	Christian	0	4	Dunning08	1
2536	Nonpasseriformes	Apodiformes	Trochilidae	Hummingbirds	79	BL3	Lophornis ornatus	Tufted Coquette	50	0	0	0	0	0	0	50	0	0	Omnivore	Ref_5	A	Hamish	0	0	0	50	50	0	0	0	Ref_5	1	Christian	0	2.3	Dunning08	1
2537	Nonpasseriformes	Apodiformes	Trochilidae	Hummingbirds	79	BL3	Lophornis gouldii	Dot-eared Coquette	0	0	0	0	0	0	0	100	0	0	FruiNect	Ref_5	C	Hamish	0	0	0	50	50	0	0	0	Ref_5	1	Christian	0	2.4	Dunning08	1
2538	Nonpasseriformes	Apodiformes	Trochilidae	Hummingbirds	79	BL3	Lophornis magnificus	Frilled Coquette	50	0	0	0	0	0	0	50	0	0	Omnivore	Ref_5	A	Hamish	0	0	0	50	50	0	0	0	Ref_5	1	Christian	0	2.7	Dunning08	1
2539	Nonpasseriformes	Apodiformes	Trochilidae	Hummingbirds	79	BL3	Lophornis brachylophus	Short-crested Coquette	10	0	0	0	0	0	0	90	0	0	FruiNect	Ref_5	A	Hamish	0	0	0	70	30	0	0	0	Ref_5	1	Christian	0	2.68	GenAvg	0
2540	Nonpasseriformes	Apodiformes	Trochilidae	Hummingbirds	79	BL3	Lophornis delattrei	Rufous-crested Coquette	10	0	0	0	0	0	0	90	0	0	FruiNect	Ref_5	A	Hamish	0	0	0	60	40	0	0	0	Ref_5	1	Christian	0	2.8	Dunning08	1
2541	Nonpasseriformes	Apodiformes	Trochilidae	Hummingbirds	79	BL3	Lophornis stictolophus	Spangled Coquette	10	0	0	0	0	0	0	90	0	0	FruiNect	Ref_5	C	Hamish	0	0	0	60	40	0	0	0	Ref_5	1	Christian	0	2.68	GenAvg	0
2542	Nonpasseriformes	Apodiformes	Trochilidae	Hummingbirds	79	BL3	Lophornis chalybeus	Festive Coquette	10	0	0	0	0	0	0	90	0	0	FruiNect	Ref_5	A	Hamish	0	0	0	30	60	10	0	0	Ref_5	1	Christian	0	3	Dunning08	1
2543	Nonpasseriformes	Apodiformes	Trochilidae	Hummingbirds	79	BL3	Lophornis pavoninus	Peacock Coquette	10	0	0	0	0	0	0	90	0	0	FruiNect	Ref_5	A	Hamish	0	0	0	10	40	50	0	0	Ref_5	1	Christian	0	3	Dunning08	1
2544	Nonpasseriformes	Apodiformes	Trochilidae	Hummingbirds	79	BL3	Lophornis helenae	Black-crested Coquette	10	0	0	0	0	0	0	90	0	0	FruiNect	Ref_5	A	Hamish	0	0	0	10	10	80	0	0	Ref_5	1	Christian	0	2.6	Dunning08	1
2545	Nonpasseriformes	Apodiformes	Trochilidae	Hummingbirds	79	BL3	Lophornis adorabilis	White-crested Coquette	10	0	0	0	0	0	0	90	0	0	FruiNect	Ref_5	A	Hamish	0	0	0	10	10	80	0	0	Ref_5	1	Christian	0	2.7	Dunning08	1
2546	Nonpasseriformes	Apodiformes	Trochilidae	Hummingbirds	79	BL3	Discosura popelairii	Wire-crested Thorntail	10	0	0	0	0	0	0	90	0	0	FruiNect	Ref_5	A	Hamish	0	0	0	0	20	80	0	0	Ref_5	1	Other	0	2.5	Dunning08	1
2547	Nonpasseriformes	Apodiformes	Trochilidae	Hummingbirds	79	BL3	Discosura langsdorffi	Black-bellied Thorntail	10	0	0	0	0	0	0	90	0	0	FruiNect	Ref_5	A	Hamish	0	0	0	0	40	60	0	0	Ref_5	1	Christian	0	2.8	Dunning08	1
2548	Nonpasseriformes	Apodiformes	Trochilidae	Hummingbirds	79	BL3	Discosura letitiae	Coppery Thorntail	0	0	0	0	0	0	0	100	0	0	FruiNect	Ref_5	C	Hamish	0	0	0	0	30	70	0	0	Ref_5	1	Christian	0	2.83	GenAvg	0
2549	Nonpasseriformes	Apodiformes	Trochilidae	Hummingbirds	79	BL3	Discosura conversii	Green Thorntail	10	0	0	0	0	0	0	90	0	0	FruiNect	Ref_5	A	Hamish	0	0	0	0	40	60	0	0	Ref_5	1	Christian	0	3	Dunning08	1
2550	Nonpasseriformes	Apodiformes	Trochilidae	Hummingbirds	79	BL3	Discosura longicaudus	Racket-tailed Coquette	10	0	0	0	0	0	0	90	0	0	FruiNect	Ref_5	A	Hamish	0	0	0	0	20	80	0	0	Ref_5	1	Christian	0	3.4	Dunning08	1
2551	Nonpasseriformes	Apodiformes	Trochilidae	Hummingbirds	79	BL3	Chlorestes notata	Blue-chinned Sapphire	10	0	0	0	0	0	0	90	0	0	FruiNect	Ref_5	A	Hamish	0	0	0	70	30	0	0	0	Ref_5	1	Christian	0	4.2	Dunning08	1
2561	Nonpasseriformes	Apodiformes	Trochilidae	Hummingbirds	79	BL3	Chlorostilbon olivaresi	Chiribiquete Emerald	10	0	0	0	0	0	0	90	0	0	FruiNect	Ref_5	A	Hamish	0	0	0	80	20	0	0	0	Ref_5	1	Christian	0	3.69	Dunning08	1
2562	Nonpasseriformes	Apodiformes	Trochilidae	Hummingbirds	79	BL3	Chlorostilbon mellisugus	Blue-tailed Emerald	10	0	0	0	0	0	0	90	0	0	FruiNect	Ref_5	A	Hamish	0	0	0	40	50	10	0	0	Ref_5	1	Other	0	2.61	Dunning08	1
2563	Nonpasseriformes	Apodiformes	Trochilidae	Hummingbirds	79	BL3	Chlorostilbon lucidus	Glittering-bellied Emerald	10	0	0	0	0	0	0	90	0	0	FruiNect	Ref_5	A	Hamish	0	0	0	0	90	10	0	0	Ref_5	1	Christian	0	3.5	Dunning08	1
2564	Nonpasseriformes	Apodiformes	Trochilidae	Hummingbirds	79	BL3	Chlorostilbon ricordii	Cuban Emerald	10	0	0	0	0	0	0	90	0	0	FruiNect	Ref_5	A	Hamish	0	0	0	60	40	0	0	0	Ref_5	1	Christian	0	3.2	Dunning08	1
2566	Nonpasseriformes	Apodiformes	Trochilidae	Hummingbirds	79	BL3	Chlorostilbon swainsonii	Hispaniolan Emerald	10	0	0	0	0	0	0	90	0	0	FruiNect	Ref_5	A	Hamish	0	0	0	30	50	10	10	0	Ref_5	1	Christian	0	4.3	Dunning08	1
2567	Nonpasseriformes	Apodiformes	Trochilidae	Hummingbirds	79	BL3	Chlorostilbon maugaeus	Puerto Rican Emerald	10	0	0	0	0	0	0	90	0	0	FruiNect	Ref_5	A	Hamish	0	0	0	60	40	0	0	0	Ref_5	1	Christian	0	3.1	Dunning08	1
2568	Nonpasseriformes	Apodiformes	Trochilidae	Hummingbirds	79	BL3	Chlorostilbon russatus	Coppery Emerald	10	0	0	0	0	0	0	90	0	0	FruiNect	Ref_5	A	Hamish	0	0	0	0	100	0	0	0	Ref_5	1	Christian	0	3.4	PrimScale	1
2569	Nonpasseriformes	Apodiformes	Trochilidae	Hummingbirds	79	BL3	Chlorostilbon stenurus	Narrow-tailed Emerald	10	0	0	0	0	0	0	90	0	0	FruiNect	Ref_5	A	Hamish	0	0	0	80	20	0	0	0	Ref_5	1	Christian	0	3.4	PrimScale	1
2570	Nonpasseriformes	Apodiformes	Trochilidae	Hummingbirds	79	BL3	Chlorostilbon alice	Green-tailed Emerald	10	0	0	0	0	0	0	90	0	0	FruiNect	Ref_5	A	Hamish	0	0	0	60	40	0	0	0	Ref_5	1	Christian	0	3.5	PrimScale	1
2571	Nonpasseriformes	Apodiformes	Trochilidae	Hummingbirds	79	BL3	Chlorostilbon poortmani	Short-tailed Emerald	10	0	0	0	0	0	0	90	0	0	FruiNect	Ref_5	A	Hamish	0	0	0	70	20	10	0	0	Ref_5	1	Christian	0	3.5	PrimScale	1
2572	Nonpasseriformes	Apodiformes	Trochilidae	Hummingbirds	79	BL3	Cynanthus sordidus	Dusky Hummingbird	10	0	0	0	0	0	0	90	0	0	FruiNect	Ref_5	A	Hamish	0	0	0	20	80	0	0	0	Ref_5	1	Christian	0	4	Dunning08	1
2573	Nonpasseriformes	Apodiformes	Trochilidae	Hummingbirds	79	BL3	Cynanthus latirostris	Broad-billed Hummingbird	10	0	0	0	0	0	0	90	0	0	FruiNect	Ref_5	A	Hamish	0	0	0	50	50	0	0	0	Ref_5	1	Christian	0	3.1	Dunning08	1
2575	Nonpasseriformes	Apodiformes	Trochilidae	Hummingbirds	79	BL3	Cyanophaia bicolor	Blue-headed Hummingbird	10	0	0	0	0	0	0	90	0	0	FruiNect	Ref_5	A	Hamish	0	0	10	30	30	20	10	0	Ref_5	1	Walter; Christian	0	4.5	Dunning08	1
2576	Nonpasseriformes	Apodiformes	Trochilidae	Hummingbirds	79	BL3	Thalurania ridgwayi	Mexican Woodnymph	10	0	0	0	0	0	0	90	0	0	FruiNect	Ref_5	A	Hamish	0	0	0	20	40	40	0	0	Ref_5	1	Christian	0	3.8	Dunning08	1
2577	Nonpasseriformes	Apodiformes	Trochilidae	Hummingbirds	79	BL3	Thalurania colombica	Blue-crowned Woodnymph	10	0	0	0	0	0	0	90	0	0	FruiNect	Ref_5	A	Hamish	0	0	0	20	40	40	0	0	Ref_5	1	Christian	0	4.5	Dunning08	1
2580	Nonpasseriformes	Apodiformes	Trochilidae	Hummingbirds	79	BL3	Thalurania fannyi	Green-crowned Woodnymph	10	0	0	0	0	0	0	90	0	0	FruiNect	Ref_5	A	Hamish	0	0	0	0	80	20	0	0	Ref_5	1	Christian	0	4.45	PrimScale	1
2582	Nonpasseriformes	Apodiformes	Trochilidae	Hummingbirds	79	BL3	Thalurania furcata	Fork-tailed Woodnymph	10	0	0	0	0	0	0	90	0	0	FruiNect	Ref_5	A	Hamish	0	0	10	30	30	30	0	0	Ref_5	1	Christian	0	4.19	Dunning08	1
2583	Nonpasseriformes	Apodiformes	Trochilidae	Hummingbirds	79	BL3	Thalurania watertonii	Long-tailed Woodnymph	10	0	0	0	0	0	0	90	0	0	FruiNect	Ref_5	A	Hamish	0	0	0	40	60	0	0	0	Ref_5	1	Christian	0	4.6	Dunning08	1
2584	Nonpasseriformes	Apodiformes	Trochilidae	Hummingbirds	79	BL3	Thalurania glaucopis	Violet-capped Woodnymph	10	0	0	0	0	0	0	90	0	0	FruiNect	Ref_5	A	Hamish	0	0	0	60	40	0	0	0	Ref_5	1	Christian	0	4.8	Dunning08	1
2586	Nonpasseriformes	Apodiformes	Trochilidae	Hummingbirds	79	BL3	Panterpe insignis	Fiery-throated Hummingbird	10	0	0	0	0	0	0	90	0	0	FruiNect	Ref_5	A	Hamish	0	0	0	0	20	80	0	0	Ref_5	1	Christian	0	5.7	Dunning08	1
2587	Nonpasseriformes	Apodiformes	Trochilidae	Hummingbirds	79	BL3	Damophila julie	Violet-bellied Hummingbird	10	0	0	0	0	0	0	90	0	0	FruiNect	Ref_5	A	Hamish	0	0	0	60	40	0	0	0	Ref_5	1	Christian	0	3.3	Dunning08	1
2588	Nonpasseriformes	Apodiformes	Trochilidae	Hummingbirds	79	BL3	Lepidopyga coeruleogularis	Sapphire-throated Hummingbird	10	0	0	0	0	0	0	90	0	0	FruiNect	Ref_5	A	Hamish	0	0	0	50	40	0	10	0	Ref_5	1	Christian	0	4.2	Dunning08	1
2589	Nonpasseriformes	Apodiformes	Trochilidae	Hummingbirds	79	BL3	Lepidopyga lilliae	Sapphire-bellied Hummingbird	10	0	0	0	0	0	0	90	0	0	FruiNect	Ref_5	C	Hamish	0	0	0	50	40	0	10	0	Ref_5	1	Christian	0	4.3	PrimScale	1
2590	Nonpasseriformes	Apodiformes	Trochilidae	Hummingbirds	79	BL3	Lepidopyga goudoti	Shining-green Hummingbird	10	0	0	0	0	0	0	90	0	0	FruiNect	Ref_5	A	Hamish	0	0	0	60	30	0	10	0	Ref_5	1	Christian	0	4	Dunning08	1
2591	Nonpasseriformes	Apodiformes	Trochilidae	Hummingbirds	79	BL3	Hylocharis xantusii	Xantus's Hummingbird	10	0	0	0	0	0	0	90	0	0	FruiNect	Ref_5	A	Hamish	0	0	0	40	40	20	0	0	Ref_5	1	Christian	0	3.4	Dunning08	1
2592	Nonpasseriformes	Apodiformes	Trochilidae	Hummingbirds	79	BL3	Hylocharis leucotis	White-eared Hummingbird	10	0	0	0	0	0	0	90	0	0	FruiNect	Ref_5	A	Hamish	0	0	0	50	40	0	10	0	Ref_5	1	Christian	0	3.39	Dunning08	1
2593	Nonpasseriformes	Apodiformes	Trochilidae	Hummingbirds	79	BL3	Hylocharis eliciae	Blue-throated Goldentail	10	0	0	0	0	0	0	90	0	0	FruiNect	Ref_5	A	Hamish	0	0	0	50	30	20	0	0	Ref_5	1	Christian	0	3.6	Dunning08	1
2594	Nonpasseriformes	Apodiformes	Trochilidae	Hummingbirds	79	BL3	Hylocharis sapphirina	Rufous-throated Sapphire	10	0	0	0	0	0	0	90	0	0	FruiNect	Ref_5	A	Hamish	0	0	0	70	30	0	0	0	Ref_5	1	Christian	0	4.4	Dunning08	1
2595	Nonpasseriformes	Apodiformes	Trochilidae	Hummingbirds	79	BL3	Hylocharis cyanus	White-chinned Sapphire	10	0	0	0	0	0	0	90	0	0	FruiNect	Ref_5	A	Hamish	0	0	10	30	30	30	0	0	Ref_5	1	Christian	0	3.3	Dunning08	1
2597	Nonpasseriformes	Apodiformes	Trochilidae	Hummingbirds	79	BL3	Hylocharis chrysura	Gilded Hummingbird	10	0	0	0	0	0	0	90	0	0	FruiNect	Ref_5	A	Hamish	0	0	0	20	40	30	10	0	Ref_5	1	Christian	0	4.5	Dunning08	1
2598	Nonpasseriformes	Apodiformes	Trochilidae	Hummingbirds	79	BL3	Hylocharis grayi	Blue-headed Sapphire	10	0	0	0	0	0	0	90	0	0	FruiNect	Ref_5	A	Hamish	0	0	0	20	30	50	0	0	Ref_5	1	Christian	0	5.6	Dunning08	1
2600	Nonpasseriformes	Apodiformes	Trochilidae	Hummingbirds	79	BL3	Chrysuronia oenone	Golden-tailed Sapphire	10	0	0	0	0	0	0	90	0	0	FruiNect	Ref_5	A	Hamish	0	0	0	50	50	0	0	0	Ref_5	1	Christian	0	5.04	Dunning08	1
2601	Nonpasseriformes	Apodiformes	Trochilidae	Hummingbirds	79	BL3	Goldmania violiceps	Violet-capped Hummingbird	0	0	0	0	0	0	0	100	0	0	FruiNect	Ref_5	A	Hamish	0	0	0	80	20	0	0	0	Ref_5	1	Christian	0	4.1	Dunning08	1
2602	Nonpasseriformes	Apodiformes	Trochilidae	Hummingbirds	79	BL3	Goethalsia bella	Rufous-cheeked Hummingbird	0	0	0	0	0	0	0	100	0	0	FruiNect	Ref_5	A	Hamish	0	0	0	60	40	0	0	0	Ref_5	1	Christian	0	3.4	Dunning08	1
2603	Nonpasseriformes	Apodiformes	Trochilidae	Hummingbirds	79	BL3	Trochilus polytmus	Red-billed Streamertail	10	0	0	0	0	0	0	90	0	0	FruiNect	Ref_5	A	Hamish	0	0	0	20	80	0	0	0	Ref_5	1	Christian	0	4.84	Dunning08	1
2604	Nonpasseriformes	Apodiformes	Trochilidae	Hummingbirds	79	BL3	Leucochloris albicollis	White-throated Hummingbird	10	0	0	0	0	0	0	90	0	0	FruiNect	Ref_5	A	Hamish	0	0	0	30	60	10	0	0	Ref_5	1	Christian	0	6.3	Dunning08	1
2605	Nonpasseriformes	Apodiformes	Trochilidae	Hummingbirds	79	BL3	Polytmus guainumbi	White-tailed Goldenthroat	10	0	0	0	0	0	0	90	0	0	FruiNect	Ref_5	A	Hamish	0	0	0	100	0	0	0	0	Ref_5	1	Christian	0	5.2	Dunning08	1
2606	Nonpasseriformes	Apodiformes	Trochilidae	Hummingbirds	79	BL3	Polytmus milleri	Tepui Goldenthroat	10	0	0	0	0	0	0	90	0	0	FruiNect	Ref_5	A	Hamish	0	0	0	80	20	0	0	0	Ref_5	1	Christian	0	4.1	Dunning08	1
2607	Nonpasseriformes	Apodiformes	Trochilidae	Hummingbirds	79	BL3	Polytmus theresiae	Green-tailed Goldenthroat	10	0	0	0	0	0	0	90	0	0	FruiNect	Ref_5	A	Hamish	0	0	0	30	70	0	0	0	Ref_5	1	Christian	0	3.8	Dunning08	1
2608	Nonpasseriformes	Apodiformes	Trochilidae	Hummingbirds	79	BL3	Leucippus fallax	Buffy Hummingbird	10	0	0	0	0	0	0	90	0	0	FruiNect	Ref_5	A	Hamish	0	0	0	60	40	0	0	0	Ref_5	1	Christian	0	6	Dunning08	1
2609	Nonpasseriformes	Apodiformes	Trochilidae	Hummingbirds	79	BL3	Leucippus baeri	Tumbes Hummingbird	10	0	0	0	0	0	0	90	0	0	FruiNect	Ref_5	A	Hamish	0	0	0	40	40	10	10	0	Ref_5	1	Christian	0	4.5	Dunning08	1
2610	Nonpasseriformes	Apodiformes	Trochilidae	Hummingbirds	79	BL3	Leucippus taczanowskii	Spot-throated Hummingbird	10	0	0	0	0	0	0	90	0	0	FruiNect	Ref_5	A	Hamish	0	0	0	30	40	30	0	0	Ref_5	1	Christian	0	6.4	Dunning08	1
2611	Nonpasseriformes	Apodiformes	Trochilidae	Hummingbirds	79	BL3	Leucippus chlorocercus	Olive-spotted Hummingbird	10	0	0	0	0	0	0	90	0	0	FruiNect	Ref_5	A	Hamish	0	0	0	50	50	0	0	0	Ref_5	1	Christian	0	4.6	Dunning08	1
2612	Nonpasseriformes	Apodiformes	Trochilidae	Hummingbirds	79	BL3	Taphrospilus hypostictus	Many-spotted Hummingbird	10	0	0	0	0	0	0	90	0	0	FruiNect	Ref_5	A	Hamish	0	0	0	40	60	0	0	0	Ref_5	1	Christian	0	7	Dunning08	1
2613	Nonpasseriformes	Apodiformes	Trochilidae	Hummingbirds	79	BL3	Amazilia viridicauda	Green-and-white Hummingbird	10	0	0	0	0	0	0	90	0	0	FruiNect	Ref_5	A	Hamish	0	0	0	50	50	0	0	0	Ref_5	1	Christian	0	6.1	Dunning08	1
2614	Nonpasseriformes	Apodiformes	Trochilidae	Hummingbirds	79	BL3	Amazilia chionogaster	White-bellied Hummingbird	10	0	0	0	0	0	0	90	0	0	FruiNect	Ref_5	A	Hamish	0	0	0	50	50	0	0	0	Ref_5	1	Christian	0	5.04	Dunning08	1
2615	Nonpasseriformes	Apodiformes	Trochilidae	Hummingbirds	79	BL3	Amazilia candida	White-bellied Emerald	10	0	0	0	0	0	0	90	0	0	FruiNect	Ref_5	A	Hamish	0	0	0	30	40	30	0	0	Ref_5	1	Christian	0	3.8	Dunning08	1
2616	Nonpasseriformes	Apodiformes	Trochilidae	Hummingbirds	79	BL3	Amazilia brevirostris	White-chested Emerald	10	0	0	0	0	0	0	90	0	0	FruiNect	Ref_5	A	Hamish	0	0	0	30	40	30	0	0	Ref_5	1	Christian	0	4.3	Dunning08	1
2617	Nonpasseriformes	Apodiformes	Trochilidae	Hummingbirds	79	BL3	Amazilia versicolor	Versicoloured Emerald	10	0	0	0	0	0	0	90	0	0	FruiNect	Ref_5	A	Hamish	0	0	0	30	40	30	0	0	Ref_5	1	Christian	0	4.1	Dunning08	1
2619	Nonpasseriformes	Apodiformes	Trochilidae	Hummingbirds	79	BL3	Amazilia luciae	Honduran Emerald	10	0	0	0	0	0	0	90	0	0	FruiNect	Ref_5	A	Hamish	0	0	0	30	70	0	0	0	Ref_5	1	Christian	0	4.78	GenAvg	0
2620	Nonpasseriformes	Apodiformes	Trochilidae	Hummingbirds	79	BL3	Amazilia fimbriata	Glittering-throated Emerald	10	0	0	0	0	0	0	90	0	0	FruiNect	Ref_5	A	Hamish	0	0	0	80	20	0	0	0	Ref_5	1	Christian	0	4.9	Dunning08	1
2622	Nonpasseriformes	Apodiformes	Trochilidae	Hummingbirds	79	BL3	Amazilia lactea	Sapphire-spangled Emerald	10	0	0	0	0	0	0	90	0	0	FruiNect	Ref_5	A	Hamish	0	0	0	30	30	30	10	0	Ref_5	1	Christian	0	4.6	Dunning08	1
2623	Nonpasseriformes	Apodiformes	Trochilidae	Hummingbirds	79	BL3	Amazilia amabilis	Blue-chested Hummingbird	0	0	0	0	0	0	0	100	0	0	FruiNect	Ref_5	A	Hamish	0	0	0	70	20	10	0	0	Ref_5	1	Christian	0	4.3	Dunning08	1
2625	Nonpasseriformes	Apodiformes	Trochilidae	Hummingbirds	79	BL3	Amazilia rosenbergi	Purple-chested Hummingbird	10	0	0	0	0	0	0	90	0	0	FruiNect	Ref_5	A	Hamish	0	0	0	30	40	30	0	0	Ref_5	1	Christian	0	3.7	Dunning08	1
2626	Nonpasseriformes	Apodiformes	Trochilidae	Hummingbirds	79	BL3	Amazilia boucardi	Mangrove Hummingbird	10	0	0	0	0	0	0	90	0	0	FruiNect	Ref_5	A	Hamish	0	0	0	40	40	0	20	0	Ref_5	1	Christian	0	4.5	Dunning08	1
2627	Nonpasseriformes	Apodiformes	Trochilidae	Hummingbirds	79	BL3	Amazilia franciae	Andean Emerald	10	0	0	0	0	0	0	90	0	0	FruiNect	Ref_5	A	Hamish	0	0	0	10	80	10	0	0	Ref_5	1	Christian	0	5	Dunning08	1
2628	Nonpasseriformes	Apodiformes	Trochilidae	Hummingbirds	79	BL3	Amazilia leucogaster	Plain-bellied Emerald	10	0	0	0	0	0	0	90	0	0	FruiNect	Ref_5	A	Hamish	0	0	0	80	20	0	0	0	Ref_5	1	Christian	0	4.7	Dunning08	1
2629	Nonpasseriformes	Apodiformes	Trochilidae	Hummingbirds	79	BL3	Amazilia cyanocephala	Azure-crowned Hummingbird	10	0	0	0	0	0	0	90	0	0	FruiNect	Ref_5	A	Hamish	0	0	0	20	50	20	10	0	Ref_5	1	Christian	0	5.1	Dunning08	1
2630	Nonpasseriformes	Apodiformes	Trochilidae	Hummingbirds	79	BL3	Amazilia cyanifrons	Indigo-capped Hummingbird	10	0	0	0	0	0	0	90	0	0	FruiNect	Ref_5	A	Hamish	0	0	0	20	70	0	10	0	Ref_5	1	Christian	0	5	Dunning08	1
2631	Nonpasseriformes	Apodiformes	Trochilidae	Hummingbirds	79	BL3	Amazilia beryllina	Berylline Hummingbird	10	0	0	0	0	0	0	90	0	0	FruiNect	Ref_5	A	Hamish	0	0	0	30	40	30	0	0	Ref_5	1	Christian	0	4.5	Dunning08	1
2632	Nonpasseriformes	Apodiformes	Trochilidae	Hummingbirds	79	BL3	Amazilia cyanura	Blue-tailed Hummingbird	10	0	0	0	0	0	0	90	0	0	FruiNect	Ref_5	A	Hamish	0	0	0	30	30	30	10	0	Ref_5	1	Christian	0	3.9	Dunning08	1
2633	Nonpasseriformes	Apodiformes	Trochilidae	Hummingbirds	79	BL3	Amazilia saucerrottei	Steely-vented Hummingbird	10	0	0	0	0	0	0	90	0	0	FruiNect	Ref_5	A	Hamish	0	0	10	40	50	0	0	0	Ref_5	1	Walter	0	4.5	Dunning08	1
2634	Nonpasseriformes	Apodiformes	Trochilidae	Hummingbirds	79	BL3	Amazilia tobaci	Copper-rumped Hummingbird	10	0	0	0	0	0	0	90	0	0	FruiNect	Ref_5	A	Hamish	0	0	0	40	30	30	0	0	Ref_5	1	Christian	0	4.7	Dunning08	1
2635	Nonpasseriformes	Apodiformes	Trochilidae	Hummingbirds	79	BL3	Amazilia viridigaster	Green-bellied Hummingbird	10	0	0	0	0	0	0	90	0	0	FruiNect	Ref_5	A	Hamish	0	0	0	50	50	0	0	0	Ref_5	1	Christian	0	3.74	Dunning08	1
2636	Nonpasseriformes	Apodiformes	Trochilidae	Hummingbirds	79	BL3	Amazilia edward	Snowy-breasted Hummingbird	10	0	0	0	0	0	0	90	0	0	FruiNect	Ref_5	A	Hamish	0	0	10	20	70	0	0	0	Ref_5	1	Other	0	4.7	Dunning08	1
2637	Nonpasseriformes	Apodiformes	Trochilidae	Hummingbirds	79	BL3	Amazilia rutila	Cinnamon Hummingbird	10	0	0	0	0	0	0	90	0	0	FruiNect	Ref_5	A	Hamish	0	0	0	20	70	10	0	0	Ref_5	1	Christian	0	5.24	Dunning08	1
2638	Nonpasseriformes	Apodiformes	Trochilidae	Hummingbirds	79	BL3	Amazilia yucatanensis	Buff-bellied Hummingbird	10	0	0	0	0	0	0	90	0	0	FruiNect	Ref_5	A	Hamish	0	0	0	60	40	0	0	0	Ref_5	1	Christian	0	3.89	Dunning08	1
2639	Nonpasseriformes	Apodiformes	Trochilidae	Hummingbirds	79	BL3	Amazilia tzacatl	Rufous-tailed Hummingbird	10	0	0	0	0	0	0	90	0	0	FruiNect	Ref_5	A	Hamish	0	0	0	30	30	30	10	0	Ref_5	1	Christian	0	4.79	Dunning08	1
2640	Nonpasseriformes	Apodiformes	Trochilidae	Hummingbirds	79	BL3	Amazilia castaneiventris	Chestnut-bellied Hummingbird	10	0	0	0	0	0	0	90	0	0	FruiNect	Ref_5	A	Hamish	0	0	0	50	40	0	10	0	Ref_5	1	Christian	0	5	Dunning08	1
2641	Nonpasseriformes	Apodiformes	Trochilidae	Hummingbirds	79	BL3	Amazilia amazilia	Amazilia Hummingbird	10	0	0	0	0	0	0	90	0	0	FruiNect	Ref_5	A	Hamish	0	0	0	70	30	0	0	0	Ref_5	1	Christian	0	4.3	Dunning08	1
2642	Nonpasseriformes	Apodiformes	Trochilidae	Hummingbirds	79	BL3	Amazilia viridifrons	Green-fronted Hummingbird	10	0	0	0	0	0	0	90	0	0	FruiNect	Ref_5	A	Hamish	0	0	0	20	70	0	10	0	Ref_5	1	Christian	0	6.3	Dunning08	1
2644	Nonpasseriformes	Apodiformes	Trochilidae	Hummingbirds	79	BL3	Amazilia violiceps	Violet-crowned Hummingbird	10	0	0	0	0	0	0	90	0	0	FruiNect	Ref_5	A	Hamish	0	0	0	10	80	0	10	0	Ref_5	1	Christian	0	5.1	Dunning08	1
2645	Nonpasseriformes	Apodiformes	Trochilidae	Hummingbirds	79	BL3	Eupherusa poliocerca	White-tailed Hummingbird	10	0	0	0	0	0	0	90	0	0	FruiNect	Ref_5	A	Hamish	0	0	20	30	30	20	0	0	Ref_5	1	Christian	0	4.85	PrimScale	1
2646	Nonpasseriformes	Apodiformes	Trochilidae	Hummingbirds	79	BL3	Eupherusa cyanophrys	Blue-capped Hummingbird	0	0	0	0	0	0	0	100	0	0	FruiNect	Ref_5	A	Hamish	0	0	20	30	30	20	0	0	Ref_5	1	Christian	0	4.8	Dunning08	1
2647	Nonpasseriformes	Apodiformes	Trochilidae	Hummingbirds	79	BL3	Eupherusa eximia	Stripe-tailed Hummingbird	10	0	0	0	0	0	0	90	0	0	FruiNect	Ref_5	A	Hamish	0	0	0	20	20	60	0	0	Ref_5	1	Other	0	4.3	Dunning08	1
2648	Nonpasseriformes	Apodiformes	Trochilidae	Hummingbirds	79	BL3	Eupherusa nigriventris	Black-bellied Hummingbird	10	0	0	0	0	0	0	90	0	0	FruiNect	Ref_5	A	Hamish	0	0	10	10	40	40	0	0	Ref_5	1	Walter; Christian	0	3.5	Dunning08	1
2649	Nonpasseriformes	Apodiformes	Trochilidae	Hummingbirds	79	BL3	Elvira chionura	White-tailed Emerald	10	0	0	0	0	0	0	90	0	0	FruiNect	Ref_5	A	Hamish	0	0	0	0	50	50	0	0	Ref_5	1	Christian	0	3	Dunning08	1
2650	Nonpasseriformes	Apodiformes	Trochilidae	Hummingbirds	79	BL3	Elvira cupreiceps	Coppery-headed Emerald	10	0	0	0	0	0	0	90	0	0	FruiNect	Ref_5	A	Hamish	0	0	0	0	50	50	0	0	Ref_5	1	Christian	0	3	Dunning08	1
2651	Nonpasseriformes	Apodiformes	Trochilidae	Hummingbirds	79	BL3	Microchera albocoronata	Snowcap	10	0	0	0	0	0	0	90	0	0	FruiNect	Ref_5	A	Hamish	0	0	0	30	30	40	0	0	Ref_5	1	Christian	0	2.7	Dunning08	1
[truncated: 8,112 more rows]
