# Supplementary material for: The multifactorial nature of beak and skull shape evolution in parrots and cockatoos (Psittaciformes)
Source: BMC Evol Biol. 2019 May 17;19:104. doi: 10.1186/s12862-019-1432-1 (PMC6525378; doi:10.1186/s12862-019-1432-1)
Supplement: Supplementary file 6 — Zipped folder containing supplementary data files and code. BrightetalParrotsGM.R: R script used for running analysis. R input data: Ccarolinensis.ply; EltonTraits1.csv; landpairs.txt; NewParrots.tre; parrot.lms.txt; Parrot_preSlide.txt; ParrotGroups.csv; sliders.txt. (ZIP 2110 kb) [file 12862_2019_1432_MOESM6_ESM.zip › Additional File 6_R.input_BrightetalParrotsGM/R.input_BrightetalParrotsGM/inputdata/NewParrots.tre]

#NEXUS
Begin taxa;
	Dimensions ntax=170;
		Taxlabels
			Loriculus_vernalis
			Loriculus_philippensis
			Loriculus_galgulus
			Loriculus_stigmatus
			Loriculus_amabilis
			Bolbopsittacus_lunulatus
			Agapornis_roseicollis
			Agapornis_fischeri
			Agapornis_lilianae
			Agapornis_nigrigenis
			Agapornis_personatus
			Agapornis_pullarius
			Agapornis_swindernianus
			Agapornis_taranta
			Agapornis_canus
			Charmosyna_placentis
			Charmosyna_papou
			Vini_australis
			Vini_kuhlii
			Vini_stepheni
			Glossopsitta_concinna
			Eos_cyanogenia
			Eos_bornea
			Eos_squamata
			Trichoglossus_ornatus
			Trichoglossus_chlorolepidotus
			Trichoglossus_haematodus
			Chalcopsitta_atra
			Pseudeos_fuscata
			Lorius_garrulus
			Lorius_albidinucha
			Lorius_lory
			Lorius_domicella
			Oreopsittacus_arfaki
			Melopsittacus_undulatus
			Psittaculirostris_edwardsii
			Lathamus_discolor
			Prosopeia_tabuensis
			Eunymphicus_cornutus
			Platycercus_adscitus
			Platycercus_eximius
			Platycercus_elegans
			Purpureicephalus_spurius
			Northiella_haematogaster
			Neophema_pulchella
			Neophema_splendida
			Neophema_elegans
			Neophema_chrysostoma
			Neopsephotus_bourkii
			Polytelis_anthopeplus
			Polytelis_swainsonii
			Polytelis_alexandrae
			Alisterus_amboinensis
			Alisterus_scapularis
			Aprosmictus_erythropterus
			Geoffroyus_geoffroyi
			Psittacula_cyanocephala
			Psittacula_columboides
			Psittacula_krameri
			Psittacula_eupatria
			Tanygnathus_lucionensis
			Tanygnathus_megalorynchos
			Tanygnathus_sumatranus
			Psittinus_cyanurus
			Eclectus_roratus
			Prioniturus_discurus
			Prioniturus_platurus
			Prioniturus_montanus
			Micropsitta_finschii
			Psittrichas_fulgidus
			Coracopsis_nigra
			Coracopsis_vasa
			Poicephalus_robustus
			Poicephalus_cryptoxanthus
			Poicephalus_meyeri
			Poicephalus_senegalus
			Poicephalus_gulielmi
			Psittacus_erithacus
			Touit_purpuratus
			Bolborhynchus_orbygnesius
			Bolborhynchus_lineola
			Brotogeris_versicolurus
			Brotogeris_tirica
			Brotogeris_jugularis
			Brotogeris_chrysoptera
			Myiopsitta_monachus
			Pyrilia_haematotis
			Pyrilia_caica
			Pionus_menstruus
			Pionus_chalcopterus
			Pionus_senilis
			Pionus_fuscus
			Pionus_maximiliani
			Amazona_tucumana
			Amazona_vinacea
			Amazona_albifrons
			Amazona_ventralis
			Amazona_leucocephala
			Amazona_vittata
			Amazona_arausiaca
			Amazona_aestiva
			Amazona_ochrocephala
			Amazona_imperialis
			Amazona_guildingii
			Amazona_dufresniana
			Amazona_autumnalis
			Amazona_amazonica
			Amazona_mercenaria
			Amazona_finschi
			Amazona_viridigenalis
			Amazona_farinosa
			Triclaria_malachitacea
			Ognorhynchus_icterotis
			Forpus_coelestis
			Forpus_cyanopygius
			Forpus_passerinus
			Enicognathus_ferrugineus
			Enicognathus_leptorhynchus
			Primolius_maracana
			Orthopsittaca_manilata
			Ara_ararauna
			Ara_severus
			Ara_ambiguus
			Ara_militaris
			Ara_macao
			Ara_chloropterus
			Cyanopsitta_spixii
			Aratinga_weddellii
			Nandayus_nenday
			Aratinga_finschi
			Aratinga_solstitialis
			Aratinga_jandaya
			Aratinga_acuticaudata
			Aratinga_chloroptera
			Aratinga_aurea
			Aratinga_holochlora
			Aratinga_nana
			Aratinga_pertinax
			Aratinga_canicularis
			Aratinga_leucophthalma
			Diopsittaca_nobilis
			Guaruba_guarouba
			Anodorhynchus_hyacinthinus
			Rhynchopsitta_pachyrhyncha
			Pyrrhura_egregia
			Pyrrhura_picta
			Pyrrhura_frontalis
			Pyrrhura_perlata
			Pyrrhura_hoffmanni
			Pyrrhura_melanura
			Cyanoliseus_patagonus
			Deroptyus_accipitrinus
			Pionites_leucogaster
			Pionites_melanocephalus
			Callocephalon_fimbriatum
			Calyptorhynchus_banksii
			Nymphicus_hollandicus
			Cacatua_sulphurea
			Cacatua_galerita
			Cacatua_moluccensis
			Cacatua_alba
			Cacatua_haematuropygia
			Cacatua_tenuirostris
			Cacatua_leadbeateri
			Cacatua_sanguinea
			Cacatua_ducorpsii
			Cacatua_roseicapilla
			Probosciger_aterrimus
			Nestor_notabilis
			Strigops_habroptila
			;
End;
Begin trees;
	Translate
		1 Loriculus_vernalis,
		2 Loriculus_philippensis,
		3 Loriculus_galgulus,
		4 Loriculus_stigmatus,
		5 Loriculus_amabilis,
		6 Bolbopsittacus_lunulatus,
		7 Agapornis_roseicollis,
		8 Agapornis_fischeri,
		9 Agapornis_lilianae,
		10 Agapornis_nigrigenis,
		11 Agapornis_personatus,
		12 Agapornis_pullarius,
		13 Agapornis_swindernianus,
		14 Agapornis_taranta,
		15 Agapornis_canus,
		16 Charmosyna_placentis,
		17 Charmosyna_papou,
		18 Vini_australis,
		19 Vini_kuhlii,
		20 Vini_stepheni,
		21 Glossopsitta_concinna,
		22 Eos_cyanogenia,
		23 Eos_bornea,
		24 Eos_squamata,
		25 Trichoglossus_ornatus,
		26 Trichoglossus_chlorolepidotus,
		27 Trichoglossus_haematodus,
		28 Chalcopsitta_atra,
		29 Pseudeos_fuscata,
		30 Lorius_garrulus,
		31 Lorius_albidinucha,
		32 Lorius_lory,
		33 Lorius_domicella,
		34 Oreopsittacus_arfaki,
		35 Melopsittacus_undulatus,
		36 Psittaculirostris_edwardsii,
		37 Lathamus_discolor,
		38 Prosopeia_tabuensis,
		39 Eunymphicus_cornutus,
		40 Platycercus_adscitus,
		41 Platycercus_eximius,
		42 Platycercus_elegans,
		43 Purpureicephalus_spurius,
		44 Northiella_haematogaster,
		45 Neophema_pulchella,
		46 Neophema_splendida,
		47 Neophema_elegans,
		48 Neophema_chrysostoma,
		49 Neopsephotus_bourkii,
		50 Polytelis_anthopeplus,
		51 Polytelis_swainsonii,
		52 Polytelis_alexandrae,
		53 Alisterus_amboinensis,
		54 Alisterus_scapularis,
		55 Aprosmictus_erythropterus,
		56 Geoffroyus_geoffroyi,
		57 Psittacula_cyanocephala,
		58 Psittacula_columboides,
		59 Psittacula_krameri,
		60 Psittacula_eupatria,
		61 Tanygnathus_lucionensis,
		62 Tanygnathus_megalorynchos,
		63 Tanygnathus_sumatranus,
		64 Psittinus_cyanurus,
		65 Eclectus_roratus,
		66 Prioniturus_discurus,
		67 Prioniturus_platurus,
		68 Prioniturus_montanus,
		69 Micropsitta_finschii,
		70 Psittrichas_fulgidus,
		71 Coracopsis_nigra,
		72 Coracopsis_vasa,
		73 Poicephalus_robustus,
		74 Poicephalus_cryptoxanthus,
		75 Poicephalus_meyeri,
		76 Poicephalus_senegalus,
		77 Poicephalus_gulielmi,
		78 Psittacus_erithacus,
		79 Touit_purpuratus,
		80 Bolborhynchus_orbygnesius,
		81 Bolborhynchus_lineola,
		82 Brotogeris_versicolurus,
		83 Brotogeris_tirica,
		84 Brotogeris_jugularis,
		85 Brotogeris_chrysoptera,
		86 Myiopsitta_monachus,
		87 Pyrilia_haematotis,
		88 Pyrilia_caica,
		89 Pionus_menstruus,
		90 Pionus_chalcopterus,
		91 Pionus_senilis,
		92 Pionus_fuscus,
		93 Pionus_maximiliani,
		94 Amazona_tucumana,
		95 Amazona_vinacea,
		96 Amazona_albifrons,
		97 Amazona_ventralis,
		98 Amazona_leucocephala,
		99 Amazona_vittata,
		100 Amazona_arausiaca,
		101 Amazona_aestiva,
		102 Amazona_ochrocephala,
		103 Amazona_imperialis,
		104 Amazona_guildingii,
		105 Amazona_dufresniana,
		106 Amazona_autumnalis,
		107 Amazona_amazonica,
		108 Amazona_mercenaria,
		109 Amazona_finschi,
		110 Amazona_viridigenalis,
		111 Amazona_farinosa,
		112 Triclaria_malachitacea,
		113 Ognorhynchus_icterotis,
		114 Forpus_coelestis,
		115 Forpus_cyanopygius,
		116 Forpus_passerinus,
		117 Enicognathus_ferrugineus,
		118 Enicognathus_leptorhynchus,
		119 Primolius_maracana,
		120 Orthopsittaca_manilata,
		121 Ara_ararauna,
		122 Ara_severus,
		123 Ara_ambiguus,
		124 Ara_militaris,
		125 Ara_macao,
		126 Ara_chloropterus,
		127 Cyanopsitta_spixii,
		128 Aratinga_weddellii,
		129 Nandayus_nenday,
		130 Aratinga_finschi,
		131 Aratinga_solstitialis,
		132 Aratinga_jandaya,
		133 Aratinga_acuticaudata,
		134 Aratinga_chloroptera,
		135 Aratinga_aurea,
		136 Aratinga_holochlora,
		137 Aratinga_nana,
		138 Aratinga_pertinax,
		139 Aratinga_canicularis,
		140 Aratinga_leucophthalma,
		141 Diopsittaca_nobilis,
		142 Guaruba_guarouba,
		143 Anodorhynchus_hyacinthinus,
		144 Rhynchopsitta_pachyrhyncha,
		145 Pyrrhura_egregia,
		146 Pyrrhura_picta,
		147 Pyrrhura_frontalis,
		148 Pyrrhura_perlata,
		149 Pyrrhura_hoffmanni,
		150 Pyrrhura_melanura,
		151 Cyanoliseus_patagonus,
		152 Deroptyus_accipitrinus,
		153 Pionites_leucogaster,
		154 Pionites_melanocephalus,
		155 Callocephalon_fimbriatum,
		156 Calyptorhynchus_banksii,
		157 Nymphicus_hollandicus,
		158 Cacatua_sulphurea,
		159 Cacatua_galerita,
		160 Cacatua_moluccensis,
		161 Cacatua_alba,
		162 Cacatua_haematuropygia,
		163 Cacatua_tenuirostris,
		164 Cacatua_leadbeateri,
		165 Cacatua_sanguinea,
		166 Cacatua_ducorpsii,
		167 Cacatua_roseicapilla,
		168 Probosciger_aterrimus,
		169 Nestor_notabilis,
		170 Strigops_habroptila
;
tree TREE1 = (((((((((((1[&height=2.3976010488695464E-6,height_95%_HPD={2.942979335784912E-7,4.634261131286621E-6},height_median=2.3245811462402344E-6,height_range={0.0,5.930662155151367E-6},length=5.995419195238501,length_95%_HPD={7.6299998909235E-4,16.977706909179688},length_median=4.577949047088623,length_range={7.6299998909235E-4,37.53666687011719}]:3.052121996616826,4[&height=2.4313472895300…
End;
