# Supplementary material for: The multifactorial nature of beak and skull shape evolution in parrots and cockatoos (Psittaciformes)
Source: BMC Evol Biol. 2019 May 17;19:104. doi: 10.1186/s12862-019-1432-1 (PMC6525378; doi:10.1186/s12862-019-1432-1)
Supplement: Supplementary file 6 — Zipped folder containing supplementary data files and code. BrightetalParrotsGM.R: R script used for running analysis. R input data: Ccarolinensis.ply; EltonTraits1.csv; landpairs.txt; NewParrots.tre; parrot.lms.txt; Parrot_preSlide.txt; ParrotGroups.csv; sliders.txt. (ZIP 2110 kb) [file 12862_2019_1432_MOESM6_ESM.zip › Additional File 6_R.input_BrightetalParrotsGM/R.input_BrightetalParrotsGM/inputdata/parrot.lms.txt]

16.0556888580322	28.7155017852783	43.7594108581542
9.8524007797241	14.7145166397094	32.1982040405273
9.0004453659058	8.0648174285889	31.2065715789794
12.3964900970459	8.5179023742676	24.3195743560791
12.2870168685913	16.4811706542968	17.6147899627685
3.1138908863068	24.7829132080078	14.4228134155273
15.4031171798706	20.3323688507080	24.4175109863281
15.6609907150268	22.9556427001953	17.6882438659668
15.3189926147460	26.8263721466064	10.5709943771362
12.5164136886596	25.0775032043457	8.9525575637817
15.4809951782226	24.2068767547607	5.9691905975342
16.6333885192871	7.5741114616394	30.2804565429687
15.4805660247802	16.3828754425048	1.8610959053040
22.5547409057617	15.4618768692016	31.4795398712158
23.8800983428955	8.8503932952881	30.4856147766113
19.8724403381347	8.9474868774414	24.2628593444824
18.0531387329101	16.2790794372558	18.4315128326416
28.2381610870361	26.1161441802978	14.0238876342773
16.4398002624511	20.5946445465087	24.2766799926757
18.1975040435791	25.4478454589843	8.9747552871704
16.6869869232177	7.8891363143921	33.0394744873046
16.8230056762695	8.6782245635986	35.7019882202148
16.9275760650634	9.8075733184814	38.3087615966796
16.9596481323242	11.0181636810302	39.9944953918457
16.9728851318359	12.5572128295898	41.3672218322753
16.9829216003418	14.6632881164550	42.7804565429687
16.8293609619140	16.8896522521972	43.9742317199707
16.7313804626464	19.3327922821044	44.7480697631835
16.5549964904785	21.8603382110595	45.1420860290527
16.3896236419677	25.1446609497070	45.0086288452148
15.5935115814209	12.0846576690673	2.5876421928406
15.7895326614379	9.2491788864136	4.2010331153870
15.8935499191284	7.0140290260315	6.6873970031738
15.9812450408935	5.5601005554199	9.8498725891113
16.1742000579833	4.8175697326660	12.7337932586669
16.3245601654052	4.5155701637268	15.3708534240722
16.3381423950195	4.2838940620422	18.6694202423095
16.4131126403808	4.6934981346130	21.3884735107421
16.4902801513671	5.0818710327148	24.3360061645507
16.4968280792236	5.9077095985413	27.1816310882568
10.6159706115722	17.3371734619140	32.4810485839843
11.0856161117553	18.9133319854736	34.0243110656738
11.7885665893554	20.7327995300293	36.8502845764160
12.2213325500488	20.8115291595458	38.3378829956054
13.0920381546020	21.2278022766113	40.1927185058593
13.7355298995971	20.4425888061523	41.2775077819824
13.9462766647338	21.1244602203369	42.1349411010742
14.3345947265625	22.4615974426269	42.8812561035156
14.7136764526367	24.2730674743652	43.4368858337402
15.0503349304199	26.1790637969970	43.6953926086425
21.5006465911865	18.4350776672363	32.1979484558105
20.9720077514648	19.9010047912597	34.1881332397460
20.5595417022705	21.1302528381347	36.3108673095703
20.1348991394043	21.4221649169921	37.8845558166503
19.4623222351074	21.5251770019531	39.8323593139648
18.9179973602294	20.7472686767578	41.0035591125488
18.5484199523925	21.4626846313476	41.8200950622558
18.1515388488769	22.6357002258300	42.6276397705078
17.6475028991699	24.3803062438964	43.2752380371093
17.1995525360107	26.2242698669433	43.6156539916992
