# Supplementary material for: The multifactorial nature of beak and skull shape evolution in parrots and cockatoos (Psittaciformes)
Source: BMC Evol Biol. 2019 May 17;19:104. doi: 10.1186/s12862-019-1432-1 (PMC6525378; doi:10.1186/s12862-019-1432-1)
Supplement: Supplementary file 6 — Zipped folder containing supplementary data files and code. BrightetalParrotsGM.R: R script used for running analysis. R input data: Ccarolinensis.ply; EltonTraits1.csv; landpairs.txt; NewParrots.tre; parrot.lms.txt; Parrot_preSlide.txt; ParrotGroups.csv; sliders.txt. (ZIP 2110 kb) [file 12862_2019_1432_MOESM6_ESM.zip › Additional File 6_R.input_BrightetalParrotsGM/R.input_BrightetalParrotsGM/inputdata/ParrotGroups.csv]

TipLabels	Subfamily	Biogeography	wLories
Agapornis_canus	Australasian	Malagasy	Australasian
Agapornis_fischeri	Australasian	Afrotropical	Australasian
Agapornis_lilianae	Australasian	Afrotropical	Australasian
Agapornis_nigrigenis	Australasian	Afrotropical	Australasian
Agapornis_personatus	Australasian	Afrotropical	Australasian
Agapornis_pullarius	Australasian	Afrotropical	Australasian
Agapornis_roseicollis	Australasian	Afrotropical	Australasian
Agapornis_swindernianus	Australasian	Afrotropical	Australasian
Agapornis_taranta	Australasian	Afrotropical	Australasian
Alisterus_amboinensis	Australasian	Australiasia	Australasian
Alisterus_scapularis	Australasian	Australiasia	Australasian
Amazona_aestiva	Afrotropical	Afrotropical	Afrotropical
Amazona_albifrons	Afrotropical	Afrotropical	Afrotropical
Amazona_amazonica	Afrotropical	Afrotropical	Afrotropical
Amazona_arausiaca	Afrotropical	Afrotropical	Afrotropical
Amazona_autumnalis	Afrotropical	Afrotropical	Afrotropical
Amazona_dufresniana	Afrotropical	Afrotropical	Afrotropical
Amazona_farinosa	Afrotropical	Afrotropical	Afrotropical
Amazona_finschi	Afrotropical	Afrotropical	Afrotropical
Amazona_guildingii	Afrotropical	Afrotropical	Afrotropical
Amazona_imperialis	Afrotropical	Afrotropical	Afrotropical
Amazona_leucocephala	Afrotropical	Afrotropical	Afrotropical
Amazona_mercenaria	Afrotropical	Afrotropical	Afrotropical
Amazona_ochrocephala	Afrotropical	Afrotropical	Afrotropical
Amazona_tucumana	Afrotropical	Afrotropical	Afrotropical
Amazona_ventralis	Afrotropical	Afrotropical	Afrotropical
Amazona_vinacea	Afrotropical	Afrotropical	Afrotropical
Amazona_viridigenalis	Afrotropical	Afrotropical	Afrotropical
Amazona_vittata	Afrotropical	Afrotropical	Afrotropical
Anodorhynchus_hyacinthinus	Afrotropical	Afrotropical	Afrotropical
Aprosmictus_erythropterus	Australasian	Australiasia	Australasian
Ara_ambiguus	Afrotropical	Afrotropical	Afrotropical
Ara_ararauna	Afrotropical	Afrotropical	Afrotropical
Ara_chloropterus	Afrotropical	Afrotropical	Afrotropical
Ara_macao	Afrotropical	Afrotropical	Afrotropical
Ara_militaris	Afrotropical	Afrotropical	Afrotropical
Ara_severus	Afrotropical	Afrotropical	Afrotropical
Aratinga_acuticaudata	Afrotropical	Afrotropical	Afrotropical
Aratinga_aurea	Afrotropical	Afrotropical	Afrotropical
Aratinga_canicularis	Afrotropical	Afrotropical	Afrotropical
Aratinga_chloroptera	Afrotropical	Afrotropical	Afrotropical
Aratinga_finschi	Afrotropical	Afrotropical	Afrotropical
Aratinga_holochlora	Afrotropical	Afrotropical	Afrotropical
Aratinga_jandaya	Afrotropical	Afrotropical	Afrotropical
Aratinga_leucophthalma	Afrotropical	Afrotropical	Afrotropical
Aratinga_nana	Afrotropical	Afrotropical	Afrotropical
Aratinga_pertinax	Afrotropical	Afrotropical	Afrotropical
Aratinga_solstitialis	Afrotropical	Afrotropical	Afrotropical
Aratinga_weddellii	Afrotropical	Afrotropical	Afrotropical
Bolbopsittacus_lunulatus	Australasian	Indo-Malayan	Australasian
Bolborhynchus_lineola	Afrotropical	Afrotropical	Afrotropical
Bolborhynchus_orbygnesius	Afrotropical	Afrotropical	Afrotropical
Brotogeris_chrysoptera	Afrotropical	Afrotropical	Afrotropical
Brotogeris_jugularis	Afrotropical	Afrotropical	Afrotropical
Brotogeris_tirica	Afrotropical	Afrotropical	Afrotropical
Brotogeris_versicolurus	Afrotropical	Afrotropical	Afrotropical
Cacatua_alba	Cockatoos	Australiasia	Cockatoos
Cacatua_ducorpsii	Cockatoos	Australiasia	Cockatoos
Cacatua_galerita	Cockatoos	Australiasia	Cockatoos
Cacatua_haematuropygia	Cockatoos	Indo-Malayan	Cockatoos
Cacatua_leadbeateri	Cockatoos	Australiasia	Cockatoos
Cacatua_moluccensis	Cockatoos	Australiasia	Cockatoos
Cacatua_roseicapilla	Cockatoos	Australiasia	Cockatoos
Cacatua_sanguinea	Cockatoos	Australiasia	Cockatoos
Cacatua_sulphurea	Cockatoos	Indo-Malayan	Cockatoos
Cacatua_tenuirostris	Cockatoos	Australiasia	Cockatoos
Callocephalon_fimbriatum	Cockatoos	Australiasia	Cockatoos
Calyptorhynchus_banksii	Cockatoos	Australiasia	Cockatoos
Chalcopsitta_atra	Australasian	Australiasia	Lories
Charmosyna_papou	Australasian	Australiasia	Lories
Charmosyna_placentis	Australasian	Australiasia	Lories
Coracopsis_nigra	Australasian	Malagasy	Australasian
Coracopsis_vasa	Australasian	Malagasy	Australasian
Cyanoliseus_patagonus	Afrotropical	Afrotropical	Afrotropical
Cyanopsitta_spixii	Afrotropical	Afrotropical	Afrotropical
Deroptyus_accipitrinus	Afrotropical	Afrotropical	Afrotropical
Diopsittaca_nobilis	Afrotropical	Afrotropical	Afrotropical
Eclectus_roratus	Australasian	Australiasia	Australasian
Enicognathus_ferrugineus	Afrotropical	Afrotropical	Afrotropical
Enicognathus_leptorhynchus	Afrotropical	Afrotropical	Afrotropical
Eos_bornea	Australasian	Australiasia	Lories
Eos_cyanogenia	Australasian	Australiasia	Lories
Eos_squamata	Australasian	Australiasia	Lories
Eunymphicus_cornutus	Australasian	Australiasia	Australasian
Forpus_coelestis	Afrotropical	Afrotropical	Afrotropical
Forpus_cyanopygius	Afrotropical	Afrotropical	Afrotropical
Forpus_passerinus	Afrotropical	Afrotropical	Afrotropical
Geoffroyus_geoffroyi	Australasian	Australiasia	Australasian
Glossopsitta_concinna	Australasian	Australiasia	Lories
Guaruba_guarouba	Afrotropical	Afrotropical	Afrotropical
Lathamus_discolor	Australasian	Australiasia	Australasian
Loriculus_amabilis	Australasian	Australiasia	Australasian
Loriculus_galgulus	Australasian	Indo-Malayan	Australasian
Loriculus_philippensis	Australasian	Indo-Malayan	Australasian
Loriculus_stigmatus	Australasian	Indo-Malayan	Australasian
Loriculus_vernalis	Australasian	Indo-Malayan	Australasian
Lorius_albidinucha	Australasian	Australiasia	Lories
Lorius_domicella	Australasian	Australiasia	Lories
Lorius_garrulus	Australasian	Australiasia	Lories
Lorius_lory	Australasian	Australiasia	Lories
Melopsittacus_undulatus	Australasian	Australiasia	Australasian
Micropsitta_finschii	Australasian	Australiasia	Australasian
Myiopsitta_monachus	Afrotropical	Afrotropical	Afrotropical
Nandayus_nenday	Afrotropical	Afrotropical	Afrotropical
Neophema_chrysostoma	Australasian	Australiasia	Australasian
Neophema_elegans	Australasian	Australiasia	Australasian
Neophema_pulchella	Australasian	Australiasia	Australasian
Neophema_splendida	Australasian	Australiasia	Australasian
Neopsephotus_bourkii	Australasian	Australiasia	Australasian
Nestor_notabilis	NZ	Australiasia	NZ
Northiella_haematogaster	Australasian	Australiasia	Australasian
Nymphicus_hollandicus	Cockatoos	Australiasia	Cockatoos
Ognorhynchus_icterotis	Afrotropical	Afrotropical	Afrotropical
Oreopsittacus_arfaki	Australasian	Australiasia	Lories
Orthopsittaca_manilata	Afrotropical	Afrotropical	Afrotropical
Pionites_leucogaster	Afrotropical	Afrotropical	Afrotropical
Pionites_melanocephalus	Afrotropical	Afrotropical	Afrotropical
Pionus_chalcopterus	Afrotropical	Afrotropical	Afrotropical
Pionus_fuscus	Afrotropical	Afrotropical	Afrotropical
Pionus_maximiliani	Afrotropical	Afrotropical	Afrotropical
Pionus_menstruus	Afrotropical	Afrotropical	Afrotropical
Pionus_senilis	Afrotropical	Afrotropical	Afrotropical
Platycercus_adscitus	Australasian	Australiasia	Australasian
Platycercus_elegans	Australasian	Australiasia	Australasian
Platycercus_eximius	Australasian	Australiasia	Australasian
Poicephalus_cryptoxanthus	Afrotropical	Afrotropical	Afrotropical
Poicephalus_gulielmi	Afrotropical	Afrotropical	Afrotropical
Poicephalus_meyeri	Afrotropical	Afrotropical	Afrotropical
Poicephalus_robustus	Afrotropical	Afrotropical	Afrotropical
Poicephalus_senegalus	Afrotropical	Afrotropical	Afrotropical
Polytelis_alexandrae	Australasian	Australiasia	Australasian
Polytelis_anthopeplus	Australasian	Australiasia	Australasian
Polytelis_swainsonii	Australasian	Australiasia	Australasian
Primolius_maracana	Afrotropical	Afrotropical	Afrotropical
Prioniturus_discurus	Australasian	Indo-Malayan	Australasian
Prioniturus_montanus	Australasian	Indo-Malayan	Australasian
Prioniturus_platurus	Australasian	Indo-Malayan	Australasian
Probosciger_aterrimus	Cockatoos	Australiasia	Cockatoos
Prosopeia_tabuensis	Australasian	Australiasia	Australasian
Pseudeos_fuscata	Australasian	Australiasia	Lories
Psittacula_columboides	Australasian	Indo-Malayan	Australasian
Psittacula_cyanocephala	Australasian	Indo-Malayan	Australasian
Psittacula_eupatria	Australasian	Indo-Malayan	Australasian
Psittacula_krameri	Australasian	Indo-Malayan	Australasian
Psittaculirostris_edwardsii	Australasian	Australiasia	Australasian
Psittacus_erithacus	Afrotropical	Afrotropical	Afrotropical
Psittinus_cyanurus	Australasian	Indo-Malayan	Australasian
Psittrichas_fulgidus	Australasian	Australiasia	Australasian
Purpureicephalus_spurius	Australasian	Australiasia	Australasian
Pyrilia_caica	Afrotropical	Afrotropical	Afrotropical
Pyrilia_haematotis	Afrotropical	Afrotropical	Afrotropical
Pyrrhura_egregia	Afrotropical	Afrotropical	Afrotropical
Pyrrhura_frontalis	Afrotropical	Afrotropical	Afrotropical
Pyrrhura_hoffmanni	Afrotropical	Afrotropical	Afrotropical
Pyrrhura_melanura	Afrotropical	Afrotropical	Afrotropical
Pyrrhura_perlata	Afrotropical	Afrotropical	Afrotropical
Pyrrhura_picta	Afrotropical	Afrotropical	Afrotropical
Rhynchopsitta_pachyrhyncha	Afrotropical	Afrotropical	Afrotropical
Strigops_habroptila	NZ	Australiasia	NZ
Tanygnathus_lucionensis	Australasian	Indo-Malayan	Australasian
Tanygnathus_megalorynchos	Australasian	Australiasia	Australasian
Tanygnathus_sumatranus	Australasian	Indo-Malayan	Australasian
Touit_purpuratus	Afrotropical	Afrotropical	Afrotropical
Trichoglossus_chlorolepidotus	Australasian	Australiasia	Lories
Trichoglossus_haematodus	Australasian	Australiasia	Lories
Trichoglossus_ornatus	Australasian	Indo-Malayan	Lories
Triclaria_malachitacea	Afrotropical	Afrotropical	Afrotropical
Vini_australis	Australasian	Australiasia	Lories
Vini_kuhlii	Australasian	Australiasia	Lories
Vini_stepheni	Australasian	Australiasia	Lories
