# Supplementary material for: The multifactorial nature of beak and skull shape evolution in parrots and cockatoos (Psittaciformes)
Source: BMC Evol Biol. 2019 May 17;19:104. doi: 10.1186/s12862-019-1432-1 (PMC6525378; doi:10.1186/s12862-019-1432-1)
Supplement: Supplementary file 6 — Zipped folder containing supplementary data files and code. BrightetalParrotsGM.R: R script used for running analysis. R input data: Ccarolinensis.ply; EltonTraits1.csv; landpairs.txt; NewParrots.tre; parrot.lms.txt; Parrot_preSlide.txt; ParrotGroups.csv; sliders.txt. (ZIP 2110 kb) [file 12862_2019_1432_MOESM6_ESM.zip › Additional File 6_R.input_BrightetalParrotsGM/R.input_BrightetalParrotsGM/inputdata/Parrot_preSlide.tps]

LM3=60  
15.23593859 -76.96744063 -55.6998987
6.072906137 -100.7582567 -42.77111142
5.862334696 -106.5682112 -28.08398448
8.610782371 -120.4268746 -27.55913535
10.04686484 -129.0411095 -40.81719705
-5.719798721 -132.3324007 -54.10906054
14.63280813 -117.3140176 -49.19423421
15.84877945 -130.2029721 -52.90150026
15.3827095 -145.3760178 -56.59406357
10.80734652 -148.3849744 -52.58811829
15.4091696 -151.0367102 -49.62896043
15.74606849 -106.5634258 -27.20839985
15.3486523 -153.5952396 -41.78882475
24.97805457 -100.7509924 -42.94312216
25.46029861 -106.5606808 -28.26229889
22.73250617 -120.4214484 -27.68762353
21.0620412 -129.0368769 -40.91741995
36.58676382 -132.3161446 -54.49399185
16.31542076 -117.3133711 -49.20954366
20.10236953 -148.3814028 -52.67269016
15.6465 -102.4622 -27.9363
15.5245 -98.3934 -28.8186
15.3845 -94.4729 -30.2027
15.25 -90.7574 -32.0764
15.3193 -87.2489 -34.3139
15.4047 -84.0461 -36.9779
15.4148 -81.4081 -40.1856
15.4116 -79.1938 -43.6929
15.2737 -77.6195 -47.5319
15.1479 -76.7142 -51.5781
15.4049 -151.9909 -36.9406
15.4195 -149.0758 -32.7253
15.4759 -145.4813 -29.1112
15.5317 -141.2329 -26.2609
15.7052 -136.492 -24.3186
15.7362 -131.4958 -23.1489
15.7361 -126.4089 -22.4982
15.7217 -121.3267 -23.0757
15.6478 -116.3027 -24.1161
15.5375 -111.2971 -25.2404
5.7622 -98.6726 -44.5947
6.7865 -96.7008 -46.2639
7.2449 -94.1368 -47.2622
7.4495 -91.3991 -47.7919
7.8911 -88.6647 -48.1362
8.4028 -86.0349 -48.9217
9.1118 -83.5966 -50.0921
10.0183 -81.1358 -51.0173
11.3983 -79.1385 -52.3226
13.221 -77.8846 -53.9876
24.4136 -98.7662 -44.8552
23.6983 -96.3024 -45.9772
23.2054 -93.7368 -47.0144
22.7392 -91.2024 -48.095
22.518 -88.4263 -48.4657
22.1673 -85.6823 -48.7214
21.4702 -83.1427 -49.6975
20.3175 -80.8247 -50.76
18.9667 -79.0376 -52.2225
17.3924 -78.0027 -54.2194
IMAGE=Strigops_habroptila
ID=1
SCALE=1.0
LM3=60  
18.09594961 -60.62189904 45.84395587
12.56561225 -90.02936997 61.9489366
9.337298861 -92.70285697 71.81593018
13.35125902 -106.4576374 72.10214125
16.26906307 -114.6832547 60.06106539
2.689501323 -120.2434946 46.80514483
18.43866112 -105.6913052 52.37264891
19.30226174 -117.2790414 48.78904291
19.69189673 -131.5770196 45.50400146
15.90854056 -133.4266778 49.11754666
19.6852888 -135.9738399 50.47050219
18.24338954 -92.54594129 72.66602541
19.52105947 -139.1338927 61.57929996
24.25078307 -89.76772732 62.19611477
27.17554644 -92.30344079 72.19326531
23.77248166 -106.2242958 72.32258294
21.73715015 -114.5608187 60.17673265
36.10000738 -119.4954 47.51188227
19.49432966 -105.6676677 52.39497962
23.39810238 -133.258979 49.27597449
18.0423 -88.6092 72.0161
18.0284 -84.8014 70.819
17.854 -81.2069 69.0825
17.863 -77.7048 67.149
18.014 -74.3506 64.9778
18.0925 -71.2731 62.4289
17.9693 -68.4297 59.6191
17.9589 -65.874 56.541
18.1199 -63.6572 53.2166
18.2326 -61.8553 49.6463
19.4738 -137.1206 65.8887
19.1808 -134.0452 69.4645
19.1776 -129.9993 71.9419
19.3066 -125.575 73.7194
19.3244 -120.9302 74.7619
19.1116 -116.1819 75.264
18.9607 -111.409 75.3864
18.7751 -106.6415 75.1686
18.4424 -101.9082 74.5867
18.2434 -97.2098 73.7238
12.1884 -87.8746 59.7029
12.4386 -84.9178 58.5138
12.775 -81.7511 57.9185
13.0333 -78.5933 57.2466
13.5499 -75.4942 56.4583
14.1542 -72.4365 55.5678
14.8465 -69.5415 54.3381
15.5874 -66.8337 52.7329
16.0663 -64.5377 50.5401
16.9272 -62.6297 48.1047
24.2051 -87.7773 60.0112
23.9665 -84.6783 59.0717
23.5936 -81.6686 57.9676
23.2732 -78.4607 57.4762
22.7453 -75.3061 56.8388
22.192 -72.3017 55.7338
21.5518 -69.3879 54.4181
20.8271 -66.5857 52.9734
20.33 -64.5181 50.5103
19.3849 -62.6125 48.0854
IMAGE=Nestor_notabilis
ID=2
SCALE=1.0
LM3=60  
15.41659417 -69.39727902 46.28404972
5.314580947 -88.3316481 63.65103421
1.079947327 -88.4054344 77.30807742
6.42925215 -98.34364413 79.60931393
11.04129343 -112.7123545 70.25674901
-6.151598518 -124.844557 58.38724297
13.45317628 -105.7665748 57.19469263
14.63855962 -117.3559039 59.52439703
14.96053375 -130.9094282 57.92339796
10.52523147 -132.7513325 62.7266983
14.83952565 -136.1152731 64.61974256
15.5828069 -87.28969433 80.79055169
15.11701317 -137.0911614 73.25747693
25.38503424 -88.54414567 63.37487918
29.99126289 -88.71153534 76.91027848
24.49810964 -98.53494965 79.36069943
19.32738807 -112.8000842 70.14273829
35.92656145 -125.290063 57.8082777
16.70465172 -105.801 57.14995466
19.21178449 -132.843302 62.60717757
15.2349 -83.5277 79.4639
15.1547 -80.1285 77.4679
15.0929 -76.8642 75.153
15.0219 -73.8119 72.5732
15.1951 -71.3882 69.3968
15.0498 -69.5822 65.837
14.8553 -68.3968 62.0333
14.9078 -67.768 58.09
14.9913 -67.843 54.1013
15.1152 -68.3878 50.1471
15.3823 -134.9191 78.1616
15.317 -131.8943 82.596
15.33 -127.9485 86.1846
15.6402 -123.1754 88.4778
15.6548 -117.8678 89.0367
15.5984 -112.5318 88.5056
15.7812 -107.3423 87.1612
15.8678 -102.1275 85.8836
15.7697 -96.8254 85.0378
15.7939 -91.6476 83.9216
4.2879 -89.2877 60.5776
4.6331 -88.2868 57.62
5.9579 -86.9098 54.8341
7.3269 -84.5263 52.9232
8.6227 -81.4926 52.8825
9.7517 -78.6088 54.2326
10.8255 -75.6054 55.2713
11.9313 -72.6549 54.5998
12.8869 -71.0151 52.1901
13.6461 -70.3732 48.9613
25.3802 -89.4956 60.2231
24.7797 -88.1109 57.513
24.3065 -86.7669 54.545
22.9681 -84.3302 52.7823
21.7107 -81.34 52.9447
20.5592 -78.5279 54.2117
19.565 -75.5386 55.0606
18.3231 -72.6886 54.5627
17.178 -71.0513 52.3754
16.4374 -70.4267 49.2289
IMAGE=Cacatua_alba
ID=3
SCALE=1.0
LM3=60  
9.74476282 -82.20182851 -41.53328593
1.937563107 -99.21936623 -31.23797556
-0.810163647 -99.51402291 -21.5336951
2.012635075 -109.4040127 -19.32764577
5.072518884 -119.5142677 -27.49960385
-7.409519844 -127.2505051 -38.93869988
7.85537636 -111.0477289 -35.09893336
7.848787482 -123.856645 -35.47305455
7.773984842 -135.5360861 -37.32794355
4.395746239 -136.9664833 -33.03724826
7.612530211 -139.6446156 -31.48233086
8.863743961 -99.97516018 -18.86328734
8.073788728 -140.1985981 -24.28566151
16.06783234 -99.68320937 -31.28887906
18.86009086 -100.1597227 -21.60455608
15.4107248 -109.8438212 -19.37591163
11.63565408 -119.7297105 -27.52324717
23.50082122 -128.2651743 -39.05005264
9.359410142 -111.0971007 -35.10435155
11.12656568 -137.1874306 -33.06149565
9.1016 -97.2445 -19.6801
9.2858 -94.7605 -21.0804
9.29 -92.2161 -22.3857
9.3418 -89.8503 -23.9885
9.2741 -87.712 -25.885
9.4613 -85.8139 -28.0109
9.5062 -84.3404 -30.4618
9.5876 -83.2473 -33.0971
9.4662 -82.4866 -35.8453
9.5873 -82.165 -38.6777
8.2013 -138.6021 -20.232
8.1535 -136.0701 -16.6915
8.1883 -132.8461 -13.8176
8.1378 -128.9208 -11.9711
8.3858 -124.6796 -11.2032
8.5242 -120.3517 -11.4081
8.5848 -116.137 -12.4514
8.6384 -112.0217 -13.8775
8.6356 -108.0023 -15.5536
8.6412 -104.1141 -17.5233
2.0772 -98.4044 -33.5943
2.4357 -97.4522 -35.8434
3.1797 -96.1569 -37.7849
3.796 -93.8473 -38.5072
4.2099 -91.4444 -38.5243
4.7463 -89.227 -37.6061
5.5691 -87.2773 -36.2909
6.3218 -85.15 -35.8052
6.8806 -83.9872 -37.9246
8.0928 -82.8954 -39.7938
16.176 -98.7905 -33.5859
16.1146 -97.794 -35.8049
15.4416 -96.4237 -37.7425
14.8374 -94.1145 -38.3056
14.4893 -91.7595 -38.1888
14.1987 -89.4806 -37.3069
13.3777 -87.5551 -36.0301
12.651 -85.3135 -35.6711
12.0375 -84.2024 -37.7704
11.2846 -83.2155 -39.8943
IMAGE=Cacatua_ducorpsii
ID=4
SCALE=1.0
LM3=60  
10.91582626 -89.97348545 -50.99884581
1.096899934 -107.8497734 -34.52253366
-1.509021662 -107.53471 -22.94976332
2.965490474 -118.3055211 -19.33193022
7.1124702 -132.9968016 -28.67785658
-10.02904005 -145.0016152 -40.4649564
10.42834236 -123.6209256 -39.53061924
11.28452595 -136.8858822 -37.72960594
11.05730594 -151.8384033 -37.778938
6.670658094 -153.3852016 -32.38993479
10.84470699 -156.5020161 -30.82134517
11.20474876 -107.8528003 -17.78050267
10.18318479 -156.8699578 -23.67937325
21.00528975 -107.9530652 -34.46163443
23.54349247 -107.6646914 -22.87312835
18.93541049 -118.3883787 -19.28307866
14.69346574 -133.0361345 -28.65466651
31.78127659 -145.2185421 -40.33705977
11.54151561 -123.6267011 -39.52721407
14.94639834 -153.4281391 -32.36461952
11.0078 -104.0698 -19.0888
11.0715 -100.5428 -21.0165
11.1564 -97.1217 -23.117
11.0888 -93.9304 -25.5547
10.9805 -91.2006 -28.466
10.9645 -89.1165 -31.884
10.9884 -87.7681 -35.6413
10.9601 -87.1493 -39.5959
10.9365 -87.16 -43.6028
10.9213 -88.0895 -47.4478
10.2919 -155.0909 -18.6901
10.529 -151.9202 -14.4248
10.6818 -147.857 -10.997
10.9104 -143.075 -8.7078
10.89 -137.8507 -7.7374
10.8579 -132.5483 -8.0392
10.9072 -127.3771 -9.3228
11.1043 -122.3853 -11.1944
11.2423 -117.397 -13.085
11.1926 -112.4721 -15.095
1.3755 -107.9831 -37.6877
1.993 -106.9374 -40.418
2.9203 -105.0261 -42.7828
4.0735 -102.5932 -44.3527
4.9193 -99.918 -43.8225
5.7685 -97.1667 -42.5041
6.797 -94.2717 -41.835
7.5287 -91.4162 -42.6076
8.2266 -90.077 -45.3079
9.3886 -89.7682 -48.2169
20.7331 -107.9875 -37.6367
20.1243 -107.0917 -40.5047
19.1811 -105.4271 -43.0384
18.2058 -103.0128 -44.38
17.4922 -100.1039 -43.6897
16.6002 -97.2891 -42.5507
15.4837 -94.3926 -41.9382
14.465 -91.75 -42.8115
13.6838 -90.2054 -45.325
12.5956 -90.0017 -48.2907
IMAGE=Cacatua_galerita
ID=5
SCALE=1.0
LM3=60  
19.33830858 -71.97211075 -33.76879561
12.29881373 -87.03228597 -25.46322712
10.2322396 -86.73287699 -15.7965758
13.08291467 -95.54452098 -12.91371427
17.13039532 -104.8989927 -23.78005598
3.800523998 -111.1829175 -34.27429684
19.12443839 -97.43297611 -32.09052444
19.78593484 -108.2525475 -32.13550387
19.54014061 -118.613526 -34.28116559
15.5382201 -121.0020929 -31.28821315
19.76156129 -123.1679142 -29.2750905
19.79249098 -87.375209 -14.17077287
19.36367378 -125.3751885 -22.56192362
26.8696492 -87.00934486 -25.57532745
29.08375678 -86.70319614 -15.94160943
26.30553433 -95.52370256 -13.01544213
22.12081792 -104.8911355 -23.81844966
35.30736721 -111.1333114 -34.51669388
19.97564758 -97.43163592 -32.09707319
23.64798037 -120.9893244 -31.35060537
19.9132 -84.8398 -13.213
19.7966 -82.4777 -14.2027
19.8166 -80.3992 -15.946
19.7804 -78.106 -17.3907
19.8285 -75.908 -18.9772
19.8371 -74.1296 -21.0103
19.8822 -72.7553 -23.3325
19.8614 -71.7792 -25.8403
19.7668 -71.3339 -28.5082
19.6772 -71.2748 -31.2124
19.3338 -124.4157 -18.1354
19.4114 -122.4477 -14.0677
19.3196 -119.63 -10.5597
19.3671 -116.0331 -7.9003
19.4364 -111.8084 -6.3632
19.5893 -107.3416 -5.7781
19.931 -102.8464 -6.0746
19.8914 -98.4114 -6.9617
19.9955 -94.1589 -8.5168
19.9824 -90.1272 -10.581
12.4697 -87.1955 -27.6351
13.374 -85.7332 -28.9432
14.1883 -83.9482 -29.8935
14.6165 -81.9798 -30.7292
15.0864 -80.0563 -30.2559
15.8073 -78.7102 -28.7314
16.6384 -76.8713 -28.1629
17.2313 -74.8645 -28.6157
17.5715 -73.3858 -30.0661
18.2727 -72.5604 -31.9545
27.0554 -87.1587 -27.7425
26.3665 -85.5566 -29.1435
25.9649 -83.6269 -30.2013
25.5716 -81.5631 -30.9716
24.8604 -79.6534 -30.0565
24.1249 -78.2653 -28.4852
23.1322 -76.3325 -27.9503
22.5256 -74.3232 -28.6792
21.9557 -73.2595 -30.5153
20.9334 -72.6156 -32.3374
IMAGE=Cacatua_haematuropygia
ID=6
SCALE=1.0
LM3=60  
13.06468043 -86.31435774 -42.68175744
4.468956627 -102.1334036 -30.57257249
2.818257079 -102.392525 -18.70402097
8.36197623 -111.8636801 -19.00251585
10.23347784 -122.3144313 -29.35891432
-5.858049281 -132.089615 -39.03556156
11.77278204 -115.3223614 -38.42819776
13.09298417 -126.6264104 -39.15719704
13.10484879 -138.3103665 -40.75618849
9.807320424 -139.8082198 -36.81385298
13.38122719 -142.6138537 -35.83442074
13.66912047 -102.8940032 -17.21481851
13.77021426 -144.0267438 -27.32289656
22.24801139 -102.0711235 -31.08303133
24.57871731 -102.3162981 -19.32879093
19.0934397 -111.8260878 -19.31062956
16.70403053 -122.291765 -29.54469196
32.28189054 -131.9560108 -40.13060682
14.5980087 -115.3124646 -38.50931354
16.8242112 -139.7836396 -37.01531667
13.2535 -99.9199 -16.4519
13.2305 -97.1651 -18.1955
13.0686 -94.2978 -19.7239
13.2547 -91.7325 -21.7279
13.29 -89.542 -24.1352
13.3503 -87.7584 -26.8627
13.3403 -86.4163 -29.8343
13.2443 -85.813 -33.0314
13.1979 -85.455 -36.2599
13.2093 -85.6014 -39.5034
13.4237 -142.6851 -23.0439
13.4239 -140.2934 -19.2323
13.3731 -137.2786 -15.9064
13.3363 -133.4827 -13.5032
13.1931 -129.2107 -12.1659
13.2193 -124.7258 -12.0505
13.2708 -120.2962 -12.9145
13.3048 -115.8946 -13.9112
13.3675 -111.4288 -14.5613
13.317 -107.0171 -15.4118
4.0701 -102.277 -33.0817
4.2291 -101.874 -35.4115
5.1186 -100.5037 -37.3197
5.9588 -98.565 -38.5803
6.7589 -96.1675 -38.4924
7.6765 -93.899 -37.822
8.7821 -91.6834 -37.2978
9.9491 -89.4367 -37.0619
10.855 -87.9665 -38.4402
11.7763 -87.1768 -40.6639
22.5566 -102.2798 -33.5714
22.1191 -101.6639 -35.7982
21.2481 -100.1891 -37.5925
20.4317 -98.171 -38.5966
19.6264 -95.8128 -38.4176
18.7034 -93.5909 -37.7045
17.5809 -91.3964 -37.2543
16.4315 -89.17 -37.045
15.5782 -87.8548 -38.6728
14.5668 -87.1077 -40.8256
IMAGE=Cacatua_leadbeateri
ID=7
SCALE=1.0
LM3=60  
17.25217222 -65.86054796 -57.57605806
4.451278192 -89.78063563 -35.37933609
-0.420328804 -90.51143985 -17.78341976
6.963643157 -106.5823556 -15.2243726
11.68987209 -122.8742167 -24.4980559
-8.862774534 -137.8041282 -39.86573681
15.43295102 -109.4961555 -40.99919523
17.25382281 -128.5112007 -37.97551891
17.52956579 -144.5817332 -36.98058567
12.81283475 -146.4803512 -31.85533921
17.30620619 -149.55665 -30.45259954
17.35099036 -91.51688637 -13.54939086
16.89019617 -149.5538682 -18.91367608
30.11080454 -89.78746483 -35.29811842
34.87053599 -90.5208324 -17.67171694
27.46195901 -106.5878112 -15.15949123
22.7858591 -122.8771699 -24.46293483
43.42742672 -137.8180451 -39.7002276
19.15443461 -109.4971459 -40.98741597
21.69692798 -146.4827157 -31.82721923
16.4691 -86.0997 -12.6594
16.3913 -80.9008 -14.8041
16.638 -75.9851 -17.5555
16.6513 -71.6065 -21.0912
16.7734 -67.8998 -25.3074
16.7518 -65.1759 -30.207
16.7948 -63.2641 -35.4985
16.9259 -63.0325 -41.1343
17.0365 -63.0755 -46.7674
17.1314 -63.8416 -52.3089
16.6852 -145.8685 -14.271
16.4661 -141.7153 -10.0558
16.1874 -136.9838 -6.5024
16.3065 -131.4558 -4.5803
16.3679 -125.5816 -4.4203
16.2894 -119.7879 -5.5648
16.6634 -114.2218 -7.5788
16.562 -108.5066 -9.1353
16.4836 -102.6699 -10.1049
16.5702 -96.819 -11.0516
5.5359 -91.5427 -39.2222
6.9116 -91.0678 -42.8802
8.4158 -88.653 -46.1264
9.6123 -85.1551 -48.2754
10.4909 -81.0355 -47.8308
11.2915 -76.9308 -46.5903
12.1058 -72.8336 -45.3328
13.1138 -68.9758 -46.0958
14.1722 -66.9453 -49.6672
15.243 -65.8687 -53.747
28.9087 -91.3545 -39.218
27.6341 -89.8541 -42.6458
26.3624 -87.0729 -45.791
25.2661 -83.3448 -47.3317
24.3722 -79.2602 -46.6501
23.3181 -75.302 -45.0821
22.0458 -71.2839 -44.0385
20.916 -67.5784 -45.6391
20.0661 -66.1129 -49.5837
19.6115 -65.671 -53.9215
IMAGE=Cacatua_moluccensis
ID=8
SCALE=1.0
LM3=60  
15.19043814 -83.73846493 -36.54461603
8.531852488 -100.264635 -25.78320726
5.049815787 -100.8286463 -15.23100403
9.420368838 -108.4596554 -13.47019836
11.9531054 -119.6130717 -21.11239436
-1.698303623 -128.7056293 -31.8053915
14.24682106 -112.4503884 -29.11294121
15.0710108 -124.4250118 -29.26780683
14.71177633 -136.0633029 -30.0917707
10.91553074 -137.0990874 -26.11536838
14.5398867 -139.2587231 -24.3261507
15.34292652 -100.6455249 -13.00015117
14.37858039 -139.5325587 -14.8183542
21.790139 -100.4552067 -25.81294561
25.30181883 -101.1197441 -15.27642929
20.72168617 -108.622098 -13.49554722
17.83518013 -119.6976193 -21.12558786
31.17151992 -129.1780929 -31.87911854
15.71241834 -112.4714546 -29.11622855
18.34730321 -137.2059101 -26.13203786
15.1408 -97.7778 -13.6416
15.2005 -95.0161 -14.4899
15.2107 -92.5688 -16.1267
15.1828 -90.3564 -18.0518
15.196 -88.3603 -20.2172
15.2701 -86.4213 -22.4269
15.2328 -85.0613 -25.0394
15.1931 -84.1011 -27.8192
15.152 -83.5329 -30.7041
15.1104 -83.3148 -33.6377
14.8098 -137.3795 -11.3356
14.6488 -134.7708 -8.1424
14.6491 -131.4159 -5.7764
14.7506 -127.534 -4.4643
14.7709 -123.4318 -4.1828
14.8087 -119.3379 -4.575
14.8461 -115.3715 -5.6617
14.8865 -111.5711 -7.2557
15.1395 -107.8987 -9.1114
15.294 -104.4005 -11.2897
8.2591 -98.8777 -27.8611
8.189 -97.6173 -29.9895
8.7658 -96.6961 -32.2279
9.249 -94.5794 -33.4237
9.8294 -92.2455 -33.2382
10.3793 -90.6262 -31.4993
11.1617 -88.534 -30.4091
11.6686 -86.3022 -30.5622
12.43 -85.1276 -32.6279
13.6991 -84.37 -34.623
22.0918 -99.0783 -27.897
22.3079 -97.7462 -29.9963
21.6132 -96.8921 -32.2586
21.0577 -94.9316 -33.5675
20.4786 -92.5436 -33.452
19.9951 -90.8574 -31.9001
19.3249 -88.8593 -30.7356
18.5792 -86.5515 -30.5978
17.8871 -85.2464 -32.6321
16.6616 -84.3953 -34.6122
IMAGE=Cacatua_sanguinea
ID=9
SCALE=1.0
LM3=60  
2.627520451 -94.85653028 -46.74817394
-8.279397875 -112.9500186 -28.87854215
-10.05545017 -111.6845839 -14.95498881
-3.93426772 -122.9025016 -14.0506825
0.116935664 -135.1544618 -23.7024481
-17.4981231 -145.8577861 -34.61744478
1.958097736 -125.6898406 -34.31550624
2.613734871 -140.3953127 -33.87777437
2.124659733 -151.8755978 -34.3941275
-1.04175381 -153.8088441 -30.52022105
2.543810008 -156.7822991 -29.51860318
3.006043448 -112.0364214 -12.41639786
2.491245278 -158.1527575 -20.61935712
13.80055609 -113.1297271 -29.21995009
16.02656683 -111.8968652 -15.35827804
9.754528746 -123.0139145 -14.26234344
5.208035406 -135.1958982 -23.78116846
22.3007255 -146.1817085 -35.23282844
3.193909756 -125.6998988 -34.3346148
5.851681386 -153.8649497 -30.62680975
2.8262 -107.7078 -12.0233
2.8775 -103.9678 -14.2099
2.9754 -100.2376 -16.4407
2.8885 -96.917 -19.2496
2.7132 -94.0339 -22.4979
2.5711 -92.0834 -26.3572
2.6188 -90.926 -30.52
2.5194 -90.6236 -34.8376
2.5492 -90.9667 -39.1658
2.6548 -92.1526 -43.3406
2.8146 -156.4242 -15.9389
2.8258 -153.7033 -11.7483
2.8868 -149.8323 -8.6032
2.7403 -145.5198 -6.2278
2.5986 -140.7079 -5.26
2.6225 -135.7389 -5.667
2.6825 -130.8249 -6.4726
2.703 -125.9787 -7.6097
2.5843 -121.0923 -8.6423
2.9016 -116.2277 -9.7428
-9.2734 -111.948 -31.704
-8.716 -110.4686 -34.2455
-7.2548 -109.1498 -36.7024
-6.0379 -106.9469 -38.2651
-5.2684 -103.9099 -37.8837
-4.0052 -101.0277 -37.6174
-2.6198 -98.2022 -37.348
-1.445 -95.5962 -38.5174
-0.483 -94.6571 -41.3474
0.8141 -94.4763 -44.1904
14.5939 -112.3514 -32.1687
13.7313 -110.6257 -34.4953
12.1956 -109.372 -36.9334
11.0693 -106.9937 -38.2453
10.2029 -104.0039 -37.7961
9.0598 -101.0735 -37.6218
7.6775 -98.2544 -37.353
6.4971 -95.6298 -38.4687
5.5447 -94.6607 -41.2812
4.3931 -94.3248 -44.1927
IMAGE=Cacatua_sulphurea
ID=10
SCALE=1.0
LM3=60  
19.40633826 -54.01336899 -40.50310288
12.56925763 -79.67474858 -26.94596144
10.07780967 -80.72831516 -16.1916131
14.52371671 -89.2023411 -16.89013398
16.21435647 -99.66605067 -26.31581448
0.706137382 -107.8829295 -39.74934024
18.17058551 -90.3926608 -33.93682633
19.31047758 -102.9518357 -35.86641214
18.93417321 -116.0863281 -38.1057385
15.69260702 -118.399914 -34.56326258
19.64905056 -120.5577018 -32.8859777
20.10292025 -81.3534335 -14.17541099
19.85581092 -122.5208368 -25.23229648
26.90125795 -79.70837612 -27.47833487
30.17872758 -80.77547845 -16.93827752
25.65358841 -89.2284554 -17.30356182
23.21931179 -99.68248658 -26.57601906
37.64950005 -107.9696107 -41.12163051
20.74655809 -90.39870487 -34.03251286
23.03995954 -118.4171532 -34.83618577
19.9736 -77.6061 -14.2688
19.9076 -73.978 -15.2144
19.8778 -70.5354 -16.702
19.876 -67.3869 -18.7358
19.8969 -64.5452 -21.1962
19.9515 -61.9394 -23.9024
19.8911 -59.6119 -26.8562
19.8133 -57.4707 -29.945
19.7527 -55.6931 -33.2567
19.626 -54.3411 -36.7601
19.6956 -121.7474 -20.5686
19.5847 -119.7421 -16.2608
19.6636 -116.7802 -12.5416
19.7701 -112.9767 -9.7236
19.8627 -108.5544 -8.0632
20.0744 -103.8626 -7.352
20.1303 -99.1467 -7.6015
20.0224 -94.5823 -8.8979
20.1005 -90.0559 -10.3461
20.0285 -85.6712 -12.185
12.6332 -78.017 -29.5531
13.0642 -75.2173 -31.0627
13.2149 -72.1346 -31.9288
14.0466 -69.2726 -31.1475
15.0512 -66.7765 -29.3649
16.1387 -63.9259 -28.8393
16.6762 -61.1704 -30.2634
17.1417 -58.9632 -32.5789
17.6467 -57.0526 -35.141
18.2435 -55.2557 -37.7509
27.1398 -77.9963 -30.0136
26.4386 -75.2714 -31.4892
25.9993 -72.1732 -32.0868
25.4797 -69.2072 -31.5187
24.5165 -66.7074 -29.7731
23.5761 -63.924 -29.3182
22.7736 -61.1787 -30.627
22.1899 -59.0966 -32.9949
21.6231 -57.1432 -35.473
20.9683 -55.4261 -38.0841
IMAGE=Cacatua_tenuirostris
ID=11
SCALE=1.0
LM3=60  
13.29825001 -89.59127941 -35.11971427
5.302275312 -100.9957718 -22.41931771
1.874972911 -96.26767902 -12.08662129
8.005799363 -102.5547178 -10.62575279
11.24428998 -114.8943258 -17.46228839
-4.016622208 -128.057238 -23.0626139
13.27538178 -112.0144818 -26.42592848
14.05669105 -121.9001018 -24.2531527
14.01100991 -131.877901 -23.63648991
11.24548963 -132.3050887 -19.68502081
14.20209111 -134.79691 -18.72461823
13.95122916 -96.65196222 -8.858019277
13.89855045 -134.2893162 -11.32497357
22.11326578 -100.8348958 -22.64669144
25.72764807 -96.03941628 -12.40923594
19.75999022 -102.4422338 -10.78473178
16.57450313 -114.8433173 -17.53438114
31.92744924 -127.7132644 -23.54876835
14.24701748 -112.0051836 -26.43907014
16.84633419 -132.2514904 -19.76077392
13.6873 -93.6944 -9.6463
13.6013 -90.9259 -10.928
13.5364 -88.6361 -12.9633
13.5196 -86.8263 -15.4314
13.4923 -85.5496 -18.2115
13.452 -84.8665 -21.1818
13.4211 -84.605 -24.2341
13.4006 -84.9776 -27.2835
13.396 -86.0559 -30.156
13.3589 -87.6515 -32.7381
13.9745 -131.7653 -8.4325
14.1135 -128.6729 -6.126
14.0436 -125.3725 -4.1213
13.9964 -121.8822 -2.5085
14.0884 -118.1238 -1.6498
14.0446 -114.2668 -1.8574
14.0401 -110.4615 -2.495
14.2221 -106.7065 -3.3477
13.967 -103.0736 -4.6149
13.897 -99.6986 -6.4777
5.5614 -101.3146 -24.5565
5.9677 -101.4506 -26.6362
6.8906 -100.4961 -28.2729
7.7328 -98.774 -29.207
8.4669 -96.7818 -29.3931
9.0887 -94.7145 -29.1191
9.73 -92.6554 -28.9435
10.3555 -90.8481 -29.6872
10.9868 -90.0835 -31.6029
11.7637 -89.9107 -33.6099
21.9187 -101.0123 -24.8309
21.5419 -101.0812 -26.9462
20.3404 -100.3539 -28.5943
19.4318 -98.7624 -29.5614
18.7938 -96.6935 -29.6845
18.1081 -94.625 -29.387
17.3797 -92.587 -29.2622
16.6092 -90.7475 -29.9794
15.9667 -90.194 -31.9561
14.9775 -90.2088 -33.8395
IMAGE=Callocephalon_fimbriatum
ID=12
SCALE=1.0
LM3=60  
15.78558338 -45.08939869 -30.30198236
3.727995731 -61.00053059 -11.6058787
-0.403733211 -57.3172411 3.093769928
8.878961085 -68.53865087 5.257133048
11.02178474 -81.69189898 -1.206486817
-6.59563789 -100.9093655 -8.555975708
15.15948304 -76.24441859 -18.19840121
16.09453087 -91.35966853 -10.67305563
15.93463336 -103.5683424 -6.667698498
10.94687446 -104.3608699 -2.876114715
16.4878102 -106.0366881 0.410665438
15.99204351 -56.52383929 5.105905758
15.73314575 -105.0462517 9.280725998
28.11065304 -60.91221286 -11.6044655
32.21388708 -57.19909506 3.095660411
23.01247594 -68.48745711 5.257952215
20.96574269 -81.65588044 -1.205910475
38.72277027 -100.7452153 -8.553349099
16.79065992 -76.23851022 -18.19830666
21.2050634 -104.3237132 -2.875520159
15.4548 -51.9009 6.2206
15.394 -47.356 6.469
15.3354 -43.4121 3.8325
15.4822 -40.4541 0.082
15.6653 -38.3325 -4.1918
15.7356 -37.1937 -8.8239
15.7164 -36.8168 -13.5902
15.7787 -37.4785 -18.329
15.8765 -39.2053 -22.8021
15.8509 -41.9789 -26.6523
15.4475 -101.5887 13.0747
15.4091 -97.5567 16.2285
15.2678 -93.0819 18.7397
15.3895 -88.1471 20.1425
15.5882 -83.0275 20.0737
15.5591 -78.0284 18.9473
15.4849 -73.3321 16.8754
15.5456 -68.9173 14.2459
15.5215 -64.6759 11.3409
15.6898 -60.6999 8.0861
4.0275 -62.2427 -14.0828
5.1913 -61.7949 -16.4275
6.1996 -60.5511 -18.6792
7.166 -59.0442 -20.8119
8.4053 -57.5734 -22.8003
9.2221 -55.5424 -24.5064
10.2681 -53.3218 -25.8001
11.4402 -51.0102 -26.8095
12.3371 -48.6073 -27.8933
13.8679 -46.7204 -29.1061
27.4817 -62.1903 -13.9795
26.7419 -61.5957 -16.4368
25.7498 -60.3008 -18.6624
24.481 -58.9564 -20.7194
23.3381 -57.3464 -22.6579
22.2797 -55.3988 -24.2936
21.2712 -53.1762 -25.589
20.1614 -50.8458 -26.5853
19.1578 -48.5048 -27.6636
17.6364 -46.6287 -28.9327
IMAGE=Calyptorhynchus_banksii
ID=13
SCALE=1.0
LM3=60  
18.76062206 -70.15016069 -32.34985551
11.73178355 -83.69050165 -22.06387519
9.98517252 -82.95183208 -13.77462205
14.12514818 -88.91042762 -11.1011368
16.01141161 -99.384873 -16.76428885
4.173777618 -105.8774173 -25.60783217
17.39563732 -93.79878808 -24.82031443
18.24785493 -103.8347121 -24.47080675
17.79912525 -114.772552 -25.18102971
14.78019982 -116.0068093 -21.96208862
18.06657428 -118.5055652 -19.99699805
18.54004556 -83.34840634 -10.40623497
18.01190931 -119.7616648 -14.63030581
25.34109098 -83.92049265 -22.12509936
27.1861516 -83.24252068 -13.85200407
22.87142105 -89.05823559 -11.14048364
20.58145466 -99.46210461 -16.7848481
32.11293076 -106.349576 -25.73352199
19.31436106 -93.83121362 -24.82894619
21.20352691 -116.1153606 -21.99098523
18.4489 -80.9549 -11.3354
18.5384 -78.9411 -12.9271
18.5481 -76.8571 -14.4301
18.524 -74.817 -15.992
18.6619 -73.0536 -17.8509
18.7413 -71.6325 -19.9901
18.8093 -70.5352 -22.3031
18.8566 -69.765 -24.7414
18.823 -69.4613 -27.2818
18.8695 -69.6502 -29.8336
18.0007 -118.4407 -10.6921
17.9987 -116.3281 -7.1107
18.0543 -113.3616 -4.2185
18.06 -109.7736 -2.1668
18.1704 -105.799 -1.0558
18.2793 -101.6967 -1.0909
18.3064 -97.6723 -2.0907
18.3934 -93.8848 -3.7727
18.4891 -90.2362 -5.764
18.5373 -86.7172 -7.968
11.2787 -83.0126 -23.9761
11.9001 -81.535 -25.2808
12.2859 -80.1222 -26.7539
12.7341 -78.5759 -28.0037
13.2976 -76.7606 -28.4764
14.2012 -75.0029 -27.8325
15.0466 -73.3141 -26.9639
15.6611 -71.6399 -27.4505
16.3037 -70.8399 -29.2164
17.1906 -70.4419 -31.019
25.7168 -83.2992 -24.0358
25.2769 -81.7628 -25.3572
24.798 -80.518 -26.9353
24.4489 -78.8874 -28.0361
23.9785 -76.9414 -28.4745
23.1952 -75.1124 -27.8914
22.4153 -73.417 -26.9874
21.7018 -71.9426 -27.4311
21.1155 -70.9922 -29.1667
20.2531 -70.5826 -30.9767
IMAGE=Cacatua_roseicapilla
ID=14
SCALE=1.0
LM3=60  
1.760040137 -82.8522642 -24.85817001
-2.123372707 -91.07545661 -20.17522754
-3.622349048 -90.31350199 -14.25280175
-1.160027484 -96.9863957 -12.1851129
0.520214415 -101.8478638 -18.54083515
-8.038592465 -105.8483475 -25.08389808
1.305242505 -97.44676359 -23.08286177
1.677268873 -103.3071865 -23.51321607
1.649800662 -109.6743914 -25.42482785
-0.841214753 -111.3816456 -23.15317258
1.674827034 -113.8372016 -22.79703508
1.970622057 -91.07468318 -13.4321914
1.742611282 -116.2838162 -18.33926882
5.765120831 -91.10989634 -20.33995765
7.516618968 -90.36213272 -14.48540933
5.084615979 -97.01365868 -12.3155156
3.098149776 -101.8591186 -18.59466844
11.34111008 -105.9329558 -25.48859139
2.162637399 -97.45050682 -23.10076617
4.182587519 -111.4035786 -23.25808127
1.8157 -89.6614 -13.2866
1.793 -88.3385 -13.8408
1.6865 -87.1336 -14.617
1.7598 -86.2708 -15.7606
1.7805 -85.3818 -16.8894
1.765 -84.5694 -18.069
1.7357 -83.897 -19.3375
1.7027 -83.3267 -20.6521
1.7836 -82.9733 -22.0174
1.8678 -82.8369 -23.4264
1.589 -116.4346 -15.2837
1.6899 -115.5221 -12.3195
1.8511 -113.604 -9.8978
1.7173 -111.0383 -8.2175
1.9329 -108.0468 -7.5105
1.9543 -104.9523 -7.4016
1.8653 -101.9073 -7.8433
1.6928 -99.0143 -8.9177
1.7244 -96.3796 -10.5312
1.8708 -94.0327 -12.556
-2.2636 -90.3508 -21.0561
-2.2845 -89.7557 -21.9927
-1.9921 -89.4643 -23.0374
-1.6454 -88.3824 -23.2109
-1.1304 -87.3644 -23.1473
-0.6703 -86.4435 -22.7168
-0.3715 -85.4822 -22.3249
0.0406 -84.4461 -22.5568
0.524 -83.8348 -23.344
0.9409 -83.3798 -24.2488
6.0211 -90.5238 -21.2662
5.7833 -90.0161 -22.2173
5.449 -89.4587 -23.1115
5.066 -88.5104 -23.51
4.6594 -87.4984 -23.3403
4.3367 -86.4939 -22.9482
3.8891 -85.6479 -22.4838
3.4945 -84.6699 -22.7659
3.1396 -83.8613 -23.4366
2.5584 -83.3388 -24.2315
IMAGE=Nymphicus_hollandicus
ID=15
SCALE=1.0
LM3=60  
-64.69146824 28.19110478 677.0158411
-76.59660602 -4.979969014 721.6244015
-80.64485075 -2.564656299 745.1397831
-74.22953834 -24.72086683 736.1786994
-70.61672647 -37.88987379 722.9319777
-92.16384905 -52.88311957 703.0699588
-64.91983561 -25.92092673 702.9980027
-63.79645562 -41.83065643 705.9678874
-63.70716226 -58.06258559 702.9190997
-68.01713243 -60.49617159 707.7976637
-63.58044138 -63.64333429 709.8009056
-63.59325506 -3.961248639 747.0671078
-63.42400532 -69.11382411 719.2075882
-51.19546827 -4.782465203 721.3168317
-46.61709772 -2.300077171 744.727758
-52.90224439 -24.55503875 735.9204578
-56.62954389 -37.78111796 722.7626138
-35.33913372 -52.44128511 702.3818965
-62.99280516 -25.90594331 702.9746693
-59.24302058 -60.42794942 707.6914224
-63.3773 4.1424 749.6187
-63.0839 11.2895 745.5403
-63.2603 17.4504 739.7125
-63.6098 23.0411 733.3258
-63.7827 27.4104 726.0796
-64.0135 30.6687 718.2544
-64.3995 32.7388 710.0604
-64.5883 33.5237 701.6233
-64.5172 33.159 693.1722
-64.4969 31.3848 684.8891
-63.2664 -65.5424 724.9271
-63.5309 -61.199 730.1033
-63.3741 -56.2397 734.6713
-63.4535 -50.2778 737.6904
-63.5559 -43.7597 739.423
-63.4903 -37.1451 740.8257
-63.5458 -30.528 742.2159
-63.5448 -23.9152 743.6294
-63.6479 -17.2656 744.8508
-63.7279 -10.5405 745.5262
-76.0862 -3.5257 716.3158
-75.3619 -1.4348 711.2974
-74.4562 1.2683 706.5971
-73.7924 6.5441 705.1861
-72.0042 10.9526 702.6462
-70.4399 14.1678 698.4693
-69.3943 18.5485 695.3629
-68.2083 22.1086 691.3837
-67.5006 23.3538 686.0491
-66.4719 24.7247 680.9363
-51.2164 -3.2113 716.107
-52.0577 -1.0284 711.2753
-53.3924 1.9841 707.1432
-54.5353 6.8562 705.0097
-56.2227 11.0437 702.177
-57.6313 14.615 698.3307
-59.1462 19.0458 695.5602
-60.1074 22.1587 691.313
-61.4537 23.8412 686.3251
-62.6686 25.7595 681.4437
IMAGE=Probosciger_aterrimus
ID=16
SCALE=1.0
LM3=60  
0.260736464 -82.02407686 18.83728429
-2.968124722 -88.7598156 22.75947658
-3.488038159 -89.919338 25.84457152
-1.902457558 -93.92019147 27.665511
-0.908307102 -97.52711034 22.82285579
-6.438157151 -98.41048211 18.42523112
-0.035780055 -93.03333122 20.81041021
0.246942836 -97.99040334 18.93099127
0.263698225 -103.3062492 16.4183891
-1.700185283 -104.4107526 17.57186547
0.245845519 -106.3277904 18.25239284
0.191047283 -90.06426264 26.36091341
0.215595699 -108.3915429 21.65660878
3.412338369 -88.76501355 22.81302212
3.878511553 -89.92533928 25.90639241
2.256077249 -93.92357929 27.70040988
1.337466078 -97.5289399 22.84170256
6.938896172 -98.42137994 18.53749281
0.506159344 -93.03377272 20.81495822
2.206144227 -104.413935 17.60464781
0.2026 -88.9525 26.2643
0.1559 -87.8918 25.9395
0.2306 -86.8428 25.5852
0.3671 -85.8095 25.1927
0.4089 -84.8421 24.6602
0.4406 -84.0447 23.8877
0.4567 -83.3669 23.0044
0.4308 -82.8006 22.0461
0.3882 -82.3307 21.0357
0.3072 -82.1187 19.9472
0.2999 -107.9665 23.7494
0.2022 -107.0726 25.6955
0.2722 -105.7126 27.334
0.2906 -103.9682 28.5788
0.1906 -102.0212 29.4024
0.203 -99.921 29.6648
0.3131 -97.7833 29.5784
0.3169 -95.6598 29.3163
0.2433 -93.6094 28.7305
0.2965 -91.7483 27.6848
-3.0722 -88.1544 22.1248
-3.0804 -87.5658 21.4825
-2.8577 -86.8848 20.9919
-2.6303 -86.126 20.6012
-2.383 -85.348 20.2703
-2.025 -84.6867 20.4449
-1.5228 -84.0209 20.6961
-1.0411 -83.2973 20.6736
-0.7196 -82.7869 20.0712
-0.2776 -82.3815 19.4394
3.7103 -88.0755 22.3339
3.7595 -87.4326 21.7611
3.6001 -86.8509 21.1105
3.3714 -86.1916 20.5944
3.1038 -85.3888 20.4049
2.7178 -84.5901 20.4461
2.2227 -83.911 20.7284
1.761 -83.196 20.5979
1.4959 -82.6965 19.9093
0.9027 -82.349 19.3627
IMAGE=Agapornis_canus
ID=17
SCALE=1.0
LM3=60  
15.32269315 -80.3156537 -14.5143433
10.7321823 -89.26664338 -4.732708842
10.5531993 -89.71783618 -0.277346796
11.98454451 -94.60562844 2.167704221
13.82190605 -100.0304284 -3.274499111
5.712184469 -104.6247336 -8.877062596
14.88380935 -95.53964566 -6.89400848
15.38689128 -101.7794807 -7.546946821
15.48084978 -108.6627388 -9.745063571
13.54744377 -110.1878038 -7.375939584
15.37670845 -111.7635025 -6.732730301
15.20333189 -89.61860671 0.829465052
15.24144688 -113.4097963 -1.304592963
19.77489392 -89.22542936 -4.592371445
19.81964217 -89.67560246 -0.133537226
18.35771672 -94.5765814 2.266611986
16.73962788 -100.0171303 -3.229217839
25.06082648 -104.5365482 -8.576783413
15.74967125 -95.53569932 -6.880570828
17.23378145 -110.1710026 -7.31872986
15.1957 -87.858 0.2221
15.2371 -86.127 -0.4613
15.2956 -84.414 -1.1854
15.2245 -83.0031 -2.3991
15.248 -81.73 -3.7569
15.2117 -80.8596 -5.3967
15.1712 -80.2321 -7.1425
15.1679 -79.9075 -8.9663
15.1164 -79.9281 -10.8223
15.1504 -80.1115 -12.6711
15.0783 -112.242 0.9547
14.997 -110.6059 2.8601
14.9852 -108.5796 4.385
15.0795 -106.2759 5.4367
15.0206 -103.7661 5.8042
15.1258 -101.2273 5.758
15.185 -98.7354 5.2281
15.1908 -96.3091 4.4567
15.0935 -93.9901 3.4053
15.1079 -91.6979 2.2999
10.1579 -89.1511 -6.0884
10.2704 -88.4119 -7.3312
10.615 -87.2924 -8.2264
10.8529 -86.1249 -9.0691
11.5586 -85.0997 -9.8536
12.1888 -83.8046 -10.14
12.9153 -82.5475 -10.0776
13.6149 -81.467 -10.6771
14.126 -81.0444 -11.9607
14.6382 -80.8038 -13.3002
20.5305 -89.011 -5.844
20.3028 -88.4326 -7.1153
19.9691 -87.3986 -8.0909
19.6471 -86.3597 -9.0828
19.195 -85.1547 -9.8088
18.6235 -83.8437 -10.1325
17.8063 -82.6139 -10.0741
17.0054 -81.67 -10.7223
16.4455 -81.1916 -11.9596
15.9181 -80.8542 -13.2738
IMAGE=Agapornis_fischeri
ID=18
SCALE=1.0
LM3=60  
16.88964444 -87.43966069 -14.92649198
13.02747021 -92.16747222 -5.96616604
12.27955676 -91.03821976 -2.094710965
13.75466661 -94.08156469 1.261063115
15.65115248 -101.1830208 -2.428803757
9.366659112 -105.2369959 -7.109657928
16.63110022 -97.55281317 -5.906839282
17.34145068 -102.841892 -5.783041626
17.38746623 -109.0375488 -6.638500758
15.58143302 -109.8174984 -4.45744048
17.51016886 -111.2303603 -3.970959818
17.10288814 -90.61860305 -1.392166369
17.19929761 -113.0629259 -0.163414886
21.12039573 -92.03853305 -5.981648845
21.84675948 -90.88579191 -2.11301425
20.48219606 -93.97437946 1.248192489
18.79879913 -101.1328714 -2.434825608
25.19129658 -104.9848725 -7.139932488
17.69040594 -97.53593596 -5.908865869
19.1357865 -109.7608693 -4.464240414
16.9105 -89.4071 -2.2153
16.8396 -88.1984 -3.059
16.8215 -87.0947 -4.0125
16.8728 -86.3086 -5.2599
16.8435 -85.7314 -6.6096
16.8167 -85.4773 -8.0566
16.8061 -85.3663 -9.5294
16.8563 -85.5384 -10.991
16.7713 -85.9812 -12.3936
16.8282 -86.5427 -13.7542
17.1525 -112.0523 2.3098
17.0503 -110.5089 4.4271
17.0274 -108.3902 6.002
17.0562 -105.9027 6.9042
16.9669 -103.2657 7.2948
17.0586 -100.694 6.6844
17.0946 -98.2028 5.7233
17.0511 -95.8509 4.4747
17.0159 -93.7069 2.8921
17.0891 -91.9248 0.939
12.3377 -91.8297 -6.8522
12.4928 -91.6103 -7.8857
12.8554 -91.1244 -8.8718
13.2382 -90.3792 -9.6868
13.6358 -89.6135 -10.4808
14.2336 -88.8199 -11.0943
14.6564 -87.7632 -11.3607
15.286 -86.9897 -11.9469
15.7411 -86.8285 -12.993
16.2363 -87.0902 -14.0177
21.6364 -91.5484 -6.8932
21.4197 -91.6954 -7.9693
21.0729 -91.2302 -8.8919
20.6989 -90.4979 -9.704
20.2586 -89.8509 -10.5535
19.8307 -88.9159 -10.9691
19.2302 -87.9992 -11.3169
18.5446 -87.4425 -11.9575
17.9385 -87.1858 -12.8998
17.5008 -87.3502 -13.9488
IMAGE=Agapornis_lilianae
ID=19
SCALE=1.0
LM3=60  
19.94950466 -86.20947885 -16.66033676
15.5140838 -92.9185942 -7.302928379
14.42464744 -93.08953728 -2.765832558
17.38961338 -96.23034851 0.735924104
19.03805661 -102.9808884 -2.406525238
11.60942636 -107.8084161 -7.345398961
19.87705275 -98.54968253 -6.504597276
20.61725957 -106.2472274 -5.496431212
20.54820396 -113.4174245 -4.442928805
18.35817946 -114.2552538 -2.676008399
20.69626798 -115.4501843 -1.017181458
19.94816417 -92.49524274 -1.774608698
20.67464093 -115.7687949 3.606899891
24.60218853 -92.63358832 -7.199372105
25.59662882 -92.73918036 -2.638531125
22.75531778 -96.0620783 0.797064723
21.6050032 -102.9003881 -2.377275639
29.43198889 -107.2494948 -7.142316117
20.58354289 -98.52752677 -6.49654703
22.99585178 -114.1098149 -2.62316349
20.1175 -90.8187 -2.2788
20.1272 -89.1546 -2.8436
20.1693 -87.6926 -3.7826
20.1718 -86.5709 -5.0954
20.1022 -85.7331 -6.6399
20.0518 -85.0829 -8.2716
19.973 -84.6954 -9.9821
19.9732 -84.6832 -11.7316
19.9213 -84.9131 -13.474
19.9055 -85.3191 -15.1853
20.4085 -113.9474 5.4339
20.1791 -111.8685 6.9474
20.1792 -109.444 7.8138
20.0431 -106.8802 8.0723
20.0075 -104.337 7.6713
19.9716 -101.9259 6.7428
19.9811 -99.6221 5.5485
19.917 -97.518 4.0462
19.9315 -95.5331 2.3773
19.9841 -93.8532 0.4384
14.8616 -92.6498 -8.3464
15.0251 -92.1026 -9.5298
15.424 -91.3006 -10.5245
15.8534 -90.4982 -11.4898
16.3346 -89.4536 -12.1737
16.95 -88.3444 -12.375
17.6105 -87.2415 -12.3414
18.2529 -86.4354 -13.076
18.777 -86.1651 -14.2619
19.2928 -86.1406 -15.4917
25.5418 -92.38 -8.1727
25.3705 -92.278 -9.4627
24.8822 -91.5052 -10.4911
24.454 -90.6407 -11.4594
23.9816 -89.5436 -12.1299
23.3961 -88.3787 -12.3414
22.5954 -87.3087 -12.3198
21.7981 -86.6597 -13.0934
21.2481 -86.5124 -14.3208
20.7466 -86.4292 -15.5599
IMAGE=Agapornis_nigrigenis
ID=20
SCALE=1.0
LM3=60  
18.01443482 -79.46154921 -13.93152971
13.50498166 -88.07551903 -7.438156401
12.64492094 -89.10435081 -3.348558917
14.47994069 -92.77027285 -0.198365595
16.47632431 -99.00903407 -5.110528329
9.370777287 -102.3101742 -10.26414254
17.4386493 -93.71721614 -7.646408527
17.95818487 -101.1799352 -9.041844032
17.90799338 -108.2483484 -9.686208447
15.47355885 -109.4577301 -7.92617533
17.75679604 -110.8233096 -6.827976239
17.73508983 -88.95757082 -2.061512767
17.75860376 -112.3350798 -2.885027244
22.22711629 -88.08454405 -7.23334389
22.89214208 -89.11495387 -3.107934438
20.90370303 -92.77691968 -0.047523289
19.12718709 -99.01177699 -5.048280968
26.45995937 -102.3278568 -9.862855641
18.29589888 -93.71810316 -7.626278656
20.23939465 -109.4626614 -7.814264331
17.6052 -87.3405 -1.7782
17.5889 -85.6472 -1.7552
17.6605 -84.05 -2.2924
17.713 -82.6761 -3.254
17.77 -81.4459 -4.4121
17.8104 -80.4809 -5.7762
17.8333 -79.7668 -7.3065
17.9187 -79.3057 -8.9226
17.9368 -79.0254 -10.5927
17.973 -79.1794 -12.2622
17.6913 -111.6159 -0.3494
17.6584 -110.1165 1.8427
17.6806 -107.9704 3.4034
17.7311 -105.4991 4.3421
17.8339 -102.8739 4.5364
17.8194 -100.247 4.2014
17.8068 -97.6574 3.6176
17.7805 -95.1506 2.7689
17.719 -92.8118 1.525
17.7157 -90.7294 -0.0821
13.0359 -87.5544 -8.4685
13.026 -86.6759 -9.2379
13.2791 -85.6337 -9.8707
13.8074 -84.6032 -10.3056
14.4221 -83.5273 -10.3975
15.1021 -82.5024 -10.242
15.7019 -81.4363 -10.3736
16.296 -80.5241 -10.9347
16.8759 -79.7969 -11.7514
17.3777 -79.5563 -12.8644
22.7516 -87.5499 -8.2573
22.6462 -86.6946 -9.0634
22.373 -85.6738 -9.7624
22.0661 -84.5603 -10.277
21.397 -83.5014 -10.4651
20.8333 -82.4542 -10.1926
20.2907 -81.3653 -10.0086
19.5 -80.6654 -10.6705
19.0071 -80.1317 -11.7007
18.5469 -79.7659 -12.8211
IMAGE=Agapornis_personatus
ID=21
SCALE=1.0
LM3=60  
1.406146363 -61.33028103 -10.47349102
-2.138782276 -67.40237448 -2.560368455
-2.235433493 -67.21537988 1.436081592
-1.715812092 -70.89723195 3.901655402
-0.183100599 -76.64915385 -0.39023304
-6.21812504 -80.56788192 -4.808927593
1.038600913 -72.92625115 -3.274118035
1.693937714 -77.74520091 -3.611208029
1.784704593 -84.88567772 -5.183591053
-0.116602104 -86.01983943 -2.897078412
1.860190223 -87.29328916 -2.083638648
1.263549446 -67.20809921 1.796075863
1.756632717 -88.17708124 2.438738493
4.890801257 -67.23841571 -2.412409809
4.810478863 -67.05104025 1.584383926
4.35977627 -70.75552426 4.029534361
3.278632949 -76.568412 -0.317370486
9.670202955 -80.19730081 -4.47451013
2.007125533 -72.90366117 -3.253732532
3.754384442 -85.92955212 -2.815601902
1.1774 -66.0606 1.0364
1.1744 -64.8751 0.3238
1.1334 -63.7864 -0.5235
1.1368 -62.8282 -1.5217
1.1595 -61.9851 -2.6034
1.1799 -61.3745 -3.8443
1.2381 -60.8714 -5.1327
1.487 -60.6004 -6.4543
1.4976 -60.5902 -7.8223
1.4381 -60.8363 -9.1806
1.6858 -86.897 4.3631
1.607 -85.2992 6.0152
1.5229 -83.4668 7.3617
1.4321 -81.2881 8.1311
1.2918 -78.9899 8.2678
1.1798 -76.7052 7.9843
1.1484 -74.4913 7.3296
1.1343 -72.4325 6.3202
1.117 -70.5847 4.9387
1.2359 -68.843 3.4296
-2.5695 -67.091 -3.5091
-2.7199 -66.6148 -4.4348
-2.4731 -66.1249 -5.3738
-2.2104 -65.3917 -6.0892
-1.7891 -64.5917 -6.689
-1.2277 -63.7593 -7.0746
-0.6564 -62.8648 -7.2929
-0.106 -62.0809 -7.7484
0.4026 -61.6106 -8.5812
0.9048 -61.4236 -9.513
5.6009 -67.1398 -3.2985
5.9091 -66.741 -4.2198
5.5418 -66.2487 -5.1799
5.256 -65.389 -5.8131
4.9231 -64.6791 -6.6369
4.4264 -63.7496 -6.9853
3.8286 -62.8123 -7.2307
3.2391 -62.1201 -7.8132
2.7205 -61.6543 -8.7114
2.2133 -61.4942 -9.6857
IMAGE=Agapornis_pullarius
ID=22
SCALE=1.0
LM3=60  
2.712747877 -77.11659025 -25.04969969
-2.015579345 -85.77250085 -16.66332002
-1.953376013 -86.58453951 -11.55550118
-0.522086258 -90.86723905 -8.985522012
1.237894768 -97.77794762 -14.16939164
-6.060642407 -101.3662846 -19.62784886
2.413114234 -92.22477778 -17.70008872
2.901842792 -99.20232449 -18.62153319
2.947516116 -106.1121385 -19.93120363
0.845250066 -107.217003 -18.10153427
2.979012245 -108.8331969 -16.97215683
2.691345775 -86.49665292 -11.01658051
2.961626602 -110.3915883 -11.81008073
7.483933882 -85.67445364 -16.59223733
7.362081747 -86.488392 -11.48579574
5.981193842 -90.80011682 -8.936859452
4.441983251 -97.7448773 -14.14541618
11.89388447 -101.1809707 -19.49349924
3.205362834 -92.21660076 -17.6941605
5.088152188 -107.1732108 -18.06978561
2.7468 -84.7409 -11.2099
2.8736 -83.0248 -11.6582
2.8403 -81.4691 -12.5035
2.779 -79.9841 -13.4855
2.7627 -78.8654 -14.832
2.7775 -78.0147 -16.3959
2.7605 -77.268 -18.0128
2.7701 -76.9183 -19.7391
2.8205 -76.8435 -21.5159
2.8848 -76.8587 -23.2953
3.0004 -109.4638 -9.2748
3.0832 -107.9088 -7.1429
3.1556 -105.8469 -5.4512
3.1264 -103.3472 -4.472
3.0677 -100.699 -4.1288
2.9698 -98.0411 -4.5821
2.8482 -95.4212 -5.2198
2.7242 -92.9235 -6.2106
2.8436 -90.5716 -7.525
2.9182 -88.3783 -9.0936
-2.4084 -85.4056 -17.9357
-2.2691 -84.6937 -19.0302
-1.9993 -83.7457 -19.9862
-1.737 -82.7246 -20.8754
-1.2351 -81.6716 -21.2673
-0.5442 -80.5327 -20.9056
0.2042 -79.4387 -20.9923
0.7902 -78.5301 -21.811
1.3807 -77.8843 -22.878
1.7479 -77.4176 -24.1251
8.0032 -85.5012 -17.8653
7.702 -84.7173 -18.9436
7.4343 -83.8039 -19.9366
7.1793 -82.7775 -20.8287
6.7388 -81.7098 -21.2542
6.1056 -80.5216 -20.9279
5.4337 -79.3968 -21.088
4.6412 -78.5366 -21.8005
4.0473 -77.8873 -22.8698
3.6788 -77.4191 -24.121
IMAGE=Agapornis_roseicollis
ID=23
SCALE=1.0
LM3=60  
9.733024253 -75.46738901 -9.931180018
6.169066903 -83.07718916 -5.784141568
5.765601669 -84.02357947 -1.711019959
6.5688838 -87.91103415 -0.074184043
8.611975652 -92.46214311 -5.45810832
2.047886724 -94.86075661 -10.33604613
9.257254408 -87.73947278 -6.809527769
9.940116022 -93.31957798 -9.214571731
9.983437413 -98.50332264 -12.02869696
7.624571976 -99.82098618 -10.35758458
9.783510447 -102.084583 -9.817082954
9.91949339 -83.76615579 -1.208046188
9.561129063 -104.417479 -6.397933333
13.5049568 -83.10097915 -5.737068986
13.84997272 -84.04979676 -1.659144561
13.00055597 -87.93189181 -0.032913602
10.99724976 -92.46987846 -5.442802609
17.60770149 -94.91121646 -10.23620267
10.40000953 -87.74317869 -6.802194994
11.99969916 -99.83517454 -10.32951048
9.7788 -82.5856 -1.4365
9.7028 -81.4388 -1.8051
9.7931 -80.3246 -2.2757
9.7746 -79.3086 -2.9284
9.7836 -78.3066 -3.6118
9.7255 -77.3992 -4.4071
9.712 -76.6468 -5.3478
9.7337 -76.0413 -6.3923
9.6994 -75.6215 -7.5262
9.652 -75.4366 -8.7212
9.6545 -103.8961 -4.015
9.6251 -102.8954 -1.7819
9.762 -101.4486 0.1673
9.9467 -99.4954 1.6302
9.9957 -97.2175 2.4924
9.7823 -94.847 2.9538
9.8226 -92.4158 2.8091
9.7038 -90.017 2.3397
9.7701 -87.6764 1.6652
9.7705 -85.5533 0.4481
5.5866 -82.6337 -6.3855
5.7293 -81.905 -6.9623
5.9981 -81.0938 -7.3824
6.2474 -80.2673 -7.7876
6.5684 -79.4938 -8.2418
6.9153 -78.6562 -8.5039
7.3672 -77.8441 -8.5344
7.9363 -77.1198 -8.4852
8.4626 -76.4737 -8.9486
9.0457 -75.8951 -9.4329
13.8442 -82.6358 -6.485
13.6313 -81.8655 -6.9644
13.3577 -81.0617 -7.374
13.0817 -80.2594 -7.7947
12.8257 -79.4822 -8.2708
12.4595 -78.6286 -8.3937
12.0055 -77.805 -8.3912
11.4933 -77.0448 -8.4651
11.0078 -76.3682 -8.9054
10.4716 -75.8444 -9.473
IMAGE=Agapornis_swindernianus
ID=24
SCALE=1.0
LM3=60  
17.45389512 -83.03281882 -18.77412525
12.71288977 -89.38433827 -7.967752035
12.31376602 -88.0222037 -2.899621342
14.09269061 -92.75910343 -0.733735591
15.77632174 -99.5672949 -5.300422115
7.587029289 -105.4267052 -9.864533363
16.8228873 -96.23681439 -9.270755135
17.59156124 -101.789026 -9.397968548
17.84234018 -109.1596547 -10.50821531
15.45003032 -110.7724294 -8.726357248
17.81576088 -112.0384909 -7.405183801
17.61104956 -88.02315237 -2.139402058
17.70049883 -112.857898 -3.094254149
22.40903855 -89.29445382 -7.989129328
22.80518341 -87.92494702 -2.92275198
21.12394657 -92.69392285 -0.749237542
19.54670048 -99.53234304 -5.308734745
27.8230076 -105.2391153 -9.909148031
18.4210773 -96.22199898 -9.274278697
20.06555455 -110.729643 -8.736533187
17.6354 -86.3992 -3.0183
17.6298 -84.8478 -4.015
17.6123 -83.4256 -5.1664
17.6074 -82.33 -6.653
17.6339 -81.5092 -8.3035
17.5152 -81.0263 -10.0791
17.436 -80.8443 -11.9096
17.4325 -80.8947 -13.7493
17.3597 -81.3157 -15.5415
17.3233 -81.9894 -17.2606
17.827 -111.3023 -0.8875
17.8019 -109.5339 1.1549
17.665 -107.5463 2.959
17.6228 -105.141 4.1666
17.5527 -102.4555 4.4328
17.6524 -99.7818 4.0969
17.6911 -97.1912 3.329
17.6104 -94.625 2.4843
17.4715 -92.2611 1.1964
17.585 -90.1693 -0.4991
12.2443 -89.0962 -9.2255
12.2281 -88.6105 -10.4135
12.6173 -87.9367 -11.5436
12.9568 -87.1402 -12.5963
13.4783 -86.2453 -13.4916
14.0203 -85.081 -13.9493
14.7436 -84.0153 -14.4066
15.49 -83.2829 -15.2665
16.0342 -82.9177 -16.4447
16.6707 -82.9752 -17.6482
22.7459 -89.2819 -9.3298
22.7644 -88.895 -10.5195
22.441 -88.0638 -11.5648
22.2003 -87.282 -12.6671
21.7615 -86.2557 -13.4483
21.1178 -85.2226 -14.0993
20.3315 -84.1316 -14.3491
19.5804 -83.4292 -15.2567
18.9212 -83.2104 -16.4513
18.2794 -83.1803 -17.6751
IMAGE=Agapornis_taranta
ID=25
SCALE=1.0
LM3=60  
17.15734062 -84.59094917 -29.02147538
11.36239704 -89.58769517 -13.47496453
10.70625257 -88.04656418 -6.470294913
13.69479444 -96.46032268 -2.094535621
15.81843004 -105.7552543 -8.586748977
6.061550198 -112.3773634 -14.92480854
17.0597874 -101.8355798 -13.3512313
17.69058267 -109.3110418 -13.93443218
17.9085752 -118.8236871 -12.51222517
15.12246608 -119.1619033 -8.89375854
18.01806919 -121.3622266 -7.418405868
17.59289227 -88.05486281 -5.871946283
17.81497917 -121.3676393 -2.36537777
23.55998339 -89.43991033 -13.62575903
24.35154226 -87.8812391 -6.638986863
21.67676991 -96.36361379 -2.193213999
19.6190983 -105.7092057 -8.633735312
29.37388716 -112.0949132 -15.21301082
18.16576426 -101.8221799 -13.36490411
20.63182684 -119.0951524 -8.961868842
17.2549 -85.8534 -7.0391
17.1327 -84.0389 -8.7598
17.0706 -82.4778 -10.7172
17.1097 -81.2604 -12.9009
17.1349 -80.4758 -15.2794
17.0342 -80.077 -17.756
16.9387 -80.1262 -20.2637
17.1581 -80.6414 -22.7096
17.2254 -81.5812 -25.034
17.2655 -82.8951 -27.168
17.6858 -119.1259 0.4461
17.6619 -116.4076 2.7879
17.5948 -113.2924 4.5797
17.6694 -109.8116 5.3775
17.4984 -106.2288 5.4159
17.5218 -102.765 4.4524
17.4905 -99.6137 2.7141
17.3855 -96.7414 0.5383
17.3443 -93.7803 -1.5159
17.363 -90.8364 -3.5904
10.8404 -90.0504 -15.0181
11.2685 -89.1891 -16.5468
11.6648 -88.3655 -18.1037
12.0347 -87.0983 -19.3317
12.6441 -85.6901 -20.2837
13.1925 -84.3427 -21.3541
13.8188 -83.5792 -22.8602
14.5538 -83.4987 -24.5065
15.4043 -83.4867 -26.0942
16.2194 -83.9334 -27.625
23.7877 -89.7756 -15.1942
23.5555 -88.7413 -16.5961
23.2056 -87.7107 -17.9751
22.6489 -86.6644 -19.2676
21.8772 -85.5775 -20.4121
21.0495 -84.4605 -21.4876
20.6261 -83.9015 -23.0981
19.8583 -83.6724 -24.6549
19.1354 -83.8148 -26.2421
18.2166 -84.1682 -27.6841
IMAGE=Alisterus_amboinensis
ID=26
SCALE=1.0
LM3=60  
11.69483875 -95.43898286 -32.81730334
5.829894071 -106.4143037 -17.68734698
4.654402122 -105.916266 -10.84295885
8.079614416 -114.3946845 -9.21143376
10.28706788 -122.9745359 -16.98595659
0.693380116 -128.2863325 -24.75629993
11.86340205 -117.4731251 -20.00287045
12.50976674 -125.5046144 -22.69428247
12.95386737 -136.1627498 -23.721656
9.978518043 -137.1809049 -20.19105865
12.75190908 -139.6627626 -19.26297595
11.94326946 -105.6292361 -10.14907553
12.80315776 -140.8740876 -14.31334684
18.0828682 -106.0865042 -17.62337507
19.1585718 -105.528241 -10.7672336
16.17472541 -114.1781188 -9.169169751
14.51039658 -122.8615506 -16.96390689
24.45491431 -127.6506484 -24.63224264
12.67374565 -117.4514463 -19.9986397
15.61148245 -137.0302082 -20.16164934
12.0152 -103.2338 -10.9918
12.0008 -101.1648 -12.3844
11.992 -99.2831 -14.0901
11.8411 -97.7255 -16.0686
11.6383 -96.3381 -18.1842
11.6102 -95.2011 -20.4474
11.6397 -94.4593 -22.8702
11.5952 -94.0919 -25.3804
11.5989 -94.2215 -27.9064
11.7986 -94.723 -30.3821
13.1384 -139.7293 -10.6757
13.0633 -137.2766 -7.7685
12.9744 -134.3919 -5.2624
12.9235 -130.9396 -3.6421
12.7306 -127.1592 -3.0705
12.5781 -123.3504 -3.3124
12.4669 -119.609 -4.0576
12.4001 -115.9974 -5.3051
12.2834 -112.5251 -6.8987
12.1675 -109.1616 -8.7225
5.4578 -105.837 -19.5581
5.4451 -104.8486 -21.2556
5.7965 -103.6477 -22.7976
6.2027 -102.0204 -23.833
6.7918 -100.3311 -24.6852
7.6719 -98.6364 -25.2278
8.399 -97.0043 -25.9596
9.1657 -96.0871 -27.5374
9.8322 -95.5708 -29.3157
10.6785 -95.4726 -31.1034
18.4485 -105.5101 -19.4964
18.4332 -104.545 -21.2026
18.0302 -103.3664 -22.7494
17.5384 -101.7776 -23.8036
16.9177 -100.0885 -24.6437
15.9193 -98.4557 -25.1862
15.0941 -96.8607 -25.9184
14.3502 -96.0872 -27.5581
13.6617 -95.6584 -29.3726
12.7484 -95.4816 -31.1254
IMAGE=Alisterus_scapularis
ID=27
SCALE=1.0
LM3=60  
0.949204446 -82.82298081 -29.82571042
-3.734801161 -92.01446362 -19.29585198
-4.186695189 -92.26922768 -13.00032318
-1.552920618 -99.37008703 -11.44651885
-0.241444374 -105.6220564 -18.63194763
-9.379722429 -109.5853856 -25.8742211
0.715948507 -101.856393 -21.79571243
1.252326811 -107.2111862 -24.00707708
1.248063457 -116.4341014 -26.11572398
-1.340289836 -117.693254 -23.77697256
1.202414301 -120.1177712 -22.81644315
1.565176117 -92.19935664 -12.47427202
1.07973751 -121.8513416 -19.91016092
6.373571897 -92.02559214 -19.58073699
7.178759654 -92.28174015 -13.32063661
4.621061875 -99.37688409 -11.62052064
2.893222632 -105.6255074 -18.72029218
11.60035904 -109.608483 -26.46550425
1.767449079 -101.8575506 -21.82534695
3.673988779 -117.6987743 -23.91829033
1.5065 -90.4624 -13.3817
1.3976 -88.8743 -14.5179
1.342 -87.3408 -15.7376
1.2763 -85.8978 -17.0524
1.2965 -84.7297 -18.6192
1.3529 -83.7828 -20.3289
1.3351 -83.0382 -22.1389
1.2806 -82.5015 -24.0189
1.1459 -82.3072 -25.9548
1.0201 -82.4836 -27.8963
1.2907 -122.1172 -16.3661
1.2761 -120.566 -13.1567
1.2626 -118.3571 -10.3657
1.2542 -115.5815 -8.2183
1.2997 -112.3383 -6.8219
1.3597 -108.8232 -6.5802
1.3482 -105.2883 -6.9895
1.5073 -101.8739 -7.984
1.5445 -98.5795 -9.332
1.3867 -95.3352 -10.8003
-4.0252 -92.1825 -20.7972
-4.1089 -91.6889 -22.2105
-3.8847 -90.6517 -23.303
-3.5247 -89.2333 -23.7208
-3.0118 -87.857 -24.1782
-2.398 -86.4976 -24.5416
-1.7366 -85.2274 -25.0708
-1.1116 -84.1663 -25.9648
-0.5894 -83.6745 -27.3171
0.107 -83.278 -28.6214
6.7495 -92.0047 -21.0595
6.6587 -91.1411 -22.2552
6.3511 -90.1145 -23.3397
5.9263 -88.8441 -24.0496
5.3609 -87.4529 -24.321
4.7062 -86.1103 -24.6319
4.0513 -84.8892 -25.259
3.4695 -84.0069 -26.3167
2.9307 -83.5808 -27.6768
2.0211 -83.2069 -28.8097
IMAGE=Aprosmictus_erythropterus
ID=28
SCALE=1.0
LM3=60  
17.72601364 -82.65761458 -19.77496057
10.22198499 -92.57187747 -10.03592835
9.891942285 -91.95266532 -4.331064249
12.75474294 -98.50740895 -1.253756225
15.15559701 -104.4434357 -8.239114745
6.323530287 -109.059718 -15.26020284
17.15944884 -98.50322613 -10.19559094
17.97188219 -105.1636441 -11.69432764
18.07246679 -113.0218608 -14.82001076
15.40851545 -114.8367491 -12.88801851
17.87154259 -117.0339685 -12.36939638
17.53734761 -91.81591712 -2.787096667
17.72173087 -118.7506977 -7.821434138
25.13556026 -92.44739944 -9.71456441
25.20918916 -91.82481799 -4.001001827
22.32625449 -98.42751913 -1.047505307
20.32788803 -104.4002645 -8.127660062
29.52997193 -108.8660226 -14.76014076
18.31133961 -98.49361173 -10.17076952
20.44889126 -114.794679 -12.7794064
17.6421 -90.0776 -3.6612
17.6729 -88.5189 -4.8281
17.6915 -86.8299 -5.7683
17.5718 -85.4121 -7.0996
17.6307 -84.2468 -8.6483
17.6126 -83.2365 -10.3094
17.5995 -82.5166 -12.1176
17.6291 -82.1177 -14.0246
17.586 -81.9257 -15.9604
17.717 -82.1912 -17.8832
17.5719 -118.3364 -4.8733
17.4757 -116.6954 -2.3758
17.5967 -114.4273 -0.3954
17.6137 -111.7678 0.9948
17.6986 -108.8221 1.5851
17.7632 -105.8111 1.7244
17.7517 -102.8 1.6385
17.741 -99.828 1.1829
17.7599 -96.9587 0.2866
17.6405 -94.2704 -1.0346
10.0442 -93.0955 -11.6687
10.3208 -92.757 -12.9523
10.9797 -91.4766 -13.8915
11.4984 -90.1652 -14.882
12.0374 -88.8215 -15.7543
12.6635 -87.2427 -15.9325
13.4925 -85.7564 -15.7003
14.4238 -84.5074 -16.3526
15.4981 -83.6032 -17.3468
16.5194 -83.0258 -18.6001
25.1535 -92.9528 -11.3677
24.9381 -92.8384 -12.7921
24.334 -91.5752 -13.8034
23.8604 -90.2472 -14.7953
23.4514 -88.7097 -15.4481
22.873 -87.1044 -15.6091
22.06 -85.6006 -15.6668
20.9298 -84.456 -16.2566
19.8696 -83.5647 -17.2909
18.9751 -83.06 -18.6497
IMAGE=Bolbopsittacus_lunulatus
ID=29
SCALE=1.0
LM3=60  
15.79223503 -91.73139701 -47.68510404
6.952175636 -104.0706061 -25.90450588
6.571289662 -103.7080678 -15.4146567
11.41276458 -114.3781802 -12.75666059
12.57146053 -124.5157568 -20.12011364
-1.518067806 -134.0556704 -30.68800019
15.02899579 -117.9039741 -27.62205573
15.95591959 -129.0303536 -27.63316656
15.61499133 -141.0591663 -29.47125029
12.10571277 -141.2584366 -24.65874882
15.46869706 -144.4583907 -23.26873553
15.9503175 -103.8550649 -13.57671949
15.20577045 -144.1323992 -14.18362532
24.76297962 -104.2299389 -25.91729347
25.16535169 -103.8744075 -15.42800664
20.13758192 -114.4562311 -12.76292473
18.78713612 -124.5713613 -20.1245763
32.68854987 -134.3616777 -30.71255945
16.43751178 -117.9165745 -27.62306699
18.94676129 -141.3196356 -24.66366047
16.0242 -100.1889 -14.9125
15.9765 -96.6511 -16.561
16.0256 -93.5627 -18.8942
15.8129 -91.2116 -22.0103
15.6928 -89.3165 -25.4171
15.7439 -88.0109 -29.1091
15.7516 -87.4818 -32.9796
15.7577 -87.5709 -36.8763
15.7705 -88.3041 -40.7099
15.7837 -89.7296 -44.3189
15.4265 -141.6738 -10.8711
15.4758 -138.6595 -8.0846
15.4683 -134.8978 -6.4008
15.8323 -130.9287 -5.3964
15.701 -126.8145 -5.1577
15.875 -122.7247 -5.6425
15.8666 -118.7301 -6.6621
15.7637 -114.841 -8.0442
15.7665 -110.9764 -9.5031
15.7916 -107.2733 -11.2623
6.2295 -103.884 -28.406
6.6901 -102.2282 -30.486
7.2218 -100.3486 -32.347
8.1301 -98.5918 -34.1812
9.0304 -96.5957 -35.7596
10.0873 -94.8681 -37.5325
11.2316 -92.6777 -38.2683
12.4095 -91.6786 -40.4675
13.4568 -91.3013 -42.877
14.4134 -91.5419 -45.3722
25.5274 -103.8339 -28.3874
25.0187 -102.1367 -30.3956
24.4952 -100.5663 -32.4929
23.8175 -98.4909 -34.0406
22.8121 -96.5422 -35.578
21.8431 -94.7932 -37.3182
20.3668 -92.8951 -38.3297
19.3727 -91.9361 -40.6085
18.3497 -91.5309 -43.0233
17.2638 -91.58 -45.4526
IMAGE=Eclectus_roratus
ID=30
SCALE=1.0
LM3=60  
21.77701324 -73.61730439 -21.67269917
14.76861743 -83.88629662 -9.906090669
14.35186 -85.34255479 -2.718181317
18.61716761 -91.20856189 -1.135158186
20.20538086 -100.5767087 -8.87026723
10.23401343 -105.923589 -16.63967734
21.31686771 -94.32747814 -12.59939704
22.24035692 -102.386096 -14.31500827
22.31870111 -112.0399853 -17.0952566
19.87196933 -113.3024238 -13.75702527
22.33007433 -115.470202 -13.09836679
21.63062586 -85.35452524 -1.941804409
21.92442486 -116.6153709 -5.877533579
28.69290151 -83.68781913 -9.573356506
28.80723891 -85.13650705 -2.372756131
24.64003275 -91.12271164 -0.991236027
23.69052805 -100.5270312 -8.786986285
34.16980719 -105.5824069 -16.06770852
22.58082939 -94.30946156 -12.56919346
24.61929603 -113.2347551 -13.64358333
21.7331 -82.8875 -1.6022
21.7147 -80.5743 -2.6331
21.8259 -78.3521 -3.8569
21.7067 -76.3639 -5.4167
21.6972 -74.7225 -7.3462
21.7577 -73.3614 -9.4897
21.7318 -72.4753 -11.8701
21.7598 -71.9989 -14.3617
21.6863 -72.0518 -16.8894
21.693 -72.6642 -19.3197
21.8492 -115.272 -2.8545
21.7797 -113.2795 -0.2155
21.7595 -110.6217 1.7233
21.7505 -107.5614 2.943
21.726 -104.3013 3.4499
21.7462 -100.9971 3.3272
21.689 -97.7551 2.7106
21.6435 -94.6903 1.4425
21.6965 -91.6717 0.0671
21.6493 -88.545 -1.0382
14.6374 -83.2421 -11.5012
14.7797 -82.0165 -12.5962
15.0513 -80.6997 -13.6646
15.5978 -79.6327 -14.8907
16.3662 -78.4186 -15.7841
17.3478 -77.0571 -16.0927
18.2125 -75.6672 -16.5878
18.9499 -74.5657 -17.6651
19.6937 -73.8289 -19.0364
20.4577 -73.7343 -20.5671
28.7983 -83.1533 -11.2262
28.7289 -81.9931 -12.387
28.4975 -80.7344 -13.5385
27.9809 -79.659 -14.775
27.2041 -78.4588 -15.6762
26.3651 -77.0167 -16.1621
25.4937 -75.5576 -16.5328
24.6161 -74.505 -17.5579
23.9761 -73.9885 -19.0865
23.1079 -73.8128 -20.5686
IMAGE=Eunymphicus_cornutus
ID=31
SCALE=1.0
LM3=60  
21.34455133 -84.27291955 -33.47602259
14.61311284 -97.58844195 -21.63485399
13.27253944 -99.08349973 -13.79946987
17.53116817 -108.2818937 -10.97836154
19.30543214 -114.8865244 -19.60851275
8.861073054 -119.5339305 -29.43339329
20.76740099 -107.6578164 -23.81027949
21.43920728 -116.8181664 -26.49109087
21.36140269 -126.0830554 -28.45220934
18.15609047 -127.4072379 -26.1085099
21.58104837 -130.0778368 -24.78287112
21.32530042 -99.14329391 -11.88017178
21.27677458 -132.290538 -19.46776189
28.07441178 -97.56222362 -21.5765144
29.35283468 -99.05218042 -13.72977987
25.1057764 -108.2671408 -10.94553413
23.43212171 -114.8784869 -19.59062819
33.97926985 -119.4850082 -29.32453415
21.97848011 -107.6554576 -23.80503083
24.68652222 -127.3945187 -26.08020782
21.2432 -96.6932 -12.9767
21.1955 -94.3179 -14.229
21.2137 -91.9186 -15.4332
21.317 -89.6635 -16.8868
21.287 -87.6413 -18.6531
21.2965 -85.885 -20.6475
21.2287 -84.623 -23.0172
21.1852 -83.8103 -25.5722
21.2261 -83.4743 -28.2355
21.3141 -83.4746 -30.9119
21.3725 -131.5314 -15.8903
21.3147 -129.7078 -12.708
21.33 -127.2165 -10.055
21.4676 -124.0807 -8.2358
21.487 -120.5317 -7.2907
21.4599 -116.8664 -7.1715
21.4142 -113.223 -7.6494
21.3755 -109.6411 -8.4738
21.3355 -106.1104 -9.5098
21.3134 -102.6091 -10.6422
14.0608 -97.3968 -23.4939
14.4233 -96.3239 -25.0986
15.0642 -94.8487 -26.2607
15.5479 -93.0281 -26.9204
16.1391 -91.2174 -27.5135
16.6595 -89.3411 -27.9041
17.3402 -87.4934 -28.1905
18.2201 -85.8974 -28.9763
19.1768 -84.765 -30.2813
19.9343 -84.5432 -32.0897
28.4683 -97.471 -23.4767
28.2866 -96.4896 -25.0548
27.6162 -94.798 -25.7963
27.1045 -93.085 -26.6113
26.5311 -91.3697 -27.3777
25.9561 -89.5747 -27.895
25.2651 -87.7716 -28.2409
24.3492 -86.2431 -29.0282
23.388 -85.1212 -30.2752
22.5753 -84.6273 -31.9889
IMAGE=Geoffroyus_geoffroyi
ID=32
SCALE=1.0
LM3=60  
20.71367242 -79.55300794 -15.88801395
17.03041952 -87.21846239 -6.675832381
16.62990341 -86.98966718 -3.427230906
18.86587099 -92.73715691 -0.934471153
19.22261559 -99.57975441 -6.520408115
12.21403737 -102.5942201 -10.97084877
20.24898844 -95.17203583 -8.275088007
20.60548885 -101.9169167 -10.31729597
20.23627784 -109.5834989 -10.93526927
17.37941362 -110.2812363 -9.371401572
20.18724228 -112.2507343 -8.007471713
20.7813895 -87.12634918 -3.024203988
20.3173003 -113.375592 -2.754976646
24.45000269 -87.35357871 -6.775041218
24.94527013 -87.1410964 -3.538417456
22.56898678 -92.8045935 -0.983986308
21.81421008 -99.62694934 -6.555060881
28.58694695 -102.8923834 -11.18977445
20.90243799 -95.18393565 -8.283825421
23.18976221 -110.3870472 -9.449092988
20.6112 -85.5776 -3.1473
20.6242 -84.1351 -3.7628
20.6132 -82.8092 -4.5956
20.5541 -81.6864 -5.6678
20.4911 -80.8371 -6.9853
20.5539 -80.1017 -8.3647
20.5972 -79.5218 -9.8136
20.5295 -79.0761 -11.315
20.5178 -78.8523 -12.8473
20.5996 -79.1288 -14.3814
20.2811 -111.8297 -0.4168
20.3469 -109.9289 1.6418
20.4798 -107.59 3.1813
20.4322 -104.9345 4.0616
20.4682 -102.1601 4.0422
20.5353 -99.4277 3.47
20.5868 -96.7857 2.5421
20.6834 -94.2252 1.4105
20.7156 -91.7463 0.1043
20.6377 -89.3118 -1.2825
16.6037 -86.9319 -7.8219
16.5993 -86.0596 -8.6122
16.6802 -85.0578 -9.3636
16.9693 -84.0178 -10.0013
17.4018 -83.0154 -10.6212
17.988 -82.0778 -11.217
18.5475 -81.1643 -11.8689
19.0193 -80.3876 -12.7219
19.4217 -79.8919 -13.7979
19.9707 -79.6679 -14.8818
24.845 -86.7867 -7.8005
24.8374 -86.0322 -8.7626
24.5925 -85.0785 -9.4932
24.2028 -84.1079 -10.1526
23.8418 -83.0984 -10.7643
23.2615 -82.1033 -11.2137
22.7169 -81.1735 -11.8035
22.1733 -80.4874 -12.6588
21.7839 -80.0986 -13.763
21.3357 -79.7335 -14.8347
IMAGE=Lathamus_discolor
ID=33
SCALE=1.0
LM3=60  
23.46630334 -88.57258701 -14.75148759
21.2484539 -95.09151529 -10.85509782
21.46759682 -95.25637744 -8.137458335
22.04857755 -100.0949198 -5.841208559
22.66814368 -103.7552092 -10.86416172
16.86027952 -104.9278485 -15.44270029
23.14858816 -100.5947028 -12.21134482
23.44831885 -103.8235179 -14.27825885
23.60130491 -109.5141699 -16.9417641
21.78485305 -111.0594314 -15.67376276
23.44089377 -112.4338005 -15.40400767
23.55528325 -95.2354543 -7.65322086
23.41818261 -114.7307179 -13.56921793
25.75912144 -95.09726112 -10.86129649
25.54702932 -95.26157395 -8.143064395
24.96003684 -100.0986286 -5.845209561
24.31734461 -103.75731 -10.86642809
30.10959665 -104.9447259 -15.46090783
23.84125273 -100.5955851 -12.21229669
25.16880148 -111.063742 -15.67841307
23.4789 -94.3524 -7.9821
23.4165 -93.4935 -8.3723
23.4179 -92.6246 -8.746
23.3495 -91.8959 -9.3326
23.3838 -91.1598 -9.9246
23.3984 -90.41 -10.4856
23.4521 -89.8326 -11.2305
23.4171 -89.3575 -12.0466
23.5334 -89.0211 -12.9229
23.5614 -88.7519 -13.8286
23.2641 -114.5233 -11.1925
23.2455 -113.8621 -8.9071
23.2021 -112.6622 -6.8551
23.2144 -110.8436 -5.3116
23.1464 -108.6695 -4.2993
23.2686 -106.3049 -4.0329
23.1895 -103.9119 -4.1824
23.214 -101.5372 -4.5194
23.2702 -99.2041 -5.0761
23.3944 -97.0265 -6.065
21.2474 -94.6616 -11.5154
21.2837 -94.2317 -12.1707
21.4536 -93.7848 -12.7868
21.5524 -93.0663 -13.082
21.7669 -92.3514 -13.2682
21.9035 -91.5815 -13.3519
22.1121 -90.8253 -13.3848
22.4593 -90.1198 -13.4274
22.7953 -89.4548 -13.6734
23.0996 -88.9113 -14.1424
25.7971 -94.7371 -11.5863
25.7947 -94.3359 -12.2826
25.6843 -93.8252 -12.9019
25.547 -93.0945 -13.2147
25.3901 -92.3216 -13.3598
25.2286 -91.5304 -13.4235
25.0569 -90.7405 -13.4083
24.7309 -90.0116 -13.5009
24.3477 -89.3759 -13.7599
24.0544 -88.8841 -14.289
IMAGE=Loriculus_amabilis
ID=34
SCALE=1.0
LM3=60  
12.16734206 -84.33804951 -19.43999468
9.639232368 -90.7890319 -13.23338896
9.159593958 -90.24094421 -9.47885446
9.924516548 -96.31420921 -6.887651545
11.11071006 -100.2303054 -13.09832673
5.837644337 -101.918784 -18.36930113
11.9415831 -96.6611296 -14.13104989
12.5320121 -100.5696538 -16.2084069
12.30876212 -106.1126567 -18.66584668
10.22499601 -107.2639966 -17.56961516
12.29361831 -109.35727 -16.98275274
12.02912962 -90.08392183 -8.677701841
11.67636341 -112.110395 -12.75440065
14.59570944 -90.80981427 -13.03932893
14.78490585 -90.26453099 -9.258607666
13.76890878 -96.33032864 -6.737132768
13.03917663 -100.2383914 -13.02282184
18.69388606 -101.9726898 -17.86594308
12.32150359 -96.66272259 -14.11617494
14.21284049 -107.2807176 -17.41347983
12.0239 -89.0536 -9.2551
12.0753 -88.2008 -10.0637
12.0704 -87.4691 -10.989
12.0683 -86.7514 -11.9269
12.0888 -86.008 -12.8436
12.1429 -85.3006 -13.782
12.2083 -84.7727 -14.834
12.259 -84.4055 -15.9531
12.1777 -84.165 -17.1029
12.2545 -84.1688 -18.2743
11.6848 -111.9203 -10.1416
11.6911 -110.8923 -7.7432
11.7051 -109.1408 -5.8098
11.7425 -106.9203 -4.4311
11.8446 -104.3814 -3.8108
11.7971 -101.7548 -3.7256
12.0238 -99.15 -4.011
12.0727 -96.5817 -4.5641
11.9644 -94.1059 -5.4372
12.0688 -91.7797 -6.6639
9.5356 -90.3802 -14.0618
9.432 -89.9714 -14.8901
9.4384 -89.3483 -15.51
9.6905 -88.5273 -15.8365
10.0303 -87.7028 -16.0988
10.2852 -86.849 -16.3507
10.6141 -86.1101 -16.7967
10.9497 -85.3953 -17.2807
11.3957 -84.8155 -17.8511
11.7867 -84.5337 -18.6148
14.659 -90.3626 -13.8603
14.7222 -89.9153 -14.6812
14.5853 -89.2895 -15.323
14.3886 -88.4419 -15.6141
14.1606 -87.5883 -15.9017
13.9105 -86.7277 -16.1547
13.6928 -86.1039 -16.8109
13.338 -85.3805 -17.2778
12.8523 -84.7832 -17.7785
12.5992 -84.4716 -18.6193
IMAGE=Loriculus_galgulus
ID=35
SCALE=1.0
LM3=60  
16.48682638 -80.98464478 -12.89001687
13.92161276 -88.57490111 -4.428264137
13.71539343 -88.77156606 -1.01618784
14.64520182 -95.38706541 2.090738275
15.33893975 -100.2421482 -2.835213151
9.353985448 -101.4863195 -7.933394212
16.52063854 -95.03328779 -5.04149522
16.68755704 -100.7946317 -7.155057118
16.59208074 -107.8276566 -8.202803543
14.42471839 -109.2696631 -6.940318558
16.67271845 -110.6710811 -5.838237534
16.76534571 -88.51565429 -0.866860916
16.41749885 -112.6361964 -2.601429733
19.4094911 -88.59238856 -4.503996629
19.70852873 -88.79066354 -1.098892857
18.8226741 -95.40037717 2.033089332
17.96235004 -100.2505078 -2.871416104
23.79629494 -101.5323408 -8.13269748
16.75343427 -95.0340296 -5.044707792
18.70540498 -109.2833038 -6.999391855
16.6641 -87.3181 -1.5549
16.6123 -86.1745 -2.3348
16.6252 -85.0931 -3.1868
16.6323 -84.0639 -4.1124
16.603 -83.143 -5.1449
16.5613 -82.3639 -6.2869
16.5852 -81.6868 -7.4923
16.6349 -81.2271 -8.7793
16.6477 -81.0206 -10.1486
16.5744 -80.8232 -11.5178
16.4738 -111.7211 -0.0319
16.4049 -110.1647 2.188
16.384 -108.172 3.9986
16.4404 -105.7142 5.0965
16.4993 -103.0198 5.4533
16.5347 -100.3148 5.1249
16.562 -97.6282 4.6531
16.6145 -95.02 3.8584
16.6468 -92.5401 2.7279
16.6094 -90.3038 1.18
13.8597 -88.4386 -5.5804
13.8998 -87.8284 -6.5265
14.0939 -86.8962 -7.1548
14.3755 -85.8669 -7.6105
14.683 -84.824 -8.0198
14.9935 -83.7698 -8.3952
15.2993 -82.7959 -8.8914
15.5938 -82.0264 -9.7086
15.8182 -81.5926 -10.7592
16.0832 -81.3159 -11.8521
19.3708 -88.576 -5.6672
19.2905 -87.9794 -6.5814
19.1483 -87.0421 -7.2019
18.9063 -85.9771 -7.5989
18.6273 -84.9359 -8.0376
18.3402 -83.9 -8.4797
17.9881 -83.0219 -9.126
17.6634 -82.257 -9.9411
17.3519 -81.6252 -10.8523
17.0018 -81.3703 -11.92
IMAGE=Loriculus_philippensis
ID=36
SCALE=1.0
LM3=60  
19.57069487 -80.64595876 -14.36382038
16.90739379 -86.44893065 -7.963309439
16.58036888 -85.88424517 -4.475452626
17.3398118 -90.96632804 -1.136541254
18.90308185 -95.89989689 -6.50643645
12.65029911 -98.42696438 -11.09563781
19.42747949 -92.45993859 -8.170074829
19.7018729 -96.85719666 -9.975768133
19.70671653 -103.0539655 -11.54077531
18.26833166 -104.6024854 -10.01877587
19.88318353 -105.86216 -9.43882694
19.81199237 -85.86384862 -4.339545749
19.83498373 -108.2298147 -5.040364552
22.5408625 -86.42252509 -8.070431005
22.99493878 -85.85417838 -4.597426992
22.41063358 -90.94255975 -1.232963972
20.6906534 -95.89151806 -6.540427491
26.78786018 -98.36069786 -11.36446644
20.07117764 -92.4569214 -8.182314882
21.27294379 -104.588402 -10.07590919
19.6464 -85.0089 -4.9882
19.5937 -84.2207 -5.7287
19.5585 -83.4963 -6.5371
19.4996 -82.7522 -7.3262
19.5172 -82.0928 -8.184
19.5508 -81.5259 -9.1099
19.5256 -81.0484 -10.0833
19.439 -80.7843 -11.1236
19.4333 -80.649 -12.1969
19.504 -80.6328 -13.2795
19.8271 -107.2388 -2.7007
19.794 -105.7887 -0.6537
19.8403 -103.859 0.9721
19.9219 -101.5148 1.907
19.9383 -98.9946 2.2078
19.8587 -96.4669 2.0343
19.6155 -94.0117 1.46
19.6372 -91.6588 0.5479
19.6076 -89.5377 -0.8412
19.8033 -87.6872 -2.57
16.7041 -86.5585 -8.8764
16.5808 -86.5295 -9.7605
16.7895 -85.9318 -10.4131
17.1251 -85.1435 -10.8036
17.4473 -84.3392 -11.1638
17.6488 -83.4813 -11.4953
17.9154 -82.6601 -11.8633
18.2452 -81.9 -12.3083
18.5151 -81.3676 -13.0186
18.9551 -80.9565 -13.7222
22.5483 -86.471 -8.9882
22.5426 -86.3936 -9.8619
22.4357 -85.7643 -10.5194
22.1091 -85.0178 -10.9023
21.7475 -84.2235 -11.1875
21.4252 -83.4013 -11.4392
21.1035 -82.6538 -11.8349
20.707 -81.9809 -12.3027
20.3426 -81.4068 -12.8996
20.0197 -80.958 -13.6251
IMAGE=Loriculus_stigmatus
ID=37
SCALE=1.0
LM3=60  
19.51708862 -82.95994246 -12.46089433
16.67105377 -90.19621555 -3.648127081
16.25986096 -90.72861125 -0.321527334
17.78334056 -96.78438151 1.619287915
18.08757186 -101.1794695 -4.464771629
12.27254059 -102.6678921 -8.644602448
18.95083101 -96.73049353 -5.066176869
19.41814435 -100.8799446 -7.570112198
19.51757452 -108.1491011 -10.19439631
17.35760687 -109.4093256 -9.05410727
19.5694482 -111.5189023 -7.970872683
19.39543889 -89.98034543 0.636991853
19.58353933 -113.4375106 -4.380105463
22.19666131 -90.17555286 -3.606499348
22.56165838 -90.70504604 -0.274052095
21.05444091 -96.77214941 1.643931087
20.87478398 -101.1690469 -4.44377388
26.76309749 -102.6137055 -8.535436344
19.98743679 -96.7266172 -5.058367493
21.73533508 -109.3929553 -9.021127203
19.4975 -88.7954 -0.217
19.4231 -87.5352 -0.9487
19.4256 -86.479 -1.9614
19.354 -85.4158 -2.9532
19.3 -84.6095 -4.1739
19.2928 -83.8388 -5.4171
19.3018 -83.2292 -6.7474
19.3033 -82.8249 -8.1422
19.3696 -82.6251 -9.5832
19.3893 -82.6945 -11.0266
19.6097 -112.6411 -1.8121
19.541 -111.5776 0.6571
19.6926 -109.8446 2.6693
19.6868 -107.5553 4.0195
19.7225 -104.9734 4.6929
19.5945 -102.2996 4.8481
19.5686 -99.6189 4.6457
19.5537 -96.9534 4.3078
19.5883 -94.3589 3.6099
19.5464 -91.9168 2.497
16.5251 -89.4935 -4.5479
16.5658 -88.8614 -5.4922
16.8276 -88.1433 -6.3176
17.1746 -87.2263 -6.9036
17.4727 -86.1873 -7.284
17.7903 -85.246 -7.8609
18.0918 -84.3465 -8.512
18.3532 -83.6675 -9.3883
18.6617 -83.1473 -10.3639
19.0549 -82.9632 -11.4068
22.3976 -89.6316 -4.5899
22.3391 -88.9828 -5.4986
22.077 -88.1913 -6.2616
21.7538 -87.2708 -6.8484
21.4166 -86.2571 -7.2367
21.1009 -85.3385 -7.8357
20.7386 -84.4625 -8.4715
20.4552 -83.7741 -9.3037
20.119 -83.3647 -10.3062
19.8446 -83.0955 -11.3756
IMAGE=Loriculus_vernalis
ID=38
SCALE=1.0
LM3=60  
14.2097 -84.9593 -14.0559
10.3609 -91.337 -9.8817
9.8519 -91.9385 -6.3815
10.4063 -95.0723 -3.1914
12.4558 -100.4277 -7.3296
7.1366 -102.3798 -12.7062
13.8519 -95.9153 -9.8427
14.0382 -101.7736 -10.8202
14.0982 -107.9746 -11.6778
11.8389 -109.1192 -10.4594
14.1323 -110.5002 -9.5086
14.0221 -92.0397 -5.0013
14.1545 -112.5022 -4.607
17.855 -91.3329 -9.8237
18.3104 -91.9339 -6.3161
17.7102 -95.0683 -3.1348
15.7308 -100.4259 -7.3042
21.1348 -102.3721 -12.5979
14.3689 -95.915 -9.8387
16.4057 -109.1167 -10.4241
14.0626 -90.8902 -5.1134
14.0911 -89.9034 -5.6904
14.1132 -88.9347 -6.3287
14.0669 -87.9554 -6.9487
14.0705 -87.0643 -7.672
14.0936 -86.3816 -8.6006
14.09 -85.8012 -9.6057
14.1135 -85.2731 -10.6371
14.1245 -84.9299 -11.7469
14.1262 -84.8422 -12.9032
14.1193 -111.3677 -2.5223
14.1271 -109.9406 -0.6521
14.1341 -108.0407 0.7318
14.1009 -105.8746 1.6737
14.1452 -103.534 1.9068
14.1817 -101.1794 1.6587
14.1133 -98.9111 0.9856
14.0389 -96.7575 0.0034
14.1311 -94.7321 -1.2257
14.0303 -93.0662 -2.8611
10.4274 -90.8395 -10.5697
10.6196 -90.219 -11.0852
10.8727 -89.5198 -11.4999
11.0663 -88.7653 -11.8286
11.324 -87.9776 -11.9692
11.7163 -87.2288 -12.0146
12.2228 -86.5557 -12.1132
12.6647 -85.9103 -12.4381
12.9981 -85.4731 -13.0412
13.4837 -85.18 -13.6694
17.9166 -90.8807 -10.5596
17.7794 -90.2761 -11.1104
17.5554 -89.5584 -11.5351
17.3838 -88.7985 -11.9095
17.072 -88.0404 -12.0644
16.6431 -87.2919 -12.0034
16.2423 -86.555 -12.141
15.7766 -85.9727 -12.571
15.3977 -85.5098 -13.1748
15.019 -85.1197 -13.7927
IMAGE=Melopsittacus_undulatus
ID=39
SCALE=1.0
LM3=60  
21.4928264 -83.7784121 -7.032147757
18.71425396 -88.36696487 -3.747884162
18.50989119 -87.95504034 -0.587840826
19.85241311 -91.36236992 2.654626924
20.83093076 -94.87831887 -1.928151885
15.76373863 -96.74145275 -5.698037256
20.91707583 -92.4722339 -4.162018395
21.49222612 -95.81852465 -4.67584592
21.31541158 -100.2319973 -6.14952532
19.72358536 -101.4437228 -5.193604356
21.43459299 -102.7079344 -4.823942937
21.37843287 -87.85001121 -0.023623713
21.44969931 -104.5232032 -0.787949609
24.16495962 -88.37635858 -3.734591541
24.35532591 -87.96511432 -0.573585581
22.98526904 -91.36776906 2.662267011
22.01700206 -94.88036294 -1.925259416
27.0960691 -96.76098281 -5.670401135
21.95004706 -92.47401411 -4.159499291
23.11762512 -101.4495721 -5.185327321
21.476 -87.1519 -0.2117
21.5142 -86.5859 -0.7871
21.4596 -85.9736 -1.3143
21.4865 -85.4003 -1.89
21.4697 -84.8207 -2.4645
21.3914 -84.3539 -3.125
21.3342 -83.952 -3.8326
21.3525 -83.7599 -4.6169
21.3836 -83.6417 -5.4238
21.428 -83.6441 -6.2296
21.5065 -103.9011 1.0433
21.4398 -102.7234 2.5866
21.3833 -101.2972 3.8985
21.4342 -99.5537 4.7576
21.4826 -97.6276 5.0469
21.4281 -95.6962 4.8301
21.276 -93.7855 4.482
21.3151 -91.9754 3.7622
21.3878 -90.2522 2.86
21.4475 -88.7202 1.6576
18.4531 -88.0848 -4.3765
18.4869 -87.6673 -4.9051
18.7532 -87.1712 -5.3781
18.9825 -86.7194 -5.9108
19.2127 -86.2984 -6.4673
19.6677 -85.8667 -6.684
20.0802 -85.4269 -6.3317
20.4395 -84.8729 -6.0148
20.7118 -84.2517 -6.0013
20.9765 -83.9415 -6.555
24.4965 -88.098 -4.3183
24.5472 -87.7447 -4.8811
24.3119 -87.3098 -5.413
24.0033 -86.8803 -5.9054
23.6336 -86.4783 -6.3813
23.3705 -85.9272 -6.6656
23.0491 -85.402 -6.3691
22.6045 -84.9071 -6.098
22.1811 -84.3908 -6.0056
21.9393 -83.9859 -6.5351
IMAGE=Micropsitta_finschii
ID=40
SCALE=1.0
LM3=60  
17.6937 -83.9636 -9.7467
14.2791 -89.9961 -4.7104
13.5467 -90.5791 -1.2189
15.9241 -96.1782 2.4042
16.0926 -100.0978 -3.2982
10.4819 -102.4004 -8.1234
16.9116 -95.3654 -5.9103
17.3321 -101.4399 -7.342
17.183 -107.5576 -8.5376
15.4763 -108.3449 -6.9327
17.3061 -110.2821 -6.2313
17.5288 -90.2094 -0.2078
17.2095 -112.4594 -1.7734
20.8315 -90.1034 -4.7154
21.5496 -90.7102 -1.2249
18.9956 -96.2285 2.4019
18.6903 -100.1404 -3.3001
24.2154 -102.6253 -8.1337
18.0227 -95.3836 -5.9112
19.0308 -108.4031 -6.9354
17.5199 -88.2756 -0.7767
17.4747 -87.4685 -1.4868
17.4958 -86.5635 -2.0741
17.511 -85.697 -2.7147
17.5682 -85.0154 -3.5489
17.5748 -84.5213 -4.4963
17.558 -84.1128 -5.4949
17.6574 -83.8539 -6.5328
17.7155 -83.7779 -7.6037
17.6884 -83.7878 -8.6824
17.1938 -111.7071 0.6275
17.2507 -110.3223 2.7211
17.3164 -108.459 4.3816
17.491 -106.1985 5.4198
17.5854 -103.7096 5.6696
17.5208 -101.1932 5.5514
17.4948 -98.7376 5.0326
17.5176 -96.3923 4.1178
17.5433 -94.216 2.8552
17.5753 -92.1671 1.3843
13.9617 -89.5579 -5.4098
14.1103 -88.9599 -6.0193
14.2914 -88.1958 -6.4198
14.5781 -87.4807 -6.8379
14.9607 -86.702 -6.9796
15.4075 -85.9411 -7.0064
15.9105 -85.2462 -7.1518
16.3783 -84.6372 -7.5737
16.7506 -84.2917 -8.2965
17.194 -84.0864 -9.0277
20.8893 -89.5533 -5.3732
20.9263 -88.9664 -5.9995
20.7309 -88.2958 -6.4984
20.4811 -87.5661 -6.8474
20.1522 -86.7723 -6.8392
19.7773 -86.0065 -6.8639
19.3533 -85.3314 -7.1658
18.9488 -84.798 -7.6949
18.5788 -84.4045 -8.3611
18.1881 -84.1361 -9.0651
IMAGE=Neophema_chrysostoma
ID=41
SCALE=1.0
LM3=60  
19.75465578 -88.65146703 -15.22054833
16.75056466 -94.87085162 -9.537551035
16.13514645 -94.91449734 -5.573333305
18.69285491 -100.0725006 -2.46689041
19.19963455 -104.7143078 -7.367342659
13.34009171 -106.9964552 -12.60297782
19.6759817 -99.87446269 -10.14436226
20.23582481 -105.1641303 -11.61293673
20.12542826 -111.9289183 -12.63052908
18.01815104 -113.1110925 -11.44874629
20.44366908 -114.7915196 -10.55707493
19.91640748 -94.52136815 -5.256359053
20.2913547 -116.9392654 -7.326443807
23.08808656 -94.74405497 -9.551939066
23.72274427 -94.76269006 -5.590559374
21.38752004 -100.0185877 -2.473008089
21.04457397 -104.6773955 -7.371531213
26.96688623 -106.72382 -12.63391464
20.36242286 -99.86072886 -10.14592068
22.54243301 -113.0205738 -11.45901774
19.9556 -93.3958 -5.5989
19.9604 -92.4389 -6.2694
19.8648 -91.4407 -6.878
19.8531 -90.538 -7.6335
19.8292 -89.7454 -8.4886
19.7503 -89.1251 -9.4882
19.6778 -88.6685 -10.5674
19.6746 -88.4187 -11.7033
19.7259 -88.4024 -12.8801
19.7267 -88.4762 -14.0548
20.3227 -116.484 -4.7206
20.2576 -115.3235 -2.3707
20.2391 -113.6276 -0.3746
20.1878 -111.3487 0.8403
20.1141 -108.7404 1.0922
20.1059 -106.1092 0.8293
20.1088 -103.5681 0.1003
20.0553 -101.1242 -0.9101
20.0214 -98.7845 -2.1338
20.0227 -96.5967 -3.6192
16.4732 -94.3602 -10.2291
16.4641 -93.6909 -10.8137
16.6184 -92.9339 -11.2811
16.8528 -92.1946 -11.7332
17.1241 -91.3817 -12.0142
17.5141 -90.602 -12.2434
17.9347 -89.8669 -12.5505
18.3298 -89.285 -13.0708
18.6716 -88.9667 -13.8357
19.1865 -88.7541 -14.5258
23.161 -94.3333 -10.3401
23.1378 -93.703 -10.96
22.9661 -92.9367 -11.3609
22.6525 -92.2532 -11.8211
22.334 -91.4754 -12.117
21.9479 -90.6995 -12.3265
21.5213 -89.9637 -12.5722
21.0488 -89.3582 -13.0035
20.6435 -89.0491 -13.7339
20.2458 -88.8571 -14.5051
IMAGE=Neophema_elegans
ID=42
SCALE=1.0
LM3=60  
18.58424847 -80.61348587 -8.387430551
15.76802354 -85.97436675 -3.209861665
14.95646101 -86.82815268 0.147668799
17.37218621 -92.01560068 3.226802501
18.08955218 -95.63230741 -2.298349038
12.45226536 -98.34632181 -7.309295175
18.30558332 -91.72506496 -5.202387699
19.085142 -97.1789843 -6.39770768
18.95834124 -102.8367581 -7.998377917
16.98240162 -103.888836 -6.603753898
18.97451603 -105.7286167 -5.959274688
18.72999314 -86.56847096 0.733628996
19.09741212 -107.5387601 -3.168524031
21.68694311 -85.87455479 -3.224805312
22.54376939 -86.70020634 0.12851293
20.31989505 -91.96589286 3.219360345
19.69699831 -95.60520072 -2.302407399
25.39722028 -98.12802837 -7.341977631
19.33469425 -91.70771085 -5.204985921
21.0601538 -103.820072 -6.614049102
18.6922 -85.4512 0.6119
18.6216 -84.4513 0.1188
18.709 -83.5799 -0.5845
18.6895 -82.6472 -1.1954
18.6396 -81.8596 -1.9968
18.6662 -81.2633 -2.9399
18.6273 -80.8583 -3.991
18.5666 -80.4972 -5.0576
18.6211 -80.3367 -6.1655
18.6294 -80.4132 -7.2786
19.1074 -107.2668 -0.6442
19.0647 -106.4291 1.7483
18.9763 -105.0024 3.8066
18.9722 -102.8556 5.079
18.9671 -100.4091 5.7118
18.884 -97.8894 5.9553
18.8197 -95.3915 5.5924
18.8891 -92.9934 4.7837
18.8437 -90.7619 3.5823
18.7104 -88.6911 2.1211
15.5835 -85.8511 -4.01
15.5334 -85.2722 -4.5806
15.6866 -84.6105 -5.0601
15.901 -83.9399 -5.5015
16.1668 -83.2341 -5.8125
16.5393 -82.4909 -5.8642
16.9653 -81.7924 -5.9943
17.3847 -81.2506 -6.4
17.79 -80.8294 -6.9923
18.203 -80.6121 -7.6468
22.0085 -85.7835 -3.9995
21.922 -85.2337 -4.6233
21.7742 -84.5945 -5.1511
21.5572 -83.9019 -5.5735
21.2881 -83.1681 -5.8763
20.9158 -82.421 -5.9175
20.4503 -81.7289 -5.996
20.0245 -81.222 -6.4643
19.6064 -80.8342 -7.0848
19.1121 -80.6737 -7.732
IMAGE=Neophema_pulchella
ID=43
SCALE=1.0
LM3=60  
20.89445175 -83.74459251 -15.94085055
17.45088051 -88.10897751 -10.22289096
17.30579927 -88.01764066 -6.361453221
19.30430192 -92.87495964 -2.69539175
19.85616308 -97.67856882 -7.218165696
14.34911411 -101.581715 -12.10135366
20.34557651 -94.19927385 -10.95078152
20.98952915 -100.0087966 -11.55569391
20.72678583 -106.0088046 -12.2551684
18.93888098 -106.9473948 -10.62348743
20.84297458 -108.5508786 -9.720166489
20.92982897 -87.98867853 -6.023648102
20.78199987 -110.1655605 -6.064721328
24.3962819 -88.14748773 -10.24992725
24.57242402 -88.05793197 -6.389739936
22.54878283 -92.89294934 -2.708021507
21.90849566 -97.6899484 -7.226154789
27.3337418 -101.653711 -12.15189879
21.42865023 -94.20527918 -10.95499759
22.69640192 -106.9682292 -10.63811429
20.8174 -86.8823 -6.235
20.7879 -85.9025 -6.7966
20.8173 -84.9857 -7.4737
20.7934 -84.226 -8.3252
20.7676 -83.6143 -9.2744
20.721 -83.3258 -10.3778
20.645 -83.1303 -11.498
20.7609 -83.0131 -12.6274
20.8513 -83.1087 -13.7561
20.8874 -83.3873 -14.8569
20.6569 -109.2461 -3.6379
20.6699 -107.9981 -1.3658
20.6156 -106.0902 0.3273
20.6372 -103.6888 1.2417
20.7544 -101.1092 1.4318
20.8625 -98.5423 1.1558
20.7424 -96.0795 0.3389
20.657 -93.7957 -0.8782
20.6502 -91.7277 -2.4352
20.6831 -89.9359 -4.3232
17.452 -87.6473 -10.8518
17.5817 -87.2555 -11.5211
17.7378 -86.7005 -12.0513
18.0209 -86.0949 -12.4737
18.4145 -85.4807 -12.7718
18.8698 -84.8561 -12.9436
19.3918 -84.3623 -13.2778
19.7655 -84.0417 -13.8908
20.0838 -83.9364 -14.5979
20.4673 -83.8526 -15.2822
24.3383 -87.6499 -10.8463
24.1398 -87.2421 -11.4818
23.8929 -86.6991 -12.0001
23.6228 -86.1261 -12.4723
23.3145 -85.4689 -12.7375
22.8996 -84.8377 -12.9561
22.3788 -84.3451 -13.2894
21.9748 -84.0268 -13.8865
21.6827 -83.9248 -14.5933
21.3206 -83.8523 -15.2837
IMAGE=Neophema_splendida
ID=44
SCALE=1.0
LM3=60  
20.63749513 -80.94765598 -8.292570639
16.87043232 -85.63853187 -2.656776386
16.14416896 -86.05488098 1.830511815
18.18294068 -91.408736 4.226901783
19.55336646 -95.65366013 -1.453941747
12.46485832 -97.88263686 -6.928769757
20.31973351 -92.41132433 -4.67399836
20.88694021 -97.02481342 -5.828128527
20.77544697 -102.8560816 -7.806262535
18.88213909 -104.3228734 -6.206389823
20.85756714 -106.0951681 -5.761201701
20.69139884 -86.06954369 2.533942119
20.51480681 -108.2727028 -0.589283977
24.50632483 -85.62779516 -2.552222668
25.11062344 -86.04227338 1.953284123
23.02206495 -91.40193178 4.293161023
21.81963287 -95.65047357 -1.422911114
29.06162134 -97.8593004 -6.701520189
21.1326038 -92.41018136 -4.662868213
22.64510086 -104.3175824 -6.154865834
20.6813 -84.8387 2.436
20.6937 -83.776 1.7635
20.6104 -82.8604 0.9028
20.5829 -82.0414 -0.0548
20.6073 -81.278 -1.0299
20.5868 -80.8025 -2.1982
20.5465 -80.4094 -3.3929
20.5192 -80.2321 -4.6423
20.5096 -80.2564 -5.8975
20.537 -80.4708 -7.1282
20.3891 -107.473 1.6976
20.3957 -106.0268 3.5925
20.3835 -104.197 5.1562
20.4092 -102.0093 6.1488
20.4372 -99.6557 6.7075
20.4028 -97.2414 6.7596
20.3864 -94.8331 6.4686
20.5038 -92.4991 5.8934
20.623 -90.2597 4.9717
20.5896 -88.1481 3.7793
16.8909 -85.6505 -3.5199
17.0609 -85.15 -4.1823
17.2889 -84.6279 -4.8404
17.5488 -83.9482 -5.3093
17.9439 -83.2319 -5.5758
18.3928 -82.4873 -5.6634
18.8118 -81.7864 -5.8553
19.2864 -81.2423 -6.3567
19.5954 -80.9669 -7.1152
19.868 -80.9677 -7.9459
24.2686 -85.7725 -3.3184
24.1374 -85.3935 -4.0772
23.9677 -84.8035 -4.6845
23.6251 -84.2193 -5.2188
23.39 -83.5098 -5.6611
23.0061 -82.7362 -5.6107
22.5535 -82.0436 -5.8678
22.0406 -81.4739 -6.2621
21.6072 -81.2128 -6.9381
21.2224 -81.0602 -7.701
IMAGE=Neopsephotus_bourkii
ID=45
SCALE=1.0
LM3=60  
20.39036746 -77.20951915 -19.20765073
15.5051744 -85.20044031 -12.04033159
15.08411527 -86.04498675 -6.670344495
17.08570991 -91.60077212 -3.45744201
18.44929535 -98.96317081 -8.512148792
10.12240941 -103.2780413 -14.79385978
19.53109161 -93.04224974 -12.14050403
20.14113745 -101.773059 -13.63814387
20.17299267 -109.9708789 -15.03731831
17.63386711 -110.8463895 -12.24581278
20.04370682 -112.513022 -11.99208247
20.3581873 -86.27424517 -6.011240395
19.83269676 -114.8066898 -6.490060344
25.14890447 -85.30905591 -11.97984809
25.48345517 -86.16211264 -6.605121975
23.31710423 -91.67095519 -3.418359987
21.85155039 -99.0014898 -8.490810548
30.15727218 -103.5036904 -14.66820525
20.94896903 -93.05821903 -12.1316114
22.44590078 -110.9005866 -12.2156327
20.2847 -84.624 -6.042
20.1765 -83.0097 -6.4924
20.1141 -81.5038 -7.2281
20.1129 -80.1592 -8.2004
20.1296 -79.153 -9.5453
20.163 -78.3508 -11.0187
20.2156 -77.6653 -12.5544
20.2403 -77.2771 -14.1916
20.2679 -77.0735 -15.8557
20.312 -77.0541 -17.5338
19.9181 -113.3038 -3.7569
19.9887 -111.3004 -1.3714
20.0307 -108.8355 0.5342
20.133 -105.9806 1.7507
20.2364 -102.8868 1.9505
20.176 -99.8294 1.3701
20.099 -96.8541 0.4165
20.1625 -93.9581 -0.7421
20.2756 -91.2064 -2.2184
20.3622 -88.5565 -3.8765
15.5417 -85.0449 -13.2386
15.6858 -84.5194 -14.2087
15.8701 -83.644 -15.0115
16.04 -82.69 -15.7215
16.4855 -81.7108 -16.2662
16.9986 -80.6405 -16.4138
17.4751 -79.5468 -16.5208
18.037 -78.6143 -16.9866
18.6466 -78.0955 -17.8924
19.379 -77.6122 -18.6821
25.0636 -84.9843 -13.1193
24.9357 -84.3598 -14.0822
24.7083 -83.5491 -14.9184
24.3999 -82.7311 -15.722
24.0241 -81.779 -16.3183
23.6387 -80.6897 -16.4871
23.1662 -79.6097 -16.5097
22.5 -78.6927 -16.8458
21.9187 -78.1829 -17.7342
21.2855 -77.6957 -18.5966
IMAGE=Northiella_haematogaster
ID=46
SCALE=1.0
LM3=60  
1.427670848 -76.05158652 -28.71291935
-4.417068982 -84.48300772 -19.65718467
-4.939122535 -85.17716782 -13.41202577
-2.199590837 -90.70211863 -10.30368193
-0.478244535 -98.47639739 -16.6085993
-8.313958259 -103.3918934 -22.89672985
0.819431622 -92.90526594 -20.88396568
1.886504277 -100.4364883 -21.63605856
1.743056022 -109.5019159 -22.92214472
-0.763943615 -110.782939 -20.57062398
1.737373499 -112.765316 -19.42811293
1.588633653 -84.87111692 -13.09989578
1.895353027 -114.0987434 -16.40834803
7.576113795 -84.37489805 -19.71648605
8.172323335 -85.05897785 -13.47685651
5.563702624 -90.63213829 -10.34206824
3.920520222 -98.43674578 -16.63034939
11.78100941 -103.2107521 -22.99609125
2.480414341 -92.89029341 -20.89217857
4.388827126 -110.7364906 -20.59610232
1.3665 -83.0651 -13.5888
1.3093 -81.2621 -14.1255
1.4271 -79.6173 -14.9932
1.5479 -78.2696 -16.2878
1.5263 -77.2309 -17.8593
1.4894 -76.359 -19.5285
1.4498 -75.7303 -21.3009
1.5925 -75.4063 -23.1516
1.5826 -75.4156 -25.035
1.5459 -75.5426 -26.9026
1.742 -113.6158 -13.0445
1.8094 -111.6337 -10.3146
1.8569 -109.3577 -7.7915
1.8683 -106.5338 -5.9613
1.8924 -103.2071 -5.3369
1.892 -99.8176 -5.4646
1.8066 -96.5273 -6.2597
1.5908 -93.4407 -7.6412
1.6876 -90.6101 -9.5201
1.6774 -87.9279 -11.6097
-4.6872 -83.8677 -20.8787
-4.4826 -83.0756 -21.9914
-4.1706 -82.4203 -23.1817
-3.6294 -81.5719 -24.0745
-2.9561 -80.5438 -24.7319
-2.2501 -79.4646 -24.8369
-1.6237 -78.3553 -25.1443
-0.9577 -77.3255 -25.8008
-0.2836 -76.6002 -26.6962
0.3668 -76.267 -27.8345
7.6314 -83.7039 -20.8955
7.3671 -82.9778 -22.0221
6.9469 -82.3265 -23.15
6.5072 -81.4276 -23.9886
5.8977 -80.3316 -24.5313
5.2854 -79.1542 -24.6698
4.5442 -78.1543 -25.2276
3.8205 -77.2114 -25.8802
3.2452 -76.5604 -26.911
2.5544 -76.2457 -27.9608
IMAGE=Platycercus_adscitus
ID=47
SCALE=1.0
LM3=60  
20.95264989 -83.75998787 -22.68622294
15.43940069 -92.05399299 -12.62817265
14.75424694 -91.60194329 -7.161773914
17.38518818 -97.41646833 -3.270477721
19.63961916 -105.8124379 -9.950414343
11.20186082 -111.6930825 -15.52863787
20.91689652 -100.1180398 -13.42169042
21.79782821 -108.4410651 -14.52400991
21.76011965 -118.0592315 -15.38391321
19.16411119 -118.7385756 -12.4629694
21.78424444 -120.9917072 -11.40580982
21.26580449 -91.55250102 -6.124743275
21.61367159 -122.3550554 -7.082952558
27.02330284 -91.83284677 -12.61843156
27.68151246 -91.35515116 -7.15090317
25.26787696 -97.26598132 -3.263849042
23.34677721 -105.7416652 -9.947296934
32.01220436 -111.2957959 -15.51113812
21.8589262 -100.1000557 -13.42089825
24.31952324 -118.6401545 -12.45863413
21.393 -89.6272 -6.5077
21.4454 -87.8208 -7.2618
21.4527 -86.1384 -8.264
21.3775 -84.8108 -9.6745
21.2984 -83.8351 -11.3693
21.1879 -83.1063 -13.19
21.092 -82.5957 -15.0792
21.0155 -82.3639 -17.0295
21.0347 -82.4803 -18.9909
20.9668 -82.9412 -20.8977
21.6892 -120.7189 -4.0818
21.7505 -118.6553 -1.3768
21.7399 -116.0525 0.8454
21.8112 -112.9784 2.2986
21.7854 -109.6025 2.6716
21.7006 -106.2238 2.2209
21.5758 -102.9357 1.304
21.521 -99.8151 -0.077
21.4667 -96.9384 -1.9083
21.3898 -94.2121 -3.9745
15.0535 -90.7679 -13.1294
15.2206 -89.7938 -14.1745
15.6555 -88.8369 -15.1662
16.0855 -87.8111 -16.0814
16.7021 -86.7042 -16.7287
17.4964 -85.5892 -17.1889
18.226 -84.6262 -17.9245
18.8453 -83.9799 -19.0515
19.2852 -83.5794 -20.3473
20.0948 -83.657 -21.5276
27.3416 -90.9235 -13.6059
27.0903 -89.8194 -14.4908
26.6777 -88.8194 -15.4321
26.1049 -87.8213 -16.2915
25.4219 -86.7165 -16.8618
24.6377 -85.575 -17.2414
23.8453 -84.653 -17.9467
23.1943 -84.1038 -19.1039
22.6383 -83.7394 -20.3769
21.8446 -83.7073 -21.5571
IMAGE=Platycercus_elegans
ID=48
SCALE=1.0
LM3=60  
21.35425785 -79.5846533 -20.26538139
16.23699997 -87.75120252 -10.32510414
15.65673449 -87.44774259 -4.390102382
17.15990811 -94.30748554 -1.303070109
19.40071057 -100.8480584 -8.777673956
10.62402914 -106.6863372 -15.78221398
20.81809563 -96.56719775 -13.44003639
21.4469985 -102.631365 -14.14679059
21.01242629 -111.8547663 -16.382616
18.41677355 -112.7262515 -14.16760063
21.09262773 -115.5378345 -13.95338843
21.78859911 -87.75172403 -3.948905382
20.9761332 -117.6011626 -9.014539775
26.93630713 -87.92606489 -10.62136993
27.85362601 -87.64708049 -4.72783655
26.30035111 -94.45687088 -1.556170653
23.43708963 -100.9140263 -8.889442033
31.61749205 -107.0294405 -16.36352682
21.90447816 -96.58495286 -13.47011852
23.7329488 -112.8131355 -14.3148065
21.5901 -85.9093 -4.4795
21.4792 -84.1467 -5.2409
21.55 -82.473 -6.1852
21.5861 -81.0752 -7.4921
21.5526 -80.0494 -9.1188
21.5763 -79.3095 -10.8897
21.6248 -78.7923 -12.7411
21.5734 -78.5435 -14.6466
21.5736 -78.6376 -16.5624
21.5638 -78.9618 -18.4533
21.0527 -116.7279 -5.6095
21.0953 -115.2791 -2.439
21.2555 -113.1985 0.3793
21.2395 -110.3584 2.426
21.4339 -106.9877 3.2733
21.1929 -103.4932 3.4084
21.315 -100.0704 2.6769
21.2521 -96.796 1.4079
21.2695 -93.695 -0.2387
21.4008 -90.7025 -2.0783
15.6485 -87.5973 -11.5752
15.679 -86.8575 -12.7006
16.1672 -85.6593 -13.3325
16.5832 -84.7989 -14.4066
17.1682 -83.8563 -15.2972
17.7762 -82.625 -15.672
18.4907 -81.4383 -16.0628
19.1771 -80.413 -16.7829
19.8139 -79.7847 -17.8831
20.4603 -79.5798 -19.1366
27.209 -87.191 -11.7609
26.9913 -86.3314 -12.8386
26.7091 -85.4512 -13.8828
26.3728 -84.5461 -14.8879
25.7864 -83.4768 -15.5593
25.2515 -82.2397 -15.8552
24.5278 -81.1669 -16.3619
23.8058 -80.2545 -17.133
23.2839 -79.7578 -18.313
22.4263 -79.5695 -19.3717
IMAGE=Platycercus_eximius
ID=49
SCALE=1.0
LM3=60  
20.40236667 -81.76360512 -25.51922391
15.83628783 -89.54064145 -15.2451901
15.1850034 -89.54146944 -9.647328366
17.13010726 -96.6756311 -6.873736135
19.12468009 -102.9569289 -12.65416164
11.11133924 -105.8987982 -19.53046825
19.70998501 -97.9933647 -15.7564985
20.76431408 -104.5909935 -16.9907331
20.45692906 -113.3264453 -18.09866624
17.76685198 -113.9453726 -16.05764658
20.37988611 -116.0958115 -15.00544162
20.29961912 -89.69253059 -8.904588841
20.19794142 -117.9313492 -9.641119236
24.92943579 -89.52421508 -15.10442571
25.40713616 -89.5230036 -9.489086995
23.40289479 -96.66429958 -6.776631692
21.61090059 -102.9524377 -12.61567428
29.84381806 -105.8649588 -19.24048443
21.10397808 -97.99084651 -15.73491912
23.11310799 -113.9357148 -15.9748851
20.2483 -87.8766 -9.5347
20.2518 -86.1723 -10.4137
20.1707 -84.5795 -11.4821
20.2511 -83.2235 -12.8327
20.2991 -82.1885 -14.4449
20.348 -81.3431 -16.1662
20.2787 -80.8872 -18.0299
20.4062 -80.5913 -19.9221
20.5261 -80.7811 -21.8147
20.5385 -81.2231 -23.6789
20.2401 -116.6534 -6.8319
20.3261 -114.6315 -4.5018
20.3991 -112.1045 -2.7073
20.3609 -109.2669 -1.4666
20.5827 -106.2056 -1.1101
20.6998 -103.1355 -1.4203
20.5013 -100.1749 -2.3474
20.4025 -97.3481 -3.6071
20.3677 -94.8169 -5.4135
20.389 -92.3959 -7.3683
15.7193 -89.1645 -16.5376
16.1698 -88.4546 -17.6115
16.4757 -87.5608 -18.5729
16.4911 -86.6318 -19.5116
16.6541 -85.4008 -20.0345
17.159 -84.2784 -20.6227
17.8082 -83.211 -21.1758
18.5637 -82.4861 -21.9556
19.3171 -82.2192 -23.0512
19.8582 -82.0255 -24.2912
25.2296 -89.2859 -16.4413
24.9776 -88.5385 -17.5767
24.9331 -87.4458 -18.4425
24.7269 -86.3178 -19.2147
24.3549 -85.1939 -19.951
23.8437 -84.0839 -20.5969
23.1443 -83.0051 -21.136
22.4595 -82.2604 -21.9787
21.9105 -82.016 -23.2205
21.2508 -81.9094 -24.4216
IMAGE=Polytelis_alexandrae
ID=50
SCALE=1.0
LM3=60  
15.53983067 -95.38829136 -33.63090818
9.512009446 -105.0521765 -21.51301243
9.165758256 -105.5555082 -14.84305746
12.32585771 -114.0890171 -11.17834636
13.37084974 -122.1054454 -18.03533052
3.457301238 -126.9092063 -25.12909021
14.72978885 -115.5324027 -21.61183802
15.44479986 -124.3477714 -23.36192292
14.89229767 -134.9857054 -24.31663276
11.70857956 -136.380796 -21.45279456
15.2729924 -138.1456307 -19.32131627
15.47020962 -105.3148092 -14.38596353
15.22892798 -139.0707879 -14.5336073
21.48630022 -105.1807782 -21.60630706
21.92553625 -105.6925459 -14.94247202
18.64038015 -114.1568339 -11.22754435
17.31676627 -122.1478238 -18.06607412
27.01314105 -127.1621917 -25.31261953
16.04374617 -115.5465144 -21.62207538
18.61863274 -136.4550087 -21.50663248
15.1418 -103.2528 -15.0773
15.1653 -101.3352 -16.189
15.1506 -99.5885 -17.5475
15.2271 -98.0202 -19.1123
15.1858 -96.8304 -20.9673
15.1745 -95.7934 -22.9293
15.1007 -94.9089 -24.9592
15.0142 -94.4562 -27.1246
15.1734 -94.4474 -29.3302
15.365 -94.7904 -31.4995
15.0627 -137.7743 -11.0657
14.9232 -135.2525 -8.4223
15.3394 -132.1814 -6.4404
15.171 -128.7197 -5.1452
15.3848 -125.0294 -4.92
15.2965 -121.3732 -5.4705
15.3504 -117.8538 -6.6084
15.2976 -114.5211 -8.2039
15.3559 -111.3946 -10.1894
15.2758 -108.4877 -12.487
8.7123 -105.4052 -22.9764
8.8923 -104.63 -24.4986
9.2735 -103.2141 -25.4515
9.7661 -101.9094 -26.5085
10.3103 -100.4724 -27.3186
11.0373 -98.9946 -27.8398
11.9812 -97.7115 -28.4422
12.7315 -96.7422 -29.652
13.4128 -96.0792 -31.112
14.2086 -95.5924 -32.5118
21.3485 -105.4439 -23.1243
21.2068 -104.6527 -24.5487
20.8623 -103.2901 -25.4671
20.4117 -102.0299 -26.483
19.9156 -100.6504 -27.2793
19.2918 -99.2001 -27.8051
18.3545 -97.9368 -28.2887
17.6738 -96.9062 -29.3957
16.9669 -96.2473 -30.7641
16.4498 -95.6574 -32.2429
IMAGE=Polytelis_anthopeplus
ID=51
SCALE=1.0
LM3=60  
22.81033131 -79.06042053 -27.89142526
18.49133796 -89.12474987 -16.6062991
17.43161352 -89.03040049 -11.69002742
19.3776786 -95.70809593 -8.347554271
21.28986048 -103.7608205 -13.8920356
13.32890107 -108.1954732 -20.46650773
22.3908511 -97.92085389 -17.49600774
22.99110456 -105.7469242 -18.86423681
22.87152962 -116.3637336 -18.5560071
19.98588691 -117.5786604 -17.03292542
22.80484643 -119.6439477 -14.8632634
23.07167577 -88.80424033 -10.97965506
23.20408953 -120.7191756 -10.98474497
27.51030271 -89.14468912 -16.79271373
28.77267157 -89.05547343 -11.92443781
26.93688675 -95.72480792 -8.503796923
24.76166515 -103.768496 -13.96379497
32.42448718 -108.2376899 -20.86119788
23.53851862 -97.92339116 -17.51972909
25.87365823 -117.5916771 -17.15462084
22.9297 -87.0574 -11.8155
22.9645 -85.3407 -12.7252
22.8789 -83.77 -13.8862
22.8541 -82.3161 -15.1938
22.7919 -81.1272 -16.7436
22.8497 -80.073 -18.385
22.6846 -79.388 -20.2095
22.6265 -78.875 -22.0929
22.5912 -78.6592 -24.0249
22.6367 -78.7542 -25.9676
22.9941 -119.5721 -7.5958
23.0123 -117.1633 -4.9024
22.9561 -114.2865 -2.722
23.027 -111.0055 -1.2583
23.0149 -107.4383 -0.7529
23.0352 -103.849 -1.2083
22.9507 -100.4235 -2.389
23.0083 -97.2561 -4.1496
23.0381 -94.4485 -6.4304
23.0577 -91.6484 -8.7318
17.8703 -88.5345 -17.9353
17.8143 -87.8624 -19.3096
18.0038 -86.5575 -20.1813
18.3729 -85.2635 -20.9978
18.9405 -83.9274 -21.6223
19.5803 -82.5817 -22.141
20.185 -81.305 -22.7908
20.7981 -80.3236 -23.8594
21.3426 -79.6037 -25.1577
22.0609 -79.2953 -26.519
28.0642 -88.6048 -18.165
28.1317 -87.6874 -19.3647
27.8461 -86.441 -20.2817
27.4248 -85.1417 -21.0658
26.9148 -83.8351 -21.7774
26.2835 -82.518 -22.3354
25.4855 -81.2937 -22.8176
24.7549 -80.3061 -23.7963
24.124 -79.6784 -25.0961
23.4674 -79.3663 -26.4928
IMAGE=Polytelis_swainsonii
ID=52
SCALE=1.0
LM3=60  
18.99703605 -87.59865056 -30.47034618
13.3783102 -98.72512228 -17.24097634
12.90844147 -98.42571256 -11.15168772
16.84770037 -107.1676695 -7.049668098
18.40136426 -114.5283486 -15.77516587
7.988934424 -120.0607345 -22.38484307
19.1851798 -108.7001616 -19.75269604
20.34950005 -117.1716342 -21.21072488
20.40976451 -126.0737534 -23.04517197
17.75312123 -126.826806 -20.19109132
20.42661143 -128.9592793 -18.92762629
19.48499643 -98.48314787 -9.890897359
20.58106062 -130.5338554 -13.27619735
25.57077376 -98.29651435 -17.27286255
26.0502621 -97.9637314 -11.18605673
22.75606809 -106.9599696 -7.065119894
21.6775439 -114.4131793 -15.78373387
32.41808269 -119.2019641 -22.44873115
20.46564137 -108.6551489 -19.75604476
23.16470402 -126.6365698 -20.20524391
19.3762 -96.3414 -10.8228
19.2671 -94.353 -12.0432
19.1288 -92.5666 -13.5267
19.0728 -90.9914 -15.2546
19.0512 -89.4831 -17.042
18.9586 -88.2502 -19.0206
18.8721 -87.431 -21.1983
18.8277 -87.0541 -23.5027
18.7755 -87.023 -25.8409
18.8633 -87.2659 -28.159
20.2135 -129.3886 -9.8801
20.0846 -127.6083 -6.7641
20.1782 -124.9591 -4.36
20.2799 -121.7627 -2.7356
20.3238 -118.2434 -2.1756
20.2625 -114.6621 -2.4298
20.0717 -111.1696 -3.282
19.8306 -107.7713 -4.4459
19.6354 -104.5372 -5.9979
19.5533 -101.4546 -7.8548
12.7802 -99.3941 -18.8991
13.153 -98.5963 -20.5302
13.7024 -97.0019 -21.4085
14.1047 -95.274 -22.0834
14.6791 -93.6246 -22.8342
15.2723 -91.9747 -23.5549
15.9607 -90.4095 -24.2735
16.5667 -89.3748 -25.7307
17.1588 -88.804 -27.4299
18.0063 -88.3731 -29.0442
26.0103 -98.8103 -18.9295
25.6553 -98.1036 -20.5938
24.9653 -96.6014 -21.4779
24.365 -94.978 -22.1914
23.6561 -93.3833 -22.8713
22.8794 -91.8508 -23.6171
22.0192 -90.3207 -24.2646
21.2616 -89.3199 -25.6437
20.5919 -88.7246 -27.2898
19.8924 -88.0821 -28.8959
IMAGE=Prioniturus_discurus
ID=53
SCALE=1.0
LM3=60  
17.14921057 -89.33066751 -30.16734333
11.56577589 -99.32048286 -17.85599738
10.59606917 -98.65719363 -11.54654809
13.99927332 -106.2892534 -8.063968385
15.78485759 -114.8823404 -15.41768139
5.77971066 -120.9767577 -22.96376324
16.9337019 -109.6250276 -18.90274484
17.88046186 -118.0603922 -20.525917
17.92971705 -127.0766096 -21.86755738
14.84563141 -127.7751835 -19.46235964
18.08059288 -129.8104255 -17.74237248
17.10786511 -98.50857543 -10.26478794
17.93582394 -130.4955889 -11.51166169
22.92260749 -99.02665918 -17.69517844
23.67780206 -98.31874334 -11.36130361
20.57653849 -106.1190865 -7.970830717
19.44639603 -114.7876092 -15.365832
29.96275423 -120.3510945 -22.62131814
18.126366 -109.594171 -18.88585606
21.1649866 -127.6116893 -19.37287412
17.2119 -96.551 -11.1627
17.1849 -94.7984 -12.489
17.163 -93.2109 -13.9965
17.2173 -91.8152 -15.6907
17.2486 -90.6071 -17.5167
17.2193 -89.584 -19.4618
17.1761 -88.8984 -21.5377
17.1829 -88.5307 -23.6978
17.2193 -88.4434 -25.8853
17.2064 -88.696 -28.0635
17.6095 -128.9926 -8.4783
17.4317 -126.725 -5.9562
17.3468 -123.928 -4.0303
17.4344 -120.6446 -3.132
17.4404 -117.2431 -2.9998
17.4005 -113.8558 -3.3615
17.4201 -110.5197 -4.0518
17.3448 -107.277 -5.0905
17.1714 -104.1981 -6.5272
17.2321 -101.2767 -8.2813
10.8753 -99.2557 -19.4385
11.0531 -98.8412 -20.9884
11.5518 -97.4828 -21.9287
12.1032 -96.0766 -22.7653
12.8442 -94.7399 -23.5711
13.4779 -93.2543 -24.1808
14.2912 -91.8737 -24.8128
15.0299 -90.6825 -25.7984
15.5757 -90.1181 -27.3116
16.0039 -89.6733 -28.9253
23.7779 -99.2155 -19.2034
23.7209 -98.635 -20.8331
23.0471 -97.5054 -21.9731
22.4606 -96.1156 -22.8486
21.7583 -94.7148 -23.6095
21.0924 -93.2054 -24.1703
20.2753 -91.7895 -24.778
19.5673 -90.6846 -25.8781
18.9899 -90.0749 -27.3978
18.323 -89.7092 -28.9342
IMAGE=Prioniturus_montanus
ID=54
SCALE=1.0
LM3=60  
18.40892066 -80.46862636 -29.40771642
12.69713774 -91.22100623 -13.79080938
11.97057641 -91.5354355 -6.531735884
15.34726736 -99.68708162 -3.778285794
17.0555598 -108.1865144 -11.54001519
6.204617014 -115.4329264 -19.12901578
18.1758834 -103.247044 -16.07802543
19.03381405 -112.2323694 -17.34260341
18.91058198 -121.5379884 -17.97022521
15.75731778 -122.0121147 -15.18560337
19.06812898 -124.3860015 -13.43029991
18.89395305 -91.0737121 -5.490660008
18.73947856 -124.7079528 -6.510223456
24.77075318 -91.14107681 -13.89154091
25.62242517 -91.4450579 -6.645634788
22.40035805 -99.64038894 -3.837130522
20.67547652 -108.1625499 -11.57021656
31.49327456 -115.2655111 -19.34000188
19.41430051 -103.2388454 -16.08835768
22.09563481 -121.970154 -15.23848465
18.9909 -88.5407 -6.3903
18.9728 -86.2435 -7.8109
18.8056 -84.1604 -9.5254
18.8129 -82.4021 -11.5758
18.753 -80.9846 -13.8797
18.7273 -79.6837 -16.2523
18.5833 -79.0129 -18.8587
18.4814 -78.8351 -21.5538
18.4113 -78.9444 -24.2404
18.3875 -79.4931 -26.8834
18.9828 -122.2291 -4.1821
19.0118 -119.7235 -1.8709
19.0117 -116.74 -0.2431
19.1592 -113.506 0.7971
19.1537 -110.1177 1.1664
19.4624 -106.7374 0.9382
19.2762 -103.4286 0.2018
19.2712 -100.253 -1.0007
19.109 -97.2037 -2.5143
18.9712 -94.1244 -3.9703
12.2036 -91.6107 -15.7627
12.0826 -91.1884 -17.4584
12.5182 -89.617 -18.7303
13.1318 -87.9518 -19.7861
13.7367 -86.2282 -20.7563
14.3687 -84.3874 -21.4294
15.0913 -82.6834 -22.3209
15.8636 -81.6573 -23.9411
16.581 -80.9662 -25.7483
17.4321 -80.6319 -27.5903
25.2145 -91.4226 -15.9117
25.3706 -91.1893 -17.7125
24.785 -89.5703 -18.8888
24.2535 -87.8982 -20.0171
23.5857 -86.1195 -20.8242
22.8629 -84.2836 -21.5045
22.0045 -82.6263 -22.425
21.1096 -81.5997 -23.9771
20.2784 -80.8933 -25.7513
19.4118 -80.4681 -27.577
IMAGE=Prioniturus_platurus
ID=55
SCALE=1.0
LM3=60  
13.67299819 -89.64245033 -44.02316104
6.162998401 -101.1865457 -25.41719879
5.056688412 -102.4006609 -16.21487805
8.258362762 -111.8923755 -11.40698338
11.39076448 -122.7914372 -18.97310047
-1.182412836 -132.5435476 -26.9875436
13.59761217 -115.2985217 -26.82108348
14.10184324 -127.3738378 -26.41904865
13.79728652 -138.9055511 -26.23782036
10.95223424 -139.4745966 -22.40241074
14.18551949 -141.887092 -21.70394877
14.33323401 -102.0944994 -15.20307018
14.61344185 -142.5087925 -14.30160359
22.08369683 -101.212156 -25.8955133
23.73654414 -102.4307096 -16.77608748
20.79878281 -111.9125482 -11.78374228
17.18279877 -122.8007543 -19.14711382
29.22075841 -132.5924545 -27.9009632
14.53289109 -115.3000262 -26.84918259
17.36103981 -139.4849059 -22.5949541
14.6721 -98.8787 -15.7958
14.606 -95.8132 -17.1337
14.5125 -93.3968 -19.4283
14.424 -91.0317 -21.7969
14.2054 -89.3002 -24.6415
14.2477 -88.1497 -27.7839
14.2347 -87.4366 -31.0484
13.9802 -87.2211 -34.3744
13.9787 -87.5456 -37.7026
13.8727 -88.3819 -40.9275
14.7734 -140.0505 -10.9359
14.6656 -136.9698 -8.1498
14.6617 -133.2437 -6.3618
14.7287 -129.1474 -5.6193
14.8156 -124.9739 -5.6768
14.7964 -120.8395 -6.257
14.7504 -116.8212 -7.3789
14.7187 -112.9812 -9.0183
14.6989 -109.3328 -11.0458
14.6155 -105.767 -13.2223
5.6938 -100.1659 -27.3721
6.0704 -99.1571 -29.349
6.5053 -98.0216 -31.2497
7.1998 -96.615 -32.8317
8.0318 -94.8838 -33.9952
8.9276 -93.0725 -35.0029
9.8846 -91.5082 -36.2798
10.667 -90.5107 -38.1035
11.4649 -89.9609 -40.1445
12.472 -89.6235 -42.1074
22.6021 -100.3803 -27.9291
22.121 -99.2699 -29.8467
21.5453 -98.1217 -31.7098
20.761 -96.7275 -33.2709
19.895 -94.968 -34.3831
18.958 -93.1373 -35.3345
17.891 -91.6004 -36.5707
16.956 -90.4577 -38.2858
16.1391 -89.8218 -40.2614
15.0556 -89.6945 -42.2229
IMAGE=Prosopeia_tabuensis
ID=56
SCALE=1.0
LM3=60  
17.00759277 -76.03015404 -19.1438725
10.16971868 -86.75664471 -9.058405119
9.506539026 -87.43448877 -1.622796259
13.4844137 -94.67800444 0.188441949
14.80785318 -100.2521166 -7.049997069
5.956433662 -104.8079297 -14.95163853
15.89853728 -94.64189798 -10.78973059
16.83956641 -102.1788197 -13.45092765
16.81166036 -109.5117236 -15.72860178
14.22634576 -111.4821157 -13.90823188
16.69513581 -113.6879741 -12.62235839
16.80034758 -87.62611817 -0.591258787
17.11242375 -116.2477427 -8.403163991
23.60566843 -86.77207481 -9.026001671
24.23141712 -87.45139909 -1.587284307
20.2282259 -94.68574916 0.204705985
18.92691617 -100.256847 -7.040063135
27.80585795 -104.833022 -14.89894433
17.86717138 -94.6441588 -10.78498284
19.51570174 -111.4881901 -13.89547556
16.9566 -85.3193 -0.5554
16.9196 -83.1536 -1.485
16.8098 -80.9984 -2.4366
16.8881 -79.1721 -3.9193
16.8515 -77.6688 -5.7398
16.9112 -76.4544 -7.7657
16.8039 -75.441 -9.8922
16.7702 -75.0521 -12.1908
16.8311 -75.0496 -14.547
16.9287 -75.3888 -16.8712
17.3257 -115.8843 -5.0898
17.3068 -114.4845 -2.035
17.2458 -112.4732 0.6568
17.1121 -109.7701 2.5903
17.1026 -106.6561 3.7876
17.1325 -103.3456 4.2992
16.9812 -100.006 4.1281
16.9407 -96.7254 3.4492
16.9661 -93.5049 2.4904
16.9827 -90.3367 1.3703
10.2621 -87.6307 -10.543
10.8105 -86.3511 -11.4945
11.1342 -84.8286 -12.2352
11.6569 -83.3686 -12.9309
12.2569 -81.819 -13.389
12.9307 -80.2885 -13.6559
13.719 -78.9702 -14.0533
14.4803 -77.949 -15.2134
15.232 -76.9893 -16.4061
15.9457 -76.3677 -17.8267
23.9307 -87.6558 -10.4737
23.3172 -86.5172 -11.6462
22.9159 -85.0864 -12.5419
22.4961 -83.4644 -12.9873
21.8905 -81.8621 -13.3189
21.168 -80.2997 -13.4856
20.317 -78.9158 -13.8752
19.473 -77.8471 -14.9444
18.7207 -77.0795 -16.3135
17.9943 -76.5 -17.7825
IMAGE=Psittacula_columboides
ID=57
SCALE=1.0
LM3=60  
4.547939211 -80.10429361 -25.76111659
-0.620086064 -88.29596818 -16.3024658
-1.016552115 -88.54626469 -11.05753816
0.354780377 -93.89170362 -8.409546243
2.841590906 -99.50666794 -15.24940513
-5.008433497 -104.0517257 -21.05471714
4.047148411 -94.71844609 -17.68154071
4.74201459 -101.2320832 -19.96597668
4.497411833 -108.0475017 -21.63512893
2.190987556 -109.1442002 -19.69679145
4.569116846 -111.2729775 -18.89510984
4.668030382 -88.70485298 -10.13714916
4.667572795 -113.4522686 -14.93688208
9.904221918 -88.30157011 -16.39910532
10.39666946 -88.55233977 -11.16234013
9.068505169 -93.8963418 -8.48956007
6.450534914 -99.50858893 -15.28254428
14.18778746 -104.0619436 -21.23098655
5.205615916 -94.71906273 -17.69217834
7.009099854 -109.1467648 -19.7410338
4.3529 -86.9474 -10.5312
4.4634 -85.3497 -11.5046
4.5335 -83.7889 -12.538
4.5253 -82.3517 -13.7227
4.4811 -81.2286 -15.2188
4.5523 -80.2428 -16.8001
4.4925 -79.5327 -18.5298
4.41 -79.1279 -20.3565
4.3759 -79.0975 -22.2222
4.5716 -79.2929 -24.0762
4.7468 -113.0759 -12.0889
4.7122 -111.82 -9.5032
4.5845 -109.8574 -7.3823
4.6475 -107.4235 -5.8303
4.5753 -104.692 -4.8817
4.9003 -101.8559 -4.6535
4.7428 -99.0081 -5.1239
4.5311 -96.2336 -5.9133
4.4156 -93.5962 -7.0908
4.6039 -91.0625 -8.4662
-1.5166 -88.4086 -17.443
-1.1687 -87.8846 -18.7623
-0.6555 -87.0411 -19.8206
-0.104 -85.9004 -20.5609
0.505 -84.6458 -21.039
1.1373 -83.378 -21.3908
1.7378 -82.0688 -21.6329
2.4479 -80.9257 -22.1709
3.1047 -80.1652 -23.2497
3.8177 -80.0378 -24.4819
10.2489 -88.2681 -17.6977
9.8771 -87.6727 -18.9423
9.3952 -86.7254 -19.876
8.865 -85.5711 -20.5308
8.2922 -84.3427 -21.0175
7.7683 -83.0361 -21.0497
7.2014 -81.8288 -21.2089
6.51 -80.9456 -22.1014
5.8174 -80.3301 -23.2039
5.1779 -80.1758 -24.468
IMAGE=Psittacula_cyanocephala
ID=58
SCALE=1.0
LM3=60  
11.65554318 -94.02931132 -36.60844863
3.231125716 -104.8349827 -18.67286805
2.285727081 -103.5963752 -9.599624775
6.634255728 -111.0534031 -7.755392376
8.578413628 -120.5033309 -13.68142226
-3.297192639 -128.6539199 -20.82740042
10.5646962 -114.1717367 -20.64330634
11.39927946 -125.1080219 -19.6999656
11.22436601 -134.7381455 -20.21827606
8.460388013 -135.7847017 -17.07413199
11.50377126 -137.6903167 -15.57854996
11.81814313 -103.7565359 -7.18697055
11.4662413 -138.0180847 -8.362488716
20.15662915 -105.0227431 -18.86167298
21.33140872 -103.8076556 -9.812080411
16.86076105 -111.1668493 -7.86946961
14.57577685 -120.5698618 -13.74832318
26.10532823 -128.9800922 -21.15538718
12.57563762 -114.1940448 -20.66573851
14.27911191 -135.8492508 -17.13904018
11.6653 -100.2304 -7.3426
11.7669 -97.1718 -9.0611
11.7148 -94.3686 -11.1755
11.7389 -92.185 -13.9377
11.7367 -90.5229 -17.0296
11.7557 -89.4993 -20.3933
11.7996 -89.1608 -23.8907
11.834 -89.3045 -27.4154
11.8114 -90.1514 -30.8331
11.7419 -91.6017 -34.0432
11.4464 -135.7852 -5.6944
11.326 -133.0966 -3.4834
11.3961 -130.0743 -1.7863
11.3676 -126.7232 -0.9026
11.4177 -123.2559 -0.6396
11.4643 -119.7752 -0.6961
11.6408 -116.4276 -1.6383
11.6075 -113.1983 -2.9292
11.5407 -109.889 -4.0119
11.5068 -106.6878 -5.3316
2.7009 -103.8518 -20.723
3.3081 -102.6261 -22.5664
4.0511 -101.2461 -24.2875
4.7776 -99.7012 -25.8801
5.6663 -97.8291 -26.9201
6.6269 -95.813 -27.4237
7.5968 -94.3351 -28.943
8.7479 -93.1954 -30.6179
9.6336 -92.8485 -32.714
10.4966 -93.0591 -34.829
20.4477 -104.0583 -20.8995
19.89 -102.9975 -22.7903
19.2203 -101.66 -24.4727
18.6131 -100.0713 -25.9809
17.9326 -98.0558 -26.685
16.9015 -96.229 -27.5608
15.792 -94.8959 -29.0044
14.767 -93.9446 -30.778
13.8623 -93.3716 -32.7783
12.9238 -93.4965 -34.7987
IMAGE=Psittacula_eupatria
ID=59
SCALE=1.0
LM3=60  
14.63051349 -92.66544829 -33.84142645
8.618879348 -104.0850604 -22.49168338
7.920956733 -105.7216155 -15.69610572
11.55122584 -112.2581802 -14.81811866
12.88814533 -119.4770389 -22.40373142
3.525067425 -123.9920823 -30.18200318
14.19546329 -113.482428 -25.3417612
14.76730682 -121.3035452 -28.02384351
14.51707718 -129.819574 -30.77635079
11.90484146 -131.304304 -27.97123839
14.47029395 -133.6181397 -27.18002817
14.9806389 -106.0749281 -14.55698867
14.51754468 -135.9419165 -22.28251163
21.03533757 -104.1748801 -22.72488533
21.96418852 -105.8232031 -15.95986122
18.2752944 -112.3068216 -14.94440797
16.55023279 -119.5035301 -22.47251157
25.54837193 -124.1513972 -30.59563786
15.22034995 -113.489842 -25.3610103
17.15264498 -131.3422662 -28.06980096
14.8884 -103.701 -15.0298
14.9456 -101.4461 -15.9183
14.9328 -99.2332 -16.9108
14.9196 -97.3125 -18.3226
14.9083 -95.715 -20.1472
14.8276 -94.4116 -22.1733
14.7948 -93.438 -24.389
14.8121 -92.6459 -26.6748
14.7326 -92.1999 -29.0549
14.8984 -92.2312 -31.47
15.0312 -135.5804 -18.9229
15.1481 -133.9994 -15.9328
15.0434 -131.8242 -13.318
15.0143 -129.1042 -11.2671
15.126 -125.8758 -10.214
15.1328 -122.4765 -10.0351
15.0946 -119.1331 -10.7145
14.9253 -115.8219 -11.5438
14.9403 -112.4781 -12.2491
14.8638 -109.1778 -13.1345
8.5926 -104.5524 -24.2384
8.7471 -103.6224 -25.6158
8.9035 -102.3128 -26.8286
9.052 -100.7451 -27.6848
9.5863 -99.1851 -28.3844
10.3231 -97.5765 -28.7198
11.0747 -95.9717 -29.041
11.9362 -94.5897 -29.7147
12.828 -93.5899 -30.8666
13.69 -93.0442 -32.344
21.3075 -104.6088 -24.4439
21.3074 -103.4504 -25.8271
21.0115 -102.0666 -26.8293
20.4018 -100.5652 -27.6165
19.8128 -99.0292 -28.3537
19.2141 -97.4122 -28.8494
18.3812 -95.8953 -29.3071
17.4203 -94.5097 -29.939
16.6754 -93.5453 -31.1057
15.8899 -93.1578 -32.6469
IMAGE=Psittacula_krameri
ID=60
SCALE=1.0
LM3=60  
19.0896608 -82.36060515 -26.11121045
12.50319642 -93.31507564 -16.07796077
11.53997642 -92.30598567 -9.065545261
13.66343392 -99.1046411 -6.422559243
16.6987278 -105.1037521 -14.20228214
8.086158873 -110.2388718 -20.86851844
18.35754651 -99.32244396 -15.63161726
19.2841672 -106.4918401 -18.46337703
19.13656665 -114.5092355 -21.36735134
16.49288048 -115.9435648 -18.99538734
19.20335433 -118.4150108 -18.41713766
18.90525412 -92.496631 -6.984882661
18.79864001 -120.5291765 -13.54146954
25.55557338 -93.29963373 -15.85843404
26.2800436 -92.2885471 -8.817633427
24.08499608 -99.09231163 -6.24727995
21.32723669 -105.0982763 -14.12443567
30.17123121 -110.2127436 -20.49707164
19.70375135 -99.3208513 -15.60897557
21.71979206 -115.937381 -18.9074764
19.0811 -90.3482 -7.4242
19.0128 -88.5223 -8.6505
19.0113 -86.8956 -10.142
18.9936 -85.4391 -11.7932
18.9428 -84.14 -13.5762
18.9147 -82.8863 -15.3907
18.8773 -82.0947 -17.451
18.8156 -81.6814 -19.6129
18.7934 -81.5975 -21.8073
18.8418 -81.7772 -23.9968
18.7565 -119.621 -10.5576
18.8676 -118.0194 -7.8915
18.9066 -115.9804 -5.5796
18.9005 -113.3079 -4.0235
18.93 -110.3438 -3.1091
18.8249 -107.2484 -2.8102
18.8701 -104.1342 -2.9191
18.8741 -101.0519 -3.3901
19.0243 -98.0357 -4.1699
18.9348 -95.1458 -5.3383
12.3803 -92.4854 -17.6031
12.5116 -91.4819 -18.9419
13.0346 -90.1882 -19.9806
13.4603 -88.8482 -20.9856
14.0301 -87.2609 -21.3556
14.957 -85.8239 -21.0313
15.9162 -84.4243 -20.7269
16.7516 -83.3894 -21.7966
17.3847 -82.7872 -23.2983
17.815 -82.4806 -24.9466
25.8124 -92.582 -17.4443
25.6197 -91.5444 -18.7542
25.1132 -90.2809 -19.8691
24.6122 -88.9495 -20.8966
23.9541 -87.4618 -21.4056
23.1411 -86.0426 -20.7569
22.1045 -84.6544 -20.6855
21.137 -83.5569 -21.6115
20.3342 -82.8682 -22.9599
19.9882 -82.7615 -24.6757
IMAGE=Psittaculirostris_edwardsii
ID=61
SCALE=1.0
LM3=60  
22.07421341 -90.22710565 -27.31215757
16.41570146 -101.3441753 -19.23408535
15.97081011 -102.3994664 -12.395949
19.25688776 -109.0712535 -11.16644862
20.23766902 -114.7896913 -18.21207716
10.82798181 -118.0323389 -24.17387019
21.49302299 -107.7750299 -21.07481352
21.91083449 -115.876952 -23.24912924
21.75165584 -123.2497694 -25.86944599
19.0768536 -124.7215592 -23.43508193
21.80808579 -127.0453785 -23.30036829
22.31494642 -102.330999 -12.01260941
21.84659294 -130.1029617 -17.6718557
27.87788942 -101.4681708 -19.49833527
28.61447628 -102.5362429 -12.68743678
25.24505681 -109.1360322 -11.3045002
23.81725524 -114.8284145 -18.29460113
32.86992579 -118.270784 -24.68202638
22.5832865 -107.7868241 -21.09994851
24.5211568 -124.7804545 -23.56059519
21.9543 -100.324 -12.1643
21.9409 -98.3317 -12.6626
21.9803 -96.4556 -13.4745
22.0203 -94.7513 -14.6152
21.9332 -93.2506 -16.0111
21.9195 -91.8923 -17.549
21.9316 -90.8904 -19.3251
21.9281 -90.1895 -21.2444
21.9182 -89.8804 -23.2738
21.905 -89.7508 -25.3253
21.8494 -129.6529 -14.462
21.843 -128.2243 -11.5677
21.8621 -126.1789 -9.0983
21.8355 -123.4984 -7.3259
21.8228 -120.4163 -6.4272
21.8427 -117.1996 -6.0466
21.9118 -114.0368 -6.7457
21.9941 -110.9958 -7.8532
22.0221 -107.938 -8.9277
22.1291 -104.9238 -10.0765
15.8107 -100.9602 -20.6306
15.9895 -99.9014 -21.5698
16.389 -98.5726 -22.2914
16.7228 -97.1414 -22.8306
17.2961 -95.746 -22.8731
18.0578 -94.4573 -22.6707
18.6815 -93.1194 -23.1709
19.4072 -92.0611 -24.0465
20.0706 -91.4499 -25.328
20.9148 -90.8914 -26.4886
28.1781 -100.6492 -20.729
27.9893 -99.4413 -21.5315
27.6261 -98.1609 -22.2389
27.1857 -96.8454 -22.7846
26.5629 -95.5004 -22.8934
25.8654 -94.2363 -22.6849
25.0807 -93.0701 -23.2103
24.3956 -92.0239 -24.0376
23.7623 -91.4474 -25.2758
23.1627 -90.9257 -26.536
IMAGE=Psittinus_cyanurus
ID=62
SCALE=1.0
LM3=60  
17.7658726 -82.71846192 -25.56508796
13.57274941 -97.15465699 -16.5019856
12.82445311 -99.86088309 -10.59951763
15.8804374 -105.9500458 -7.484844791
16.57429251 -113.3987535 -15.76064104
7.287199253 -117.7117501 -23.51187558
17.36091076 -106.33163 -20.3663058
18.1547351 -114.9164792 -21.7465091
18.00710198 -124.0572371 -24.01673009
15.79625431 -125.4158162 -20.90737056
18.20289708 -127.5203752 -20.87607389
18.18832544 -99.77368542 -10.1078544
18.34975074 -129.751324 -15.07888753
22.54490383 -97.08944138 -16.69457219
23.58501499 -99.78266814 -10.83049225
20.7542866 -105.9146194 -7.58946158
19.81427632 -113.3752031 -15.83018704
28.82191402 -117.5552214 -23.97411656
18.72816225 -106.3216919 -20.39565375
20.54528728 -125.381297 -21.00930818
17.9712 -97.3856 -10.111
17.9084 -95.0051 -10.3602
17.9539 -92.6969 -11.0008
17.8977 -90.5032 -11.942
17.8689 -88.4582 -13.1935
17.8292 -86.5788 -14.6446
17.8128 -85.1006 -16.5205
17.7383 -83.9203 -18.6006
17.7709 -83.037 -20.8233
17.8255 -82.5662 -23.174
18.1952 -129.0641 -11.6438
18.1715 -127.7081 -8.4297
18.0993 -125.4986 -5.7591
18.1934 -122.5153 -3.9807
18.0983 -119.1427 -3.0994
18.0915 -115.6424 -3.221
18.093 -112.1993 -3.8473
18.0731 -108.8707 -4.9303
18.0499 -105.6827 -6.3739
17.9037 -102.6532 -8.127
13.3894 -96.4835 -18.07
13.4075 -94.8905 -18.8014
13.6843 -93.214 -19.2588
13.8856 -91.5303 -19.7263
14.2943 -89.8495 -20.0527
14.7278 -88.169 -20.346
15.3541 -86.5375 -20.5463
15.8355 -85.1269 -21.4304
16.2204 -84.1253 -22.8249
16.7604 -83.319 -24.251
22.6236 -96.2515 -18.1619
22.3823 -94.6774 -18.8115
22.0526 -93.0615 -19.3122
21.7846 -91.4211 -19.7701
21.4093 -89.7711 -20.098
20.9509 -88.1238 -20.3189
20.3194 -86.561 -20.6805
19.6881 -85.2793 -21.5898
19.1725 -84.2366 -22.8551
18.6342 -83.4055 -24.2436
IMAGE=Purpureicephalus_spurius
ID=63
SCALE=1.0
LM3=60  
12.89784136 -96.08726529 -44.68037526
3.406011954 -110.261524 -26.45507324
2.998889145 -110.7940034 -16.11921845
10.03019105 -120.8121952 -16.50146357
10.12663037 -129.0870318 -22.90143888
-3.370070606 -135.8361866 -32.9881117
12.32370545 -121.7168602 -29.45388731
12.58992346 -131.7490514 -30.4623156
12.59534434 -142.1456484 -33.18799651
9.624093141 -144.3323031 -29.08882127
12.57717527 -146.3952771 -28.36239202
13.04569829 -110.9120843 -14.92721987
12.22286218 -148.6879123 -20.54185286
22.39358312 -110.4947337 -26.56127846
22.90308418 -111.0384713 -16.23055072
15.62402121 -120.8808999 -16.53275214
15.25280485 -129.1499927 -22.93011166
28.46601385 -136.2272047 -33.16618388
13.1642536 -121.727184 -29.45858884
15.31153093 -144.4021575 -29.12063342
13.3527 -107.305 -14.9572
13.1487 -104.0189 -16.6347
13.0297 -100.8154 -18.4374
13.027 -98.0249 -20.8375
13.0058 -95.7622 -23.7539
13.0697 -94.1246 -27.0477
13.065 -93.209 -30.6011
12.9544 -92.8294 -34.2554
12.7343 -93.2165 -37.9112
12.8139 -94.3187 -41.436
12.4459 -147.2389 -16.8248
12.5924 -144.7411 -13.6714
12.4876 -141.5565 -11.227
12.7205 -137.8496 -9.7641
12.6313 -133.9041 -9.0217
12.5911 -129.8921 -8.9003
12.7771 -125.8999 -9.2924
12.7656 -121.9809 -10.1897
12.7687 -118.1704 -11.4851
12.7986 -114.4617 -13.0446
2.6167 -110.6476 -28.8551
3.1854 -109.5036 -30.9424
3.82 -107.4683 -32.3522
4.6834 -105.4275 -33.6211
5.4714 -103.3129 -34.8202
6.4877 -101.1426 -35.6999
7.8564 -99.2285 -36.6976
9.1727 -97.7578 -38.2811
10.3579 -96.8873 -40.3373
11.5245 -96.4233 -42.5512
23.2359 -110.6035 -28.7703
22.6063 -109.3005 -30.8181
21.9693 -107.2371 -32.1814
21.2112 -105.1806 -33.4912
20.2689 -103.1638 -34.7278
19.3025 -100.9775 -35.6172
17.9349 -99.0827 -36.6473
16.6198 -97.6433 -38.2574
15.4362 -96.8105 -40.3276
14.2701 -96.3858 -42.5474
IMAGE=Tanygnathus_lucionensis
ID=64
SCALE=1.0
LM3=60  
19.06801725 -77.70856696 -48.94625445
7.394712491 -97.7607169 -25.4594871
7.501584978 -99.94731073 -12.85049838
15.15502194 -109.552835 -11.59044091
14.80719994 -120.8736813 -17.38952679
2.031064449 -128.8511597 -27.43956359
17.57079462 -107.3922269 -24.54669588
18.20463051 -126.8775555 -25.7277395
17.76009786 -138.4274165 -25.92201893
15.29839602 -138.6669687 -21.11229981
18.20752081 -141.2260055 -19.81907718
19.10899296 -99.4736301 -11.09154118
17.86111625 -142.3597598 -12.75993173
30.43841132 -98.33482531 -25.80707983
30.60292647 -100.5228552 -13.1989606
22.52222714 -109.7363808 -11.70156833
22.13104544 -121.0561469 -17.50000018
34.18542782 -129.6522503 -27.92458221
19.82758156 -107.4484522 -24.58073741
20.64261904 -138.8001142 -21.19291244
19.0533 -94.6748 -11.0197
19.2496 -90.092 -12.5693
19.2577 -85.8733 -14.8494
19.2287 -82.0812 -17.8555
19.188 -79.0142 -21.5543
19.1428 -76.6939 -25.7866
19.0572 -75.1505 -30.351
19.0326 -74.1715 -35.0931
19.0378 -74.4095 -39.9198
19.1752 -75.5334 -44.6178
18.1451 -139.6493 -9.4027
18.4091 -136.2573 -6.7295
18.6178 -132.4626 -4.6761
18.7366 -128.3216 -3.4846
18.8995 -124.0245 -3.2454
19.0776 -119.7391 -3.77
19.2118 -115.5345 -4.7913
19.3199 -111.3925 -6.0556
19.2264 -107.2751 -7.4047
19.163 -103.2431 -8.9538
6.7696 -96.9761 -28.6571
7.3076 -95.2176 -31.3712
8.1859 -93.0922 -33.7764
9.3358 -90.5001 -35.4537
10.6889 -87.633 -36.499
11.9612 -84.7458 -37.161
13.1339 -82.0511 -38.0609
14.5038 -80.1643 -40.4503
15.9133 -78.9148 -43.2091
17.204 -78.1476 -46.196
30.8882 -97.4692 -28.9642
30.2272 -95.7425 -31.6813
29.5019 -93.63 -34.0359
28.6354 -90.8207 -35.5056
27.5591 -87.951 -36.7349
26.4085 -85.0062 -37.3169
25.1845 -82.3402 -38.5938
23.7607 -80.4859 -40.895
22.4751 -79.2059 -43.6442
21.0977 -78.7968 -46.5767
IMAGE=Tanygnathus_megalorynchos
ID=65
SCALE=1.0
LM3=60  
15.43328386 -103.5282587 -42.31588498
6.996627506 -119.891228 -24.66416043
6.279895812 -121.2285558 -15.20423252
11.92388666 -130.9924694 -14.51632727
14.18972317 -139.3134242 -23.67719855
1.086409192 -145.4136612 -34.1887952
15.26115578 -130.6261859 -28.79730037
16.65307775 -141.0651381 -31.70351786
16.95228936 -150.6211811 -36.11791006
14.23170485 -153.120668 -32.65753642
17.36623274 -155.7767893 -32.00523289
15.70787618 -121.0752723 -13.78396627
17.2509013 -160.2471469 -25.30716611
24.58125878 -119.246407 -24.44802443
25.16158142 -120.5361724 -14.97215418
20.23257171 -130.6877935 -14.41420367
18.80770322 -139.1440849 -23.62043809
32.57660978 -144.258929 -33.80174324
17.22898411 -130.5540265 -28.77311343
19.99737445 -152.9092434 -32.58666949
15.9169 -117.4734 -14.0617
15.8017 -114.0433 -15.1633
15.8319 -110.8617 -16.855
15.9417 -108.0048 -19.0396
15.6806 -105.6581 -21.7704
15.6493 -103.7576 -24.8245
15.5509 -102.4635 -28.1806
15.556 -101.7559 -31.7294
15.5556 -101.7176 -35.345
15.6566 -102.324 -38.9108
17.0843 -159.2196 -21.0335
17.2784 -157.2949 -17.0849
17.1734 -154.535 -13.7187
16.8756 -151.0318 -11.1715
16.6981 -146.8909 -9.7921
16.5488 -142.5302 -9.3739
16.383 -138.1489 -9.662
16.2066 -133.8258 -10.4311
16.0236 -129.5466 -11.4444
15.9545 -125.2673 -12.4596
6.56 -120.2448 -27.2593
6.8412 -118.4646 -29.1778
7.4416 -116.1626 -30.3556
8.2305 -113.8251 -31.3376
9.23 -111.4707 -32.0332
10.1979 -109.1364 -32.8391
11.2221 -106.8522 -33.7227
12.3054 -105.0807 -35.3119
13.1716 -103.9913 -37.5618
14.1985 -103.5997 -39.9662
25.4399 -120.0692 -26.9086
25.2071 -118.6499 -29.1745
24.4235 -116.4617 -30.612
23.5672 -114.101 -31.6673
22.5232 -111.699 -32.4315
21.3787 -109.318 -33.1301
20.1172 -107.0992 -34.0922
18.4604 -105.2788 -35.2086
17.9613 -104.249 -37.5613
16.8759 -103.8187 -40.013
IMAGE=Tanygnathus_sumatranus
ID=66
SCALE=1.0
LM3=60  
21.29892942 -95.29361345 45.82768409
15.16809351 -107.2711963 60.13806523
14.53639543 -106.2757334 66.95520881
17.47157597 -114.9887854 70.0644304
19.16580322 -124.9192711 62.1403023
9.181560058 -130.5071208 53.62982183
20.81975549 -117.1102549 59.67563086
21.49006301 -126.7751879 57.16422802
21.4721085 -138.3903618 54.48744376
18.07149122 -139.4792335 58.04474673
21.45084121 -142.4919561 59.45791965
21.25460607 -105.9904013 68.72584139
21.49967372 -144.1495563 64.46439757
27.45340697 -107.2086264 60.1870548
28.02054616 -106.2070577 67.00897893
25.14956389 -114.9496809 70.09504755
23.61982215 -124.8965865 62.15806338
33.72801691 -130.382104 53.72770458
21.9061236 -117.104722 59.67996292
24.89500806 -139.4444809 58.07195655
21.3421 -103.6059 67.865
21.2055 -101.6124 66.2896
21.0879 -99.8964 64.4024
21.0705 -98.2405 62.4572
21.054 -96.6968 60.4249
20.977 -95.4279 58.2147
20.9554 -94.5946 55.7996
20.9414 -94.1329 53.3019
20.938 -94.1785 50.7618
20.9662 -94.4993 48.233
21.583 -142.4049 68.2314
21.5444 -139.774 71.4161
21.5142 -136.6367 74.0778
21.6166 -132.8205 75.6156
21.633 -128.7445 76.1748
21.5363 -124.5991 76.054
21.4942 -120.4542 75.8135
21.3449 -116.3541 75.2244
21.4412 -112.4524 73.8322
21.5128 -108.9732 71.6029
15.1524 -107.0768 58.1076
15.5124 -106.2305 56.3039
16.0773 -105.0068 54.8861
16.8384 -103.3894 53.9049
17.4506 -101.6526 53.0868
17.9168 -99.7243 52.6592
18.5056 -97.8224 52.3559
19.1224 -96.3545 51.1701
19.5751 -95.6058 49.357
20.0507 -95.5943 47.4127
27.4909 -106.995 58.172
27.0758 -106.1377 56.3976
26.4784 -104.9148 55.0041
25.6861 -103.3205 54.037
24.938 -101.6799 53.1593
24.3559 -99.7938 52.7345
23.6877 -97.919 52.4476
22.9505 -96.4316 51.3929
22.4246 -95.5945 49.6586
22.0822 -95.5748 47.6752
IMAGE=Chalcopsitta_atra
ID=67
SCALE=1.0
LM3=60  
18.00109859 -78.32216902 -29.52264689
13.29201643 -90.3393269 -17.32935018
13.49138163 -89.69936588 -12.80211032
16.02711652 -97.13096745 -9.438163918
16.23357124 -104.7903828 -14.89012052
8.416591146 -108.9060029 -20.00220591
17.48446998 -98.60411247 -16.5654937
17.55117584 -107.3904937 -18.93585012
17.22311494 -116.9472445 -20.45882712
14.22105529 -118.0314272 -18.05560738
17.35533748 -120.175822 -16.72899585
18.11173246 -90.01647629 -12.23818575
17.44465544 -121.5252586 -12.91960814
22.70041786 -90.55828647 -17.57043852
22.76302303 -89.91514266 -13.03969422
20.06005838 -97.22482518 -9.541507219
19.21893677 -104.8598605 -14.9666199
26.56419265 -109.3283478 -20.46723446
18.17287148 -98.62013348 -16.58313384
20.44902579 -118.1763693 -18.21519784
18.0296 -88.0331 -12.9076
18.0699 -86.1913 -13.9065
18.11 -84.4087 -15.01
18.1307 -82.7497 -16.2669
18.1733 -81.2442 -17.726
18.1656 -79.9844 -19.3872
18.1081 -79.069 -21.2612
18.1065 -78.5058 -23.2777
18.1323 -78.2288 -25.3354
18.1351 -78.3146 -27.4297
17.6632 -120.2676 -9.6533
17.6316 -118.1617 -6.9376
17.7437 -115.3493 -4.9078
17.9918 -112.1374 -3.6197
17.9238 -108.656 -3.3912
17.9461 -105.226 -3.9439
18.0663 -101.903 -5.0476
17.9416 -98.6253 -6.2818
18.0784 -95.5827 -8.0182
17.9856 -92.6268 -9.8997
12.9488 -90.6083 -19.1473
13.2052 -89.4817 -20.5869
13.7066 -87.9913 -21.5235
14.3163 -86.2854 -21.985
14.8837 -84.574 -22.4733
15.5413 -82.8536 -22.791
16.1165 -81.1155 -23.1698
16.5353 -79.7992 -24.3273
16.8935 -79.3075 -26.0929
17.4215 -78.7941 -27.809
23.0465 -90.4329 -19.3024
22.6083 -89.2383 -20.5973
22.2011 -87.6205 -21.3629
21.7152 -85.93 -21.8956
21.1605 -84.2398 -22.372
20.588 -82.5499 -22.8173
19.9872 -80.8361 -23.1253
19.5719 -79.8126 -24.4986
19.2823 -79.2971 -26.2348
18.7285 -78.8469 -27.9138
IMAGE=Charmosyna_papou
ID=68
SCALE=1.0
LM3=60  
3.598210194 -76.42187895 -23.17545686
0.25540481 -85.18474172 -16.12930917
0.440000464 -85.62783743 -12.9180451
2.404685185 -91.28400373 -10.5833165
2.874253516 -96.04975523 -15.2745915
-3.318356308 -98.56491099 -19.41456178
3.347138017 -91.19535935 -16.69850618
4.236204756 -97.25145587 -18.90513025
4.229263296 -103.7698725 -20.706153
2.108883273 -104.7439327 -18.94299967
4.260319375 -106.7530546 -18.69226427
3.955374551 -85.34534553 -12.40824496
3.978212472 -108.8430258 -14.92399745
7.484439219 -85.07396992 -16.12806302
7.312399454 -85.52253043 -12.91686042
5.521132725 -91.23624984 -10.58277928
5.199420537 -96.01412628 -15.27419068
11.46761188 -98.33834293 -19.41201294
4.578514236 -91.17649075 -16.69829392
6.232078187 -104.6807522 -18.94228891
3.7744 -84.0164 -12.8058
3.8066 -82.7351 -13.3738
3.8797 -81.4954 -14.0252
3.8564 -80.2461 -14.6559
3.8806 -79.2994 -15.6362
3.9186 -78.2939 -16.613
3.7691 -77.5651 -17.796
3.6936 -77.0298 -19.0676
3.8089 -76.7227 -20.3972
3.6875 -76.5506 -21.7818
4.196 -107.874 -12.5362
4.3242 -106.4587 -10.3853
4.3691 -104.5166 -8.6889
4.3155 -102.157 -7.7375
4.2027 -99.6302 -7.287
4.136 -97.0635 -7.3749
4.1686 -94.524 -7.8574
4.1382 -92.0621 -8.6021
4.0901 -89.7224 -9.7014
4.0367 -87.4752 -10.9561
-0.2043 -84.6397 -17.0922
-0.2004 -83.8669 -17.9557
0.2665 -82.8749 -18.4186
0.6919 -81.8413 -18.8498
1.2151 -80.7819 -18.9895
1.7877 -79.7324 -19.0676
2.2242 -78.6795 -19.3822
2.582 -77.8186 -20.0852
2.9131 -77.1958 -21.0346
3.1862 -76.8578 -22.1382
7.7719 -84.5505 -17.1649
7.6732 -83.7547 -18.0218
7.1727 -82.7583 -18.4557
6.7434 -81.7277 -18.8859
6.1992 -80.6732 -18.9961
5.6134 -79.6329 -19.0739
5.1839 -78.5849 -19.4164
4.819 -77.7545 -20.1538
4.4976 -77.1731 -21.1237
4.1358 -76.8346 -22.1894
IMAGE=Charmosyna_placentis
ID=69
SCALE=1.0
LM3=60  
19.24332734 -77.83215177 -31.05133676
13.4956171 -93.363402 -19.48713377
12.95303494 -93.84623376 -13.04984797
16.03069879 -102.7172885 -12.34165958
17.32516019 -109.3635564 -20.26462451
8.599149336 -114.6064969 -28.78421709
18.69282657 -102.427224 -21.68026508
19.52191921 -110.2851102 -25.81363793
19.77545391 -120.3782805 -29.89902717
16.41352809 -122.5984614 -27.04575923
19.60738847 -125.0598421 -25.96442767
18.93606638 -93.06533294 -12.50329631
19.73960926 -127.351708 -21.05315272
24.77593686 -93.21301932 -19.20603213
25.00994258 -93.68549806 -12.74939403
22.13826245 -102.635866 -12.18946123
21.41749407 -109.3089998 -20.16264497
30.69352863 -114.3119474 -28.23363286
19.93771421 -102.4106278 -21.64924292
23.01796687 -122.5104148 -26.88117892
18.9854 -90.7839 -13.3858
19.0448 -88.4936 -14.2422
19.0644 -86.2432 -15.2019
19.0514 -84.0933 -16.3537
19.0022 -82.1227 -17.7917
19.0083 -80.4374 -19.5497
19.0937 -79.0756 -21.5743
19.0909 -78.0814 -23.7852
19.1367 -77.6087 -26.1807
19.0916 -77.5686 -28.6236
19.5603 -125.9008 -17.5799
19.512 -124.2962 -14.1921
19.3189 -121.7882 -11.437
19.1875 -118.5452 -9.5768
19.174 -114.8974 -8.6601
19.092 -111.1521 -8.2867
19.1336 -107.3881 -8.3572
19.0468 -103.6523 -8.8391
18.9806 -99.9598 -9.5828
18.9573 -96.3611 -10.6746
13.1508 -92.9199 -21.4781
13.5818 -91.6037 -22.9827
14.1906 -89.7596 -23.6679
14.7427 -87.8372 -24.1876
15.3597 -85.8859 -24.454
15.941 -83.9066 -24.6016
16.5304 -81.9402 -24.8533
17.1512 -80.2494 -25.8349
17.645 -79.1761 -27.5006
18.3522 -78.5104 -29.312
25.0815 -92.8348 -21.1983
24.6348 -91.5214 -22.692
23.9974 -89.6857 -23.393
23.4374 -87.7627 -23.8716
22.8977 -85.7962 -24.1975
22.3851 -83.7996 -24.2141
21.7362 -81.8891 -24.6241
21.2368 -80.2606 -25.7681
20.7417 -79.2869 -27.5079
20.0613 -78.4807 -29.2687
IMAGE=Eos_bornea
ID=70
SCALE=1.0
LM3=60  
22.51000971 -74.9042598 -32.22154964
16.40996163 -90.53589124 -20.27967057
15.59583638 -91.73697869 -13.75274058
18.97256333 -99.86740837 -12.45558486
19.61800802 -108.5166323 -20.41105132
9.786015826 -112.3995682 -27.91650607
21.58135606 -100.7480841 -22.44533514
22.2536613 -110.6045155 -26.24837935
22.39244904 -120.5442778 -28.83196355
19.4968005 -122.330107 -25.15341272
22.1075679 -124.1965043 -25.15922
22.2477169 -91.42611105 -12.46890251
22.47574648 -126.4838404 -18.96570914
28.28454342 -90.56053717 -20.21539964
29.02297698 -91.76484699 -13.68006645
25.59868716 -99.88116103 -12.4197211
25.00349849 -108.52781 -20.38190246
34.89995577 -112.4516927 -27.78057737
23.09454917 -100.7512248 -22.43714502
25.11869363 -122.3417754 -25.12298434
22.4305 -88.9244 -13.1261
22.364 -86.566 -14.2183
22.4097 -84.2506 -15.4021
22.4959 -81.9779 -16.6634
22.5573 -79.8358 -18.1149
22.5364 -78.0666 -20.0078
22.4741 -76.6662 -22.1927
22.5109 -75.5508 -24.542
22.3693 -74.8925 -27.0503
22.2656 -74.7102 -29.6393
22.6107 -124.9978 -15.5027
22.6593 -122.9356 -12.3535
22.6451 -120.0906 -9.8725
22.5098 -116.6999 -8.2673
22.5806 -112.9818 -7.6832
22.5449 -109.212 -7.6305
22.53 -105.4389 -7.6728
22.3823 -101.6959 -8.1306
22.3061 -98.0257 -9.0083
22.3143 -94.4673 -10.2338
15.8679 -90.2792 -22.3827
16.1432 -89.3228 -24.164
16.8653 -87.4423 -24.903
17.6177 -85.4104 -25.1575
18.1986 -83.3211 -25.4269
18.7996 -81.2269 -25.6034
19.4208 -79.1604 -25.9408
20.1203 -77.3665 -26.838
20.7197 -76.1488 -28.516
21.3085 -75.3688 -30.4544
28.7528 -90.4253 -22.3454
28.3197 -89.4649 -24.1378
27.57 -87.6943 -25.0007
26.8647 -85.6535 -25.2773
26.2834 -83.5635 -25.5303
25.7406 -81.4555 -25.7089
25.1632 -79.3582 -25.909
24.5336 -77.5283 -26.7205
23.9226 -76.2819 -28.368
23.457 -75.5234 -30.3522
IMAGE=Eos_cyanogenia
ID=71
SCALE=1.0
LM3=60  
18.85202251 -80.55547268 -29.04924492
14.52904829 -93.14531313 -17.57586376
14.3246116 -93.47289498 -12.46598287
16.38107014 -100.4236196 -9.845641512
17.39596126 -108.8969069 -15.96385212
9.478439631 -113.3309371 -21.75141868
18.79497282 -101.6649087 -17.95037163
19.05399469 -111.0879408 -20.49333587
19.26504009 -121.5149934 -22.56582916
16.95391341 -122.3679401 -18.97149453
19.30377712 -124.3097235 -18.14106546
19.55723015 -93.260302 -11.54094316
19.35195854 -125.6326016 -13.23058967
24.01204859 -93.14002759 -17.89985607
24.56513018 -93.46718722 -12.81585624
22.70004968 -100.4200976 -10.06153318
21.27938327 -108.8947424 -16.09653153
28.78836447 -113.3201743 -22.41115367
19.73999955 -101.6643819 -17.98265903
21.53012317 -122.3653894 -19.12784344
18.9757 -91.2158 -12.1893
18.9059 -89.2266 -13.1533
18.861 -87.2885 -14.2395
18.763 -85.3855 -15.3814
18.7712 -83.626 -16.7256
18.7981 -82.2115 -18.4309
18.7803 -81.124 -20.357
18.82 -80.4426 -22.4623
18.8461 -80.0925 -24.6456
18.8888 -80.1717 -26.8606
19.3154 -124.0076 -10.0774
19.2684 -121.961 -7.1836
19.2258 -119.245 -5.0225
19.2169 -115.966 -3.8223
19.2647 -112.4435 -3.5271
19.2972 -108.938 -3.936
19.3544 -105.4944 -4.779
19.3208 -102.1608 -5.9709
19.3805 -98.9758 -7.5231
19.4102 -95.7873 -9.0771
14.083 -92.5863 -19.2673
14.0973 -91.687 -20.7669
14.5607 -90.2951 -21.8258
15.0948 -88.7127 -22.5698
15.7085 -87.0314 -22.9372
16.2524 -85.2824 -22.846
16.809 -83.6134 -23.1328
17.2975 -82.1385 -24.0888
17.6818 -81.3959 -25.6985
18.2214 -80.8408 -27.3483
24.1335 -92.6875 -19.6803
23.8223 -91.7514 -21.1547
23.2887 -90.3823 -22.1668
22.7267 -88.7107 -22.6824
22.1583 -86.9761 -22.9163
21.5608 -85.2574 -22.9957
20.9195 -83.5606 -23.1073
20.3969 -82.1365 -24.0714
19.9846 -81.3588 -25.6745
19.4999 -80.8187 -27.3462
IMAGE=Eos_squamata
ID=72
SCALE=1.0
LM3=60  
15.58994404 -98.23037579 -33.86417423
11.56790452 -108.7215389 -25.13129204
11.40496747 -108.2635103 -21.00692271
12.70238747 -115.5426592 -19.41104693
14.37839283 -120.9970752 -26.599521
5.973904777 -124.1976492 -32.01195682
15.33074359 -115.5469828 -27.50721496
16.0107686 -122.5354152 -31.28524495
16.00725655 -130.3925208 -34.20941629
13.45682435 -131.6559205 -31.96040593
16.06608127 -134.503715 -31.63017791
16.22769759 -108.475767 -20.30865592
16.61753523 -136.7895048 -26.91560982
20.57267296 -108.5783154 -25.52929424
21.08413817 -108.1095603 -21.43473284
20.1642371 -115.4239764 -19.74085359
18.03468953 -120.9389208 -26.76112584
26.02636198 -123.8787091 -32.89825636
16.83348164 -115.5230813 -27.57363455
18.8176689 -131.5706547 -32.19735016
16.0308 -106.7643 -20.6597
15.9913 -105.1613 -21.4229
15.9719 -103.5867 -22.2472
15.9317 -102.0508 -23.1293
15.7983 -100.6663 -24.2356
15.7395 -99.534 -25.5656
15.6692 -98.5956 -27.071
15.6371 -97.9314 -28.7039
15.7633 -97.6115 -30.4314
15.6529 -97.7095 -32.1659
16.4473 -135.9921 -23.7972
16.2082 -134.4206 -21.0315
16.1155 -132.3433 -18.581
16.129 -129.7176 -16.7874
16.1323 -126.6736 -15.8111
16.1013 -123.479 -15.4137
16.1445 -120.2626 -15.5253
16.1673 -117.1046 -16.1639
16.1082 -114.0481 -17.1853
16.1898 -111.0736 -18.4212
10.9998 -107.7427 -26.1419
11.0276 -107.1581 -27.4473
11.3896 -106.4145 -28.6153
11.9944 -105.1577 -29.1655
12.6837 -103.8642 -29.5275
13.1013 -102.4069 -29.4637
13.6537 -101.0364 -29.7882
14.1131 -99.6522 -30.1647
14.6468 -98.5683 -31.0577
15.1418 -98.3099 -32.4168
20.8846 -107.6899 -26.6583
20.6531 -106.9274 -27.8366
20.1348 -105.7344 -28.5062
19.516 -104.5642 -29.1429
18.8771 -103.3465 -29.5428
18.354 -101.9837 -29.4335
17.732 -100.6954 -29.7427
17.1902 -99.4204 -30.2318
16.7523 -98.4659 -31.231
16.2041 -98.2467 -32.5285
IMAGE=Glossopsitta_concinna
ID=73
SCALE=1.0
LM3=60  
19.29919051 -87.20847374 -33.64202475
13.76433431 -100.4942466 -20.70371149
13.51035478 -100.5512487 -14.59509605
15.90102827 -110.1389658 -12.44760899
17.46731783 -117.447634 -19.20198368
8.437285908 -122.2412573 -25.93308371
19.00248561 -111.0479992 -21.50708583
19.68563934 -119.5301245 -24.54755065
19.82688454 -129.7307453 -26.94286638
16.6115352 -131.2274209 -24.06647774
19.63940538 -133.573735 -22.7745519
19.6697398 -100.7819229 -13.30066127
19.42238359 -134.9309979 -16.6248933
25.29172213 -100.4475582 -20.73941018
25.58398424 -100.5023479 -14.63248637
23.28439829 -110.1090615 -12.47047424
21.73555841 -117.4303467 -19.21520182
30.76226085 -122.1508363 -26.002221
20.13435518 -111.0434148 -21.51059107
22.67278741 -131.2028716 -24.08524858
19.6308 -98.3401 -14.0665
19.585 -95.9484 -14.9725
19.6158 -93.6221 -16.0229
19.581 -91.5222 -17.4841
19.6113 -89.6021 -19.1657
19.6198 -88.2117 -21.2727
19.5539 -87.2545 -23.643
19.4913 -86.5689 -26.1034
19.454 -86.3283 -28.6298
19.4053 -86.5876 -31.1613
19.3706 -133.4576 -13.287
19.4319 -131.0964 -10.541
19.6178 -128.0938 -8.5262
19.6125 -124.7244 -7.1775
19.5783 -121.1469 -6.6228
19.4486 -117.5175 -6.8413
19.5699 -113.917 -7.4085
19.6303 -110.3877 -8.2786
19.6813 -106.9712 -9.5592
19.6988 -103.6499 -11.0658
13.4784 -99.8136 -22.5434
13.9173 -98.8506 -24.1942
14.5477 -97.4181 -25.3802
15.1382 -95.6559 -26.1063
15.647 -93.8514 -26.7902
16.0934 -91.9526 -27.1726
16.8349 -90.1095 -27.2605
17.61 -88.6035 -28.2548
18.1577 -87.6454 -29.8658
18.7011 -87.2969 -31.7401
25.5799 -100.5715 -22.7491
25.2831 -99.2342 -24.2338
24.5902 -97.6292 -25.2667
23.8844 -95.8911 -26.0532
23.4106 -94.0333 -26.7316
22.8867 -92.1071 -27.0638
22.2505 -90.1856 -27.2621
21.4089 -88.7171 -28.3318
20.933 -87.7554 -29.9813
20.2281 -87.4224 -31.8452
IMAGE=Lorius_albidinucha
ID=74
SCALE=1.0
LM3=60  
20.02237367 -88.88783636 -35.70755043
13.3485881 -104.2801702 -20.49432527
13.40300726 -103.9948568 -13.74237011
17.10130169 -113.7224483 -10.75356174
17.84269351 -123.516014 -17.80275389
8.513728603 -128.0656426 -24.86945163
19.66519782 -114.7648166 -22.71896622
20.51850593 -125.47243 -23.29791674
20.97812015 -136.7495316 -25.59895054
17.91705963 -137.9896767 -22.2869515
20.71931963 -140.2992908 -21.14600489
20.10779182 -103.5127008 -13.00467143
21.26585447 -141.8588718 -14.56390002
27.0654451 -103.9934279 -20.45578422
26.96122519 -103.7114306 -13.7042748
23.65594946 -113.5854275 -10.73514476
23.36408721 -123.4005927 -17.78724011
32.91457863 -127.5555579 -24.80089115
21.20510423 -114.7326258 -22.71463945
23.91983186 -137.8641924 -22.27008516
20.2252 -100.794 -13.6723
20.2724 -98.177 -14.6798
20.2697 -95.7686 -16.1145
20.2938 -93.544 -17.8175
20.2593 -91.5963 -19.824
20.1469 -90.0271 -22.1336
20.2102 -88.8631 -24.6719
20.127 -88.244 -27.4033
20.0402 -88.0372 -30.1934
20.1116 -88.1883 -32.993
20.9767 -139.9862 -10.8506
20.7321 -137.4111 -7.6034
20.6474 -134.067 -5.2099
20.5885 -130.15 -3.9375
20.4565 -126.0109 -3.6259
20.2461 -121.8833 -4.1222
20.0729 -117.7945 -4.8886
19.8935 -113.8521 -6.2318
20.0574 -110.0726 -7.9755
20.2306 -106.5266 -10.127
13.5681 -103.733 -22.7207
14.1505 -102.4803 -24.4198
14.8354 -100.7782 -25.7968
15.2217 -98.9101 -27.0869
15.6604 -97.0228 -28.3319
16.1701 -94.8131 -28.6754
16.8524 -92.6572 -28.9897
17.6185 -90.7453 -29.7643
18.3283 -89.6074 -31.5635
18.8489 -89.1512 -33.7434
27.1862 -103.7185 -22.7801
26.9024 -102.6973 -24.5544
26.1249 -100.8091 -25.6995
25.2594 -99.1093 -27.0612
24.753 -97.092 -28.1406
24.2839 -94.8655 -28.6239
23.5115 -92.6971 -29.0199
22.6752 -90.7348 -29.7657
21.9595 -89.7386 -31.673
21.4635 -89.3333 -33.9139
IMAGE=Lorius_domicella
ID=75
SCALE=1.0
LM3=60  
13.52563446 -93.44414504 -42.5380567
7.549085472 -108.4164809 -28.58304289
7.771789609 -109.5631062 -22.17891577
10.32450067 -119.7229918 -21.04291246
11.81462248 -127.2101739 -29.7598887
0.495695349 -130.887795 -37.26612992
13.38630011 -118.7368285 -31.66337401
13.77942663 -128.5349883 -35.88560211
13.47264717 -139.5387296 -40.13272325
9.808322324 -141.5750504 -37.14105123
13.15588566 -144.2134997 -35.98451197
14.12461035 -109.6655111 -21.30736724
13.40116321 -146.3285009 -30.48286924
20.24332122 -108.5289149 -28.93469143
20.35520629 -109.6745586 -22.52749445
17.68987253 -119.7882275 -21.24694381
15.58721477 -127.2435881 -29.86439492
26.40640377 -131.1172885 -37.98389369
14.06279571 -118.7428203 -31.68211391
16.92728492 -141.6381037 -37.3382567
13.7423 -107.082 -22.1491
13.7393 -104.4582 -22.9639
13.7543 -101.9964 -24.1617
13.824 -99.8214 -25.848
13.8446 -97.607 -27.4646
13.7806 -95.8054 -29.5476
13.6821 -94.3749 -31.8962
13.7516 -93.3298 -34.4403
13.6625 -92.8082 -37.1413
13.5464 -92.7696 -39.8672
14.2901 -145.1464 -26.6264
14.521 -143.066 -23.0795
14.5213 -140.4128 -19.9182
14.4271 -137.0538 -17.5562
14.271 -133.1563 -16.2361
14.1519 -129.06 -15.7429
14.1552 -124.9447 -15.6789
14.0931 -120.8758 -16.356
13.8873 -116.8974 -17.4377
13.9915 -113.099 -19.0154
7.2821 -107.9617 -30.749
7.3578 -107.0366 -32.7246
7.7413 -105.3462 -34.0654
8.5677 -103.5595 -35.0743
9.2639 -101.5618 -35.7572
9.8441 -99.4551 -36.0849
10.4375 -97.3133 -36.2176
11.0573 -95.3912 -36.8516
11.6788 -94.2346 -38.6465
12.4739 -93.5917 -40.5781
20.3015 -107.9834 -31.0576
20.1449 -106.8978 -32.8709
19.5727 -105.1888 -34.1119
18.7391 -103.5848 -35.3529
18.1157 -101.5558 -35.8914
17.4381 -99.5151 -36.294
16.7118 -97.4616 -36.536
15.8892 -95.5096 -36.893
15.2941 -94.4545 -38.7008
14.6175 -93.8519 -40.6808
IMAGE=Lorius_garrulus
ID=76
SCALE=1.0
LM3=60  
18.68513238 -77.25833016 -38.22316411
13.26889184 -95.13628384 -28.47880341
12.87350676 -97.10531067 -22.50387045
15.02526072 -106.358567 -19.93369406
16.54259505 -114.6065528 -28.54734079
8.871904834 -117.9636105 -37.22208342
18.20909348 -106.6019606 -29.86469235
19.12655676 -116.1479524 -33.99683434
18.74600067 -126.8525369 -37.94343335
15.61486957 -128.5692897 -34.37633956
19.00937555 -131.1145719 -33.64698014
18.7776522 -96.96458866 -21.49541088
18.53921462 -133.3859091 -28.45488409
24.26911094 -95.12200204 -28.41877774
24.60437821 -97.09008025 -22.43985778
22.44873741 -106.3489289 -19.89318585
21.04691734 -114.6007047 -28.52276174
28.82051087 -117.9377109 -37.11322846
19.37411591 -106.600448 -29.85833509
22.0744525 -128.5609031 -34.3410911
18.799 -94.3205 -21.7628
18.8079 -91.6918 -22.1529
18.8488 -89.1123 -22.7901
18.8623 -86.5995 -23.6471
18.7627 -84.2288 -24.8331
18.8827 -82.1129 -26.4145
18.8998 -80.3268 -28.3627
18.753 -78.8123 -30.524
18.7703 -77.7232 -32.9481
18.7235 -77.3161 -35.5734
18.7986 -131.8671 -24.8685
18.8902 -129.794 -21.576
18.8712 -126.8255 -19.0993
18.7934 -123.2702 -17.562
18.7682 -119.4504 -16.7879
18.7097 -115.563 -16.6096
18.8287 -111.6669 -16.7783
18.7549 -107.8236 -17.4057
18.7721 -104.0285 -18.3049
18.8179 -100.3792 -19.6048
12.7838 -94.3325 -30.4619
12.9177 -92.8958 -31.9186
13.3898 -90.9314 -32.6701
13.9282 -88.8362 -32.998
14.6125 -86.7612 -33.1787
15.2175 -84.6635 -33.306
15.9618 -82.6038 -33.2019
16.5225 -80.5418 -33.2725
17.1353 -78.9945 -34.6315
17.5138 -77.9867 -36.5324
24.593 -94.6037 -30.5413
24.4753 -93.2298 -31.9946
24.0072 -91.2503 -32.7721
23.4454 -89.1329 -33.0264
23.0083 -86.9694 -33.1082
22.5161 -84.8207 -33.183
21.9 -82.7005 -33.1339
21.2161 -80.6755 -33.4583
20.4912 -79.0829 -34.7235
19.906 -77.9602 -36.5215
IMAGE=Lorius_lory
ID=77
SCALE=1.0
LM3=60  
19.59692344 -88.22178011 -15.58446093
16.65989634 -95.10986978 -6.527399096
17.1322535 -94.62198417 -3.960833454
17.36365126 -99.15889483 -1.609548563
18.79028198 -104.4042711 -5.975601331
13.77339255 -107.4178466 -9.309420179
19.49928209 -100.9204159 -6.145671786
19.70293309 -105.0466335 -8.101694074
19.78958501 -111.9667042 -9.447803816
17.83246193 -112.9671442 -7.988083953
19.91925471 -114.5599801 -7.181783766
19.76512037 -94.75456878 -3.484729416
19.92603613 -116.0065386 -4.605299903
22.78928743 -95.06343118 -6.596992429
22.36798572 -94.58231627 -4.020280151
22.2587913 -99.12180738 -1.665128164
20.81303304 -104.388946 -5.998567721
25.79801834 -107.3267434 -9.445948225
20.04765562 -100.9162612 -6.15189804
21.85453215 -112.9366715 -8.033750687
19.8099 -93.5271 -4.1827
19.8279 -92.3032 -4.8861
19.7396 -91.1067 -5.6314
19.6637 -90.0002 -6.4862
19.6477 -89.0694 -7.5466
19.6548 -88.3135 -8.7336
19.6586 -87.8001 -10.0416
19.6996 -87.5789 -11.4297
19.6786 -87.6138 -12.8372
19.6332 -87.8489 -14.2223
19.9343 -115.0141 -2.4906
19.762 -113.5434 -0.6842
19.7097 -111.7232 0.769
19.6979 -109.629 1.7969
19.6827 -107.3194 2.1152
19.6805 -105.0061 1.8803
19.708 -102.7474 1.2705
19.6746 -100.5863 0.3929
19.634 -98.5827 -0.796
19.7486 -96.7129 -2.2009
16.2463 -95.501 -7.7366
16.3655 -95.192 -8.8969
16.6355 -94.1887 -9.687
16.9383 -92.9537 -10.0903
17.2521 -91.6653 -10.2571
17.5866 -90.389 -10.4653
18.0553 -89.1771 -10.7779
18.4741 -88.4192 -11.7792
18.7632 -88.1532 -13.056
19.1638 -88.0819 -14.3279
22.963 -95.4813 -7.8533
22.8994 -95.164 -9.0006
22.5984 -94.0881 -9.7071
22.2453 -92.8997 -10.1695
21.8578 -91.6255 -10.2672
21.4844 -90.3465 -10.3556
21.263 -89.1329 -10.7685
20.9449 -88.4459 -11.8629
20.5319 -88.1676 -13.0992
20.175 -88.1703 -14.3818
IMAGE=Oreopsittacus_arfaki
ID=78
SCALE=1.0
LM3=60  
18.85603207 -73.68875026 -27.9127658
12.28750809 -86.28325833 -14.95349738
12.18173547 -85.7026648 -7.971498674
15.39660236 -94.66349176 -6.682158291
17.17382327 -102.0586902 -14.26849583
8.352907115 -106.1912449 -21.31513983
17.16784121 -95.32424609 -14.64339153
18.80119689 -103.6127868 -19.11808305
18.65082693 -113.6954517 -21.97098759
15.65119464 -115.4217896 -19.08141511
18.79241021 -117.8328401 -18.04830518
18.95156981 -85.8496493 -6.921797564
18.86317442 -119.7062835 -12.85591138
25.51697872 -86.32966732 -15.07968699
25.75998467 -85.7502973 -8.101015118
22.50751343 -94.68843684 -6.749985881
20.53407029 -102.0704779 -14.30054763
29.18975813 -106.2643405 -21.51389261
20.58014393 -95.33621645 -14.67593986
21.87083178 -115.4436081 -19.14074126
19.0273 -83.6262 -8.0348
19.0532 -81.4662 -9.2689
19.0237 -79.3521 -10.5731
19.0088 -77.4038 -12.1203
18.9436 -75.6053 -13.8196
18.8525 -74.2107 -15.8549
18.8749 -73.336 -18.1747
18.9067 -72.8278 -20.6061
18.8598 -72.6834 -23.0851
18.8129 -72.9481 -25.5379
18.85 -118.391 -9.4414
18.7614 -116.1321 -6.5631
18.7166 -113.4205 -4.1494
18.8625 -110.2154 -2.4204
18.9368 -106.6804 -1.5278
18.8115 -103.0289 -1.5889
18.7023 -99.3956 -2.0027
18.7066 -95.8095 -2.7337
18.7888 -92.2392 -3.5195
18.9408 -88.8447 -4.8183
12.4083 -86.6209 -17.0194
12.6317 -86.0118 -18.656
13.1344 -84.2927 -19.7342
13.8526 -82.5092 -20.54
14.6041 -80.6212 -21.0455
15.3827 -78.709 -21.3856
16.2641 -76.8129 -21.5419
16.9409 -75.0352 -22.3686
17.6204 -73.9452 -24.0163
18.0014 -73.5263 -26.0049
25.3829 -86.5979 -17.1272
25.1052 -85.8414 -18.7652
24.4852 -84.2131 -19.8369
23.7011 -82.4433 -20.5507
22.9961 -80.5583 -21.0174
22.2712 -78.6553 -21.3623
21.3819 -76.8016 -21.5975
20.7391 -75.0124 -22.3208
20.2138 -74.1081 -24.1022
19.6836 -73.5846 -26.0227
IMAGE=Pseudeos_fuscata
ID=79
SCALE=1.0
LM3=60  
1.42428333 -75.24298351 -30.38275622
-3.70019995 -84.54077295 -19.81051756
-3.725605404 -83.7553326 -15.05489473
-1.563426863 -90.42823283 -11.33154223
-0.118100091 -98.16998611 -16.95783772
-7.703275966 -102.1629028 -22.60354547
0.921613287 -92.48596997 -19.0959095
1.578219915 -100.4447574 -20.76873846
1.439791108 -109.5262335 -21.79925815
-1.490499057 -109.7276853 -19.58858724
1.379337124 -112.475051 -17.49753845
1.627554646 -83.40933953 -13.97309281
1.183903248 -113.5575696 -13.0396364
6.754820402 -84.60522845 -19.85746911
6.832617615 -83.82042435 -15.10230975
4.621857997 -90.46636529 -11.35931919
3.030718313 -98.18939867 -16.97197848
10.51507698 -102.2752195 -22.68536071
2.042003816 -92.49287721 -19.10094097
4.236831765 -109.7629945 -19.61430762
1.7075 -81.7636 -14.8346
1.7576 -80.2891 -15.9844
1.7823 -78.7795 -17.087
1.6865 -77.3411 -18.2728
1.622 -76.2164 -19.7663
1.6103 -75.2632 -21.3682
1.548 -74.5824 -23.1091
1.4573 -74.2576 -24.9357
1.3944 -74.2647 -26.7975
1.5719 -74.6495 -28.6137
1.3351 -111.7872 -10.2743
1.3501 -109.5018 -7.9391
1.4938 -106.8377 -6.0885
1.4894 -103.7574 -5.139
1.3382 -100.5018 -5.0589
1.4347 -97.2715 -5.6003
1.3074 -94.1612 -6.646
1.3941 -91.1944 -8.051
1.4444 -88.376 -9.7404
1.4969 -85.6516 -11.5732
-3.733 -83.9396 -21.1982
-3.502 -83.2732 -22.4932
-2.8668 -82.4039 -23.5263
-2.2014 -81.2153 -24.1257
-1.6614 -79.8677 -24.5247
-1.1926 -78.5421 -25.08
-0.6671 -77.2074 -25.5589
-0.2102 -76.1264 -26.383
0.3394 -75.4625 -27.621
0.7111 -75.3133 -29.0506
6.7695 -83.9878 -21.2118
6.5495 -83.2854 -22.4567
5.9236 -82.3741 -23.4399
5.2972 -81.1979 -24.0762
4.7356 -79.9066 -24.5566
4.2076 -78.6002 -25.0354
3.6253 -77.3607 -25.5988
3.0798 -76.333 -26.4921
2.5982 -75.6224 -27.7028
2.1371 -75.3285 -29.0788
IMAGE=Trichoglossus_chlorolepidotus
ID=80
SCALE=1.0
LM3=60  
-2.3735 -66.1875 21.7514
-7.3476 -77.0338 32.1307
-7.6441 -77.4216 37.4817
-5.0503 -84.6868 39.2118
-3.5929 -92.0244 33.3137
-11.0801 -95.8847 27.199
-2.3797 -86.1212 31.201
-1.6817 -92.9241 28.6941
-1.4246 -102.8823 27.1172
-4.4057 -103.8792 28.9603
-1.3428 -106.0293 30.6319
-2.0819 -77.3894 38.7895
-1.299 -107.7023 35.1121
3.1567 -76.7624 32.1294
3.4742 -77.1343 37.4803
1.2595 -84.5238 39.211
0.1816 -91.9268 33.3133
7.8567 -95.3953 27.1967
-1.3354 -86.0942 31.2009
1.6045 -103.7239 28.9595
-2.1394 -75.5255 37.7862
-2.1219 -73.6231 36.8585
-2.0854 -71.6487 36.1131
-2.2267 -69.8934 34.9374
-2.1344 -68.3344 33.5108
-2.1707 -67.0473 31.8349
-2.2701 -66.0343 29.9814
-2.3625 -65.3655 27.98
-2.3674 -65.3669 25.9064
-2.3704 -65.7772 23.8289
-1.1767 -106.5961 38.1353
-1.26 -104.6653 40.719
-1.3862 -102.1126 42.6394
-1.3454 -99.0854 43.7137
-1.3656 -95.8723 44.0259
-1.4345 -92.6424 43.8067
-1.77 -89.4668 43.2501
-1.843 -86.2893 42.6179
-1.7254 -83.2311 41.5516
-1.8796 -80.2277 40.3401
-7.6552 -77.3164 30.4569
-7.4634 -76.7109 28.876
-6.9501 -75.3188 28.1374
-6.252 -73.9083 27.4341
-5.6506 -72.4693 26.6983
-5.186 -70.9281 26.1419
-4.5152 -69.4068 26.5913
-3.9279 -67.9899 26.3124
-3.25 -67.3532 24.8782
-2.8118 -66.7704 23.3148
3.3332 -76.9914 30.4614
3.0821 -76.2117 28.9696
2.5167 -74.9841 28.0093
1.8843 -73.512 27.3729
1.3143 -72 26.776
0.7691 -70.3888 26.7773
0.167 -68.8385 27.179
-0.5114 -67.8222 26.2874
-1.1756 -67.317 24.7812
-1.7745 -66.7523 23.2663
IMAGE=Trichoglossus_haematodus
ID=81
SCALE=1.0
LM3=60  
14.75550501 -99.35262606 -33.25953279
10.56670128 -109.3350877 -22.15736646
10.36243852 -109.0879038 -17.45004074
12.18461089 -117.2005269 -14.84070566
13.42523986 -123.5758025 -21.62800494
5.889248447 -129.0646972 -27.30189133
14.62689405 -118.6331574 -23.59667955
15.13521116 -125.4054397 -26.06872494
15.22503124 -134.1302618 -28.57513969
12.48468357 -135.7907309 -26.01396277
15.3930953 -138.0863692 -25.10409068
15.24591779 -108.6580903 -16.7465864
15.58881398 -139.4267904 -19.5486732
19.67506743 -109.2303068 -22.39595331
20.11972173 -108.9756578 -17.7056255
18.62361662 -117.1264538 -15.00937062
17.17629112 -123.5326511 -21.72626093
24.52913632 -128.8502675 -27.7901493
15.75992528 -118.6201232 -23.62635846
18.16652975 -135.725368 -26.16279449
15.2151 -106.8755 -17.5023
15.095 -105.2807 -18.5795
14.9974 -103.6088 -19.5517
15.0553 -102.178 -20.8356
15.0422 -100.8884 -22.2752
15.0183 -99.909 -23.941
14.8278 -99.1418 -25.6999
14.7263 -98.7317 -27.5762
14.765 -98.5523 -29.5039
14.9364 -98.8097 -31.4096
15.4527 -138.3444 -16.345
15.7158 -136.3387 -13.6367
15.7981 -133.7019 -11.5551
15.7604 -130.5945 -10.295
15.7006 -127.2508 -9.8163
15.7582 -123.8748 -10.0041
15.3491 -120.5938 -10.7118
15.6077 -117.368 -11.6929
15.6042 -114.2902 -13.1106
15.4839 -111.2466 -14.5957
10.1762 -108.9122 -23.6804
10.2393 -108.5668 -25.2471
10.7405 -107.7925 -26.5295
11.2285 -106.3788 -27.173
11.6949 -104.9558 -27.812
12.1415 -103.5245 -28.4465
12.5773 -101.9868 -28.5251
13.0287 -100.5176 -28.928
13.4699 -99.8283 -30.3059
14.1127 -99.5904 -31.7827
20.0556 -109.1556 -23.9636
19.8868 -108.7289 -25.4432
19.3776 -107.7183 -26.5369
18.8002 -106.471 -27.3842
18.283 -105.0268 -27.8828
17.7705 -103.5743 -28.3681
17.2871 -102.108 -28.8162
16.7103 -100.7831 -29.2028
16.1658 -99.8694 -30.4043
15.4632 -99.6026 -31.8296
IMAGE=Trichoglossus_ornatus
ID=82
SCALE=1.0
LM3=60  
17.19264792 -91.00376163 -17.19807551
13.91615643 -96.25750937 -7.603663049
14.11633597 -94.84136326 -4.512752841
14.72062783 -99.62882598 -1.038686378
15.58959137 -106.4469615 -5.949700848
9.679463336 -109.5904277 -10.03680833
16.859117 -102.5070633 -7.128229581
17.15452531 -108.0341075 -8.97216425
16.9382048 -115.6208033 -9.980891217
14.60871891 -116.6411071 -8.357327754
16.79398749 -118.2500923 -7.446468281
17.50072463 -94.73115691 -3.948455265
16.81971369 -119.8697656 -4.485879981
20.80720977 -96.41848658 -7.77574968
20.82777884 -94.99814471 -4.680354154
20.17479589 -99.75623708 -1.174890431
18.74469275 -106.5206657 -6.028491526
24.29043002 -109.9317445 -10.40168027
17.60319939 -102.5244453 -7.146811157
19.12744492 -116.746666 -8.470171509
17.4913 -93.5358 -4.6956
17.5136 -92.5686 -5.731
17.5089 -91.71 -6.8515
17.3635 -90.817 -7.9331
17.3165 -90.1202 -9.1691
17.3026 -89.5972 -10.4881
17.2799 -89.3704 -11.8755
17.2124 -89.4061 -13.2861
17.1673 -89.7529 -14.6549
17.1804 -90.3331 -15.9466
16.9915 -118.9511 -1.7361
17.1443 -117.4666 0.7565
17.1967 -115.1539 2.5105
17.2492 -112.5303 3.7572
17.2874 -109.6519 4.0393
17.3276 -106.7916 3.6076
17.4428 -104.0161 2.7639
17.4229 -101.3707 1.6025
17.3056 -98.9387 0.0253
17.3738 -96.6871 -1.8042
13.4946 -96.1654 -8.6805
13.8234 -95.6752 -9.762
14.0513 -94.9235 -10.6633
14.4482 -93.9566 -11.2976
14.9531 -92.9302 -11.6569
15.3635 -91.8571 -12.001
15.7025 -90.9178 -12.6757
16.0948 -90.5629 -13.7698
16.3852 -90.6717 -14.9347
16.6809 -90.9212 -16.0799
20.9113 -96.2235 -8.94
20.7873 -95.7207 -9.9999
20.5287 -94.8836 -10.8027
20.164 -93.9237 -11.4105
19.7655 -92.8781 -11.8326
19.3051 -91.8358 -12.2009
18.8472 -91.0016 -12.784
18.5166 -90.7066 -13.8915
18.1794 -90.7769 -15.0312
17.7236 -90.8995 -16.1282
IMAGE=Vini_australis
ID=83
SCALE=1.0
LM3=60  
17.60891581 -80.31208273 -16.39894948
14.56628924 -88.82483577 -8.344666113
14.75831586 -88.42640672 -5.234450945
16.28352835 -94.59862505 -3.473030506
16.57146057 -99.11654129 -9.730097663
10.50391014 -102.1211014 -14.10933196
17.46211201 -95.28557946 -10.35142302
17.97475385 -100.3216257 -12.79938522
17.74516396 -107.5669778 -15.75032634
15.65266627 -109.0598703 -14.4625399
18.05913593 -110.6131819 -14.3308657
18.04089082 -87.97694308 -4.69593631
17.98273427 -113.1622495 -10.69167034
21.3085926 -88.77234788 -8.551586705
21.30146656 -88.37546921 -5.435259563
19.9833198 -94.5698227 -3.586576721
19.38256366 -99.09465725 -9.816370125
25.21616717 -102.0065685 -14.56084961
18.39601025 -95.2783092 -10.38008426
20.16399206 -109.0247503 -14.60099202
17.841 -86.5674 -4.8367
17.7665 -85.3745 -5.6595
17.7927 -84.2235 -6.5409
17.8324 -83.0913 -7.4474
17.8593 -82.0304 -8.4328
17.8281 -81.1004 -9.5417
17.7751 -80.3385 -10.7693
17.7169 -79.8861 -12.1391
17.6812 -79.7857 -13.5826
17.6755 -79.8397 -15.0285
17.9867 -112.4988 -7.9026
18.1239 -111.1856 -5.4114
18.2343 -109.3435 -3.2396
18.1277 -107.0069 -1.6536
18.0346 -104.2875 -0.8385
18.0874 -101.4441 -0.6538
18.1577 -98.5887 -0.8828
18.1767 -95.7659 -1.3657
18.0852 -92.9853 -2.0528
18.0704 -90.2791 -2.9876
14.1983 -88.1656 -9.3613
13.9928 -87.3014 -10.2535
14.2074 -86.3138 -10.9972
14.6017 -85.2163 -11.4308
15.0297 -84.0501 -11.6494
15.6053 -82.9537 -11.9005
16.1086 -81.8288 -12.1373
16.5271 -80.9142 -12.8753
16.8901 -80.5118 -13.9945
17.2476 -80.3213 -15.1853
21.4361 -87.9606 -9.5
21.3523 -87.2638 -10.5369
21.223 -86.1582 -11.0684
20.837 -85.0426 -11.4795
20.3425 -83.9549 -11.8592
19.8566 -82.8388 -12.0314
19.3021 -81.7866 -12.1667
18.8379 -80.9368 -12.9487
18.4626 -80.5776 -14.0606
18.068 -80.3963 -15.2342
IMAGE=Vini_kuhlii
ID=84
SCALE=1.0
LM3=60  
16.9325 -82.9707 -15.8242
13.7945 -90.5554 -8.2376
13.7899 -90.3057 -4.4477
14.8194 -95.5397 -2.5209
15.8572 -101.0651 -8.9092
9.4431 -104.3147 -13.3588
16.6886 -96.7698 -9.4078
17.1328 -102.0807 -11.9967
17.1063 -109.9813 -14.6754
14.5715 -111.2985 -13.0151
17.3908 -113.3677 -11.8639
17.159 -90.2648 -4.1691
17.5356 -114.6618 -7.328
20.4496 -90.4712 -8.3894
20.6206 -90.2192 -4.6035
19.8127 -95.4765 -2.6348
18.6249 -101.0301 -8.9723
24.9097 -104.119 -13.7115
17.6633 -96.7575 -9.4301
19.9807 -111.2301 -13.1384
17.0939 -88.917 -4.5539
17.0501 -87.7716 -5.3027
17.083 -86.6341 -6.1195
17.1395 -85.5216 -6.9703
17.034 -84.5617 -7.982
17.0106 -83.7535 -9.1234
16.9817 -83.1146 -10.3694
16.9772 -82.6777 -11.6945
16.9251 -82.4838 -13.0746
16.8742 -82.6452 -14.4606
17.4547 -113.9256 -4.7024
17.4079 -112.3086 -2.5179
17.4139 -110.3035 -0.6786
17.3253 -107.8892 0.4874
17.23 -105.2438 1.1333
17.1473 -102.5371 0.9915
17.1782 -99.8187 0.7672
17.1451 -97.245 -0.1027
17.0258 -94.7501 -1.1985
16.9844 -92.2855 -2.3663
13.4444 -90.1255 -9.2582
13.3209 -89.5091 -10.2152
13.4907 -88.663 -10.9926
13.8033 -87.6518 -11.3937
14.1544 -86.5693 -11.6183
14.6041 -85.5371 -11.8662
15.1051 -84.5295 -12.1531
15.5465 -83.7272 -12.8329
15.9088 -83.3052 -13.839
16.2228 -83.0758 -14.9108
20.6634 -90.091 -9.4173
20.7214 -89.379 -10.2282
20.4009 -88.5496 -10.9037
20.0276 -87.6299 -11.3867
19.6343 -86.637 -11.6984
19.1998 -85.6466 -11.944
18.7233 -84.7343 -12.3724
18.2687 -83.9173 -12.9736
17.8628 -83.3705 -13.8549
17.5003 -83.1332 -14.8766
IMAGE=Vini_stepheni
ID=85
SCALE=1.0
LM3=60  
17.72995071 -88.30175695 -41.27693118
11.71962504 -102.6892862 -29.43927794
9.97765967 -104.6544554 -21.31722056
14.13109078 -115.5082172 -18.01957505
15.68296186 -122.6557953 -26.7135759
5.47317584 -126.2574471 -35.88487091
17.06254678 -114.6387532 -30.50928812
17.9135848 -125.3740418 -33.86342199
17.61835066 -135.3295174 -36.72076639
14.47683434 -137.1481047 -33.80693704
17.65781672 -140.2172977 -32.84007196
17.81740656 -104.6885493 -20.20799029
17.86811763 -143.0884384 -27.4152461
23.88481664 -102.698752 -29.52928206
25.74370653 -104.666723 -21.43386559
21.62263791 -115.5140464 -18.07500123
19.93117818 -122.6591008 -26.74500631
29.99852951 -126.2765304 -36.06632163
18.50805935 -114.639878 -30.51998239
21.00966584 -137.1531879 -33.85527017
17.7357 -102.0424 -20.8853
17.6733 -99.4409 -21.7024
17.6461 -96.9634 -22.821
17.6612 -94.754 -24.4291
17.7052 -92.7353 -26.2666
17.6387 -90.9213 -28.2983
17.8389 -89.5234 -30.6362
17.9089 -88.5477 -33.1732
17.8296 -88.0781 -35.8555
17.8795 -87.935 -38.5839
17.9276 -142.2714 -23.0227
17.9157 -140.6856 -18.8559
18.1279 -137.8465 -15.4041
18.093 -134.055 -13.1013
17.9882 -129.7079 -12.1507
17.8494 -125.246 -12.1301
17.8474 -120.8369 -12.7939
17.8862 -116.5693 -14.0872
17.7744 -112.4383 -15.8
17.6897 -108.4454 -17.781
11.5703 -102.3104 -31.4264
11.5732 -101.1305 -32.8956
11.8492 -99.4276 -33.9321
12.3912 -97.5767 -34.5198
12.909 -95.6297 -34.736
13.5719 -93.7792 -35.204
14.4252 -92.0226 -35.7475
15.29 -90.3774 -36.5415
16.3762 -89.0237 -37.5873
16.9886 -88.5971 -39.4121
24.4558 -101.8861 -31.2717
24.4694 -100.8154 -32.8565
23.9695 -99.2882 -34.002
23.4303 -97.4471 -34.5494
22.8695 -95.532 -34.7358
22.2882 -93.6523 -35.1171
21.362 -91.9383 -35.5798
20.3509 -90.5174 -36.5333
19.6431 -89.4013 -38.0009
18.8993 -88.7762 -39.7181
IMAGE=Coracopsis_nigra
ID=86
SCALE=1.0
LM3=60  
16.24132794 -84.52378734 -52.34988715
7.153848347 -100.928635 -30.71594897
6.533380744 -101.9000442 -18.89717548
11.80299213 -115.2144753 -14.86672791
13.66722319 -125.4071882 -22.90924213
0.51970274 -134.7696769 -35.36647721
15.09581892 -116.9251208 -31.81203236
16.69620799 -130.9577978 -32.02183895
16.53089868 -143.1698817 -32.22253718
13.33453431 -144.0311669 -27.45019873
16.77795215 -147.2954675 -26.13499913
16.86002179 -101.0473789 -17.71248187
16.50468406 -148.8897284 -19.62439157
26.08336306 -100.9510945 -31.00466789
27.06167868 -101.9244007 -19.21027955
21.88586455 -115.2264385 -15.02051506
19.75304807 -125.4144089 -23.00206505
32.49228974 -134.8076119 -35.85413318
18.07373107 -116.9286541 -31.85745242
19.90290972 -144.0389602 -27.55038166
16.8306 -97.0716 -18.9748
16.77 -93.1968 -20.5268
16.7308 -89.6494 -22.6894
16.5819 -86.5816 -25.4946
16.634 -84.1715 -28.8873
16.6706 -82.3332 -32.6175
16.6825 -81.1442 -36.5973
16.7005 -80.7549 -40.7389
16.7253 -81.1647 -44.8768
16.5276 -82.2456 -48.8958
17.1138 -147.1742 -14.7946
17.156 -143.8694 -10.8241
17.0627 -139.6322 -7.8932
17.058 -134.6946 -6.4361
17.0782 -129.5263 -6.1503
17.2115 -124.3735 -6.7535
17.28 -119.3525 -8.0448
17.1865 -114.5447 -9.9601
17.0755 -109.9349 -12.3476
17.1094 -105.4188 -14.9149
7.0782 -100.892 -33.7562
7.3917 -99.7861 -36.0989
8.2022 -97.1655 -37.3797
8.8365 -94.2925 -38.1242
9.6486 -91.6053 -39.2933
10.3605 -89.0333 -40.734
11.4124 -86.5962 -42.2185
12.8174 -84.7795 -44.0858
13.9752 -84.1306 -46.793
14.9552 -83.9659 -49.6508
26.0378 -100.9785 -34.0764
25.8006 -99.6888 -36.1528
25.215 -96.833 -37.0776
24.1964 -94.2039 -38.2976
23.5891 -91.4051 -39.4019
22.7825 -88.8472 -40.8657
21.5889 -86.4517 -42.3741
20.3601 -84.7334 -44.422
19.1883 -84.1001 -47.1453
18.1876 -84.1517 -50.0022
IMAGE=Coracopsis_vasa
ID=87
SCALE=1.0
LM3=60  
15.89701667 -36.47475 -33.08256667
8.038595665 -61.22150899 -15.25646219
6.201696018 -62.84768456 -6.079274454
13.36073004 -78.27923311 -0.472702742
13.95661223 -89.84852485 -10.14968481
2.29896932 -97.14509682 -22.72905776
14.73123855 -77.42769218 -16.50588336
16.87680555 -93.98346158 -18.9287824
17.10302675 -108.7034867 -20.0002436
12.65314968 -109.7106818 -15.62960865
16.87837286 -111.5232856 -12.96234697
15.83388686 -61.52636669 -3.784333237
17.05680743 -111.4387904 -5.759790221
24.09488805 -60.89709614 -14.97379852
25.67192845 -62.454294 -5.736509939
18.94904165 -78.16632285 -0.374323079
19.16166091 -89.74335831 -10.05805231
31.53980106 -96.55429406 -22.21428633
18.11022307 -77.35942075 -16.44639789
21.45809984 -109.5327803 -15.47460154
15.968 -58.0055 -5.0513
16.0398 -54.8113 -7.0116
15.9961 -51.8301 -9.2921
15.9641 -48.639 -11.2683
16.0486 -45.511 -13.3423
15.9956 -42.7821 -15.9138
15.9134 -40.4857 -18.8735
15.8286 -38.6573 -22.1354
15.7609 -37.4128 -25.6576
15.807 -36.6573 -29.3341
17.0467 -108.8819 -1.2229
17.0046 -105.248 2.4581
16.8176 -100.7416 4.9802
16.8077 -95.6716 6.0262
16.569 -90.4786 5.9118
16.4252 -85.3081 5.3104
16.3666 -80.1507 4.5937
16.3 -75.0404 3.6304
16.3411 -70.1121 2.0129
16.2141 -65.6114 -0.5766
8.6381 -60.0109 -17.9562
8.827 -57.6433 -19.7757
9.1352 -54.9486 -21.1229
9.7779 -52.1626 -22.0889
10.4733 -49.2791 -22.7498
11.2187 -46.4121 -23.3974
12.0802 -43.724 -24.4869
12.7084 -41.335 -26.2104
13.3794 -39.4281 -28.4723
14.3639 -37.8652 -30.8563
23.7585 -59.8159 -17.763
23.381 -57.5875 -19.7162
22.9455 -54.8464 -20.969
22.3202 -52.014 -21.9026
21.5647 -49.1464 -22.6139
20.6681 -46.3225 -23.319
19.7877 -43.6518 -24.4703
19.118 -41.2796 -26.2521
18.4688 -39.3618 -28.4897
17.5554 -37.9452 -30.9851
IMAGE=Psittrichas_fulgidus
ID=88
SCALE=1.0
LM3=60  
15.87778343 -66.68322207 -21.90927355
8.937073559 -69.54826674 -4.697299821
8.201111815 -65.46406111 0.958429057
9.656008126 -70.44922374 6.585444694
13.23222437 -81.66912383 4.15170792
2.094287596 -90.89482696 -0.293094814
15.36892297 -78.70015228 -3.00346766
15.95744207 -86.85855014 0.409532211
15.81741081 -96.37954145 2.115854898
12.42957149 -96.86508288 4.907011794
15.86610683 -97.92319517 7.042775518
16.17675665 -64.79052639 1.951037406
15.18728608 -96.68079923 14.02503497
23.05909087 -69.70642463 -4.661502369
23.85765841 -65.63940479 0.998116338
22.2629752 -70.590414 6.617401693
18.44875987 -81.72754582 4.16493115
29.39967379 -91.20063046 -0.223879261
16.41538725 -78.71187204 -3.000815011
18.90704654 -96.93762661 4.923431339
16.0925 -63.2946 -0.0607
16.1742 -61.8125 -2.078
16.1853 -60.7365 -4.3081
16.1365 -60.3176 -6.7823
16.0393 -60.0987 -9.2776
15.9802 -60.1908 -11.7796
15.9675 -60.6417 -14.2445
15.9273 -61.5351 -16.5753
15.8628 -62.904 -18.6679
15.8484 -64.6712 -20.4091
15.4358 -93.5612 15.8006
15.7104 -90.2865 17.2471
15.6252 -86.7782 17.9518
15.8496 -83.2171 17.628
15.9684 -79.7747 16.6583
15.9841 -76.6023 14.9853
15.998 -73.601 13.0009
16.0199 -70.7868 10.7779
16.0437 -68.2739 8.2256
16.1003 -66.3135 5.209
9.2981 -70.444 -6.3918
9.6775 -70.0664 -8.2535
10.2224 -69.2628 -9.9391
10.8725 -68.3099 -11.5026
11.4856 -67.0771 -12.8598
12.1953 -65.6099 -13.927
12.948 -64.6685 -15.4002
13.6416 -64.4171 -17.1669
14.2099 -64.8684 -18.9467
14.9035 -65.6869 -20.5445
22.5736 -70.54 -6.3428
22.2852 -70.2066 -8.1846
21.6715 -69.5099 -9.8778
21.1267 -68.4558 -11.4081
20.5636 -67.2602 -12.8245
19.9195 -65.9304 -14.0759
19.1536 -64.9133 -15.4427
18.2868 -64.6989 -17.1599
17.5873 -65.0509 -18.8847
16.8697 -65.7857 -20.5064
IMAGE=Poicephalus_cryptoxanthus
ID=89
SCALE=1.0
LM3=60  
12.84377403 -40.43788545 -11.38791481
2.779184956 -53.26436879 8.727612739
2.46882461 -51.06571534 19.09153702
5.865455581 -61.34055392 22.49674034
9.229992132 -72.63278229 14.6120802
-5.104022259 -83.21689776 6.48657524
11.38530821 -65.96429144 6.065607838
12.33366568 -78.48404081 6.945059819
12.2197958 -88.75378542 6.10182382
8.631967008 -90.64215591 9.861937171
12.13513282 -93.04837289 11.43784394
12.62161716 -51.30030297 21.29584546
12.01001699 -93.82189714 19.09406982
22.47093765 -53.51270158 8.805023942
22.75516445 -51.32154648 19.17128564
19.07384372 -61.50712497 22.54866448
15.48769883 -72.71169827 14.63668017
29.61367966 -83.65472289 6.623055681
13.56848138 -65.99182345 6.074190216
15.66870245 -90.73089621 9.889599622
12.5721 -47.9374 19.7464
12.5108 -44.9088 17.6499
12.4627 -42.0982 15.2569
12.4795 -39.6742 12.4577
12.4795 -37.7585 9.2886
12.5273 -36.4488 5.8266
12.413 -35.8813 2.1754
12.3257 -36.03 -1.5097
12.3122 -36.7722 -5.1309
12.4556 -38.1185 -8.5633
12.0465 -91.4797 23.043
12.0696 -88.4001 26.4004
12.1447 -84.7333 29.0872
12.1889 -80.4665 30.6824
12.1978 -75.9337 31.3277
12.231 -71.3733 31.1611
12.3419 -66.8433 30.4292
12.637 -62.5233 28.9345
12.5064 -58.3646 27.0001
12.6098 -54.4505 24.636
2.023 -53.728 6.0822
2.4571 -52.5611 3.8203
3.0611 -50.5623 1.9944
3.547 -48.4581 0.228
4.5352 -46.2781 -1.1958
6.067 -44.053 -1.6577
7.3884 -41.7088 -2.1518
8.8546 -40.5227 -4.1624
10.0647 -40.0716 -6.6158
11.2729 -40.1628 -9.0985
23.1882 -53.9767 6.1887
22.6788 -52.8913 3.9438
22.17 -50.9885 2.0809
21.3675 -48.876 0.5317
20.4208 -46.6573 -0.7867
19.1452 -44.4418 -1.7555
17.6428 -42.2078 -2.2993
16.1825 -40.7351 -3.9521
14.8639 -40.1945 -6.296
13.8961 -40.1615 -8.8599
IMAGE=Poicephalus_gulielmi
ID=90
SCALE=1.0
LM3=60  
16.13528102 -95.38336542 -35.97104955
8.524528572 -105.1960336 -23.08714176
8.65148192 -102.8408504 -15.96395876
11.2876635 -109.6018754 -11.72072451
13.55780247 -118.8284286 -16.54079039
3.757022824 -126.4129767 -21.14197582
15.03626875 -112.9957261 -22.3133333
15.80442821 -122.9820596 -20.94617883
15.63424761 -131.9775002 -20.20836995
12.58324207 -132.7048311 -17.71310269
15.77923599 -135.2560792 -15.80821872
15.93724429 -102.6902331 -15.05889934
15.86791898 -135.4591459 -10.43063108
23.43639171 -105.3114471 -23.07926644
23.33838493 -102.9545228 -15.95620225
20.59338852 -109.673899 -11.71580993
18.18580053 -118.864248 -16.53834623
27.87286292 -126.5996263 -21.12923966
16.8038905 -113.009407 -22.31239978
18.94669603 -132.7540824 -17.70974199
15.9366 -100.5959 -16.0165
15.9084 -98.8592 -17.5173
15.856 -97.2841 -19.1896
15.8762 -95.8664 -21.0001
15.931 -94.6463 -22.9411
15.9497 -93.7732 -25.0669
16.0486 -93.271 -27.303
16.1696 -93.1632 -29.5897
16.085 -93.4598 -31.8577
16.0997 -94.1614 -34.0355
15.4671 -133.6982 -7.2503
15.4905 -130.8525 -4.9797
15.3113 -127.6307 -3.2731
15.2734 -124.0476 -2.7028
15.4723 -120.4221 -3.006
15.5402 -116.9834 -4.218
15.4774 -113.627 -5.6652
15.5998 -110.4129 -7.3936
15.6846 -107.5104 -9.583
15.7279 -104.9843 -12.2182
8.5173 -105.1093 -24.9784
8.6878 -104.7191 -26.7129
9.3122 -103.4582 -27.9573
9.834 -101.8413 -28.7855
10.6236 -100.5813 -29.9575
11.4943 -99.0049 -30.3928
12.4789 -97.4128 -30.3505
13.2352 -96.2245 -31.4091
14.2949 -95.6238 -32.849
15.0221 -95.0658 -34.4728
23.2262 -105.4493 -24.9363
22.9579 -105.2248 -26.6304
22.5021 -103.8331 -27.7997
21.9352 -102.4043 -28.8555
21.2745 -100.9254 -29.7961
20.5286 -99.3115 -30.2424
19.5811 -97.7365 -30.4011
18.6464 -96.3943 -31.2982
17.8604 -95.6844 -32.8154
17.2563 -95.1466 -34.4881
IMAGE=Poicephalus_meyeri
ID=91
SCALE=1.0
LM3=60  
10.11150075 -96.14885521 -40.78697652
0.877953518 -105.8159769 -18.31620214
1.180508712 -103.4973097 -9.292116628
4.306899356 -111.8088561 -6.553153572
7.208803148 -122.9968702 -12.35500428
-6.564925255 -133.2687006 -18.51452878
8.853290662 -117.8392387 -20.97910811
10.40204292 -128.9001871 -19.50646184
10.49441327 -140.0510562 -18.89319653
7.084811215 -140.5120028 -15.92461975
10.53937226 -143.3071898 -13.89731804
10.30294581 -103.0214728 -7.782839849
10.32288834 -142.8439078 -5.545543762
19.62616924 -105.7133648 -18.34630872
19.32723513 -103.3979896 -9.321257308
16.30082226 -111.7432114 -6.572413853
13.50293797 -122.9624213 -12.36511164
27.36842364 -133.0829777 -18.5690202
11.77440524 -117.823251 -20.98379894
13.80717798 -140.4752102 -15.93541477
10.3394 -99.6554 -8.9548
10.2662 -97.0854 -11.4429
10.3058 -94.6783 -14.0314
10.3525 -93.1042 -17.2233
10.352 -91.8531 -20.5382
10.3391 -91.1832 -24.0443
10.249 -91.0558 -27.6035
10.2072 -91.5783 -31.1261
10.2861 -92.7764 -34.4799
10.2482 -94.4024 -37.6645
10.3115 -140.2414 -2.2016
10.3312 -136.989 0.4815
10.3798 -133.3252 2.5778
10.3019 -129.2813 3.6829
10.1894 -125.0525 3.71
10.149 -120.9183 2.8095
10.3197 -116.849 1.6439
10.1119 -112.9387 0.0327
10.1657 -109.2752 -2.0959
10.2775 -105.976 -4.7478
1.087 -106.4199 -21.0097
1.4522 -106.4756 -23.5423
2.2605 -104.6771 -25.4638
3.0409 -102.5616 -27.0649
3.9473 -100.422 -28.5559
5.0687 -98.1343 -29.6174
6.3512 -96.1215 -30.9511
7.5866 -95.234 -33.1668
8.5806 -94.7959 -35.6847
9.3534 -95.3066 -38.2613
19.5207 -106.117 -21.0937
19.2659 -106.1016 -23.6814
18.4038 -104.2003 -25.5048
17.5796 -102.1994 -27.2293
16.5245 -100.204 -28.7965
15.2949 -97.8779 -29.6239
13.9035 -95.9015 -30.8878
12.622 -95.108 -33.145
11.6004 -94.7166 -35.6712
10.8429 -95.2657 -38.2557
IMAGE=Poicephalus_robustus
ID=92
SCALE=1.0
LM3=60  
17.2696638 -87.32177296 -36.89540749
10.02771003 -98.80895957 -22.47576845
9.537373426 -98.88090524 -14.31829872
11.8794671 -107.1385243 -12.48283569
14.46500871 -115.118736 -20.03437236
3.561233473 -121.3314018 -27.80005836
16.50594551 -107.7687044 -25.98066843
16.85309306 -117.2780281 -26.50353515
16.82741029 -127.4377672 -28.98981974
13.64716839 -128.5697866 -26.12596901
16.61666082 -131.2842124 -24.78219842
16.96754715 -99.40024437 -12.74873911
16.73249218 -133.5774238 -19.88338182
24.05666381 -98.95680587 -22.38430268
24.43898007 -99.03794813 -14.22114343
21.89965401 -107.2441236 -12.41750621
19.24518452 -115.1691126 -20.00320664
30.11593078 -121.6112526 -27.62692743
17.43729483 -107.7785195 -25.97459623
19.8587249 -128.635248 -26.085471
17.108 -96.8236 -13.9304
17.1579 -94.3067 -15.2371
17.175 -91.9061 -16.7194
17.235 -89.8717 -18.6967
17.3113 -88.0988 -20.8917
17.2803 -86.6867 -23.3422
17.1607 -85.7309 -25.9956
17.157 -85.3262 -28.8004
17.2143 -85.4745 -31.6143
17.2159 -85.9683 -34.4014
16.9768 -132.3243 -16.3957
16.506 -130.0271 -13.5148
16.4566 -127.4358 -10.8689
16.4734 -124.2112 -9.0268
16.7809 -120.662 -7.975
16.7405 -116.9651 -7.6733
16.6789 -113.2578 -7.8663
16.635 -109.5946 -8.4238
16.7302 -106.0368 -9.4592
16.9315 -102.6361 -10.9251
9.9072 -98.4487 -24.5245
10.0794 -97.5847 -26.3264
10.7178 -96.3067 -27.837
11.5544 -94.8219 -28.9662
12.4446 -93.0609 -29.5713
13.3515 -91.2102 -29.7424
14.226 -89.5151 -30.0828
15.0335 -88.0646 -31.3323
15.6899 -87.2575 -33.0643
16.3859 -87.133 -35.0157
24.4736 -99.0337 -24.462
24.5136 -98.455 -26.4125
23.841 -96.756 -27.4949
23.2133 -94.9705 -28.4447
22.4431 -93.1542 -29.2324
21.5529 -91.3646 -29.8339
20.5448 -89.6077 -30.0348
19.7173 -88.0313 -31.1705
18.9612 -87.3879 -33.0221
18.2473 -87.2733 -35.0094
IMAGE=Poicephalus_senegalus
ID=93
SCALE=1.0
LM3=60  
15.96897697 -77.84574461 -49.01998564
7.817205458 -98.11400309 -29.8111039
6.09776754 -99.15161616 -20.24875339
10.32281261 -108.5445435 -19.27497982
12.26078654 -120.4496507 -28.68612795
-1.813146564 -128.2362067 -36.91018286
14.60678383 -109.8157317 -33.04051177
15.56002549 -125.1113855 -35.34615455
15.36866299 -137.7474954 -38.48389391
11.30154394 -139.6228322 -34.49344412
15.25621402 -142.3332455 -32.05322721
15.68050652 -99.46330037 -18.39089372
15.08059745 -143.7049776 -24.34116959
23.61002146 -98.28247664 -29.73219532
25.21130432 -99.35551426 -20.15325288
20.77732746 -108.6560695 -19.22274399
18.67995782 -120.5181287 -28.65405466
32.6660501 -128.6040216 -36.73790805
16.60496685 -109.8370478 -33.03052788
19.28794653 -139.708029 -34.45354018
15.6462 -95.674 -19.3632
15.6458 -92.031 -20.7776
15.6244 -88.4996 -22.4426
15.6192 -85.2665 -24.6329
15.6844 -82.4129 -27.2813
15.7727 -79.8641 -30.2336
15.7767 -78.1106 -33.7244
15.7821 -77.0093 -37.4632
15.7766 -76.6255 -41.3453
15.9522 -76.9 -45.2335
15.2745 -141.433 -20.2072
15.309 -138.3474 -16.6279
15.1782 -134.7816 -13.557
15.1005 -130.5357 -11.658
15.2114 -125.9062 -11.0494
15.2959 -121.1846 -11.1441
15.5332 -116.4775 -11.431
15.6444 -111.8322 -12.2062
15.6385 -107.2772 -13.4564
15.6611 -102.8963 -15.2185
7.6368 -96.4134 -32.2176
7.9123 -94.4665 -34.4085
8.6213 -92.1845 -36.0983
9.1517 -89.5447 -37.2812
9.8095 -86.8418 -38.2624
10.7267 -84.1175 -38.6894
11.9181 -81.5028 -39.1985
12.9862 -79.7302 -41.1125
13.7718 -78.6384 -43.7199
14.4548 -78.2181 -46.5131
23.8223 -96.7231 -32.2368
23.5114 -94.7573 -34.3264
22.8294 -92.3541 -35.8982
22.2011 -89.8513 -37.3439
21.6048 -87.1642 -38.3887
20.7562 -84.4181 -38.7514
19.6073 -81.7903 -39.0788
18.5915 -79.8598 -40.9543
17.828 -78.7256 -43.5138
17.1683 -78.2206 -46.3421
IMAGE=Psittacus_erithacus
ID=94
SCALE=1.0
LM3=60  
16.26707063 -88.97704238 -44.77586873
8.677988201 -105.5694897 -27.01686567
6.903610071 -105.8976098 -17.29160411
12.3405503 -116.487784 -17.50947155
14.09247639 -124.9254359 -26.14568275
0.880057782 -131.8117479 -38.14212279
16.19359035 -118.10213 -31.48782637
17.0402131 -126.5805216 -34.68509875
17.1483868 -138.4558997 -39.58477388
13.98349604 -141.0425553 -35.6438565
17.22999889 -143.0987888 -35.27245598
16.78912583 -106.8088171 -14.94652764
16.9566498 -146.9279321 -25.76216625
24.63362242 -105.3548414 -27.06155383
26.47062349 -105.6343783 -17.34640694
21.31939755 -116.3669932 -17.53461929
19.74674344 -124.8493701 -26.16151909
33.07223302 -131.3786724 -38.23228587
17.43295341 -118.0854571 -31.49129755
20.23604769 -140.9584409 -35.6613685
16.6538 -103.2342 -15.3138
16.7313 -100.1033 -17.1291
16.801 -97.0012 -18.9759
16.7538 -94.2572 -21.3123
16.6831 -92.1583 -24.23
16.6742 -90.3516 -27.3715
16.5916 -88.7813 -30.624
16.5511 -87.8308 -34.1077
16.568 -87.544 -37.7021
16.3769 -88.0029 -41.286
16.9555 -145.5413 -21.6194
16.9772 -143.1616 -17.9404
17.2269 -140.246 -14.6898
17.1901 -136.5339 -12.4203
17.18 -132.3392 -11.1917
17.1143 -127.9756 -10.8251
16.8587 -123.6129 -10.6637
16.9355 -119.2577 -10.9875
16.705 -114.9802 -11.8833
16.5623 -110.7803 -13.1097
8.1725 -105.1727 -29.6307
8.3786 -103.5519 -31.6414
9.1048 -101.4074 -33.0944
9.4705 -99.1428 -34.5022
10.243 -96.8373 -35.641
11.3161 -94.382 -35.3957
12.4086 -92.0758 -35.5479
13.1207 -90.6094 -37.6401
13.8005 -89.8002 -40.1094
14.8971 -89.3082 -42.4827
25.0996 -104.8344 -29.6669
24.8924 -103.605 -31.9706
24.0271 -101.4546 -33.3453
23.3344 -99.1809 -34.6205
22.6659 -96.9094 -35.8684
21.5675 -94.4906 -35.4015
20.5647 -92.2064 -35.5863
19.6662 -90.8686 -37.7119
18.7077 -90.1116 -40.1145
17.5764 -89.4906 -42.4742
IMAGE=Amazona_aestiva
ID=95
SCALE=1.0
LM3=60  
22.59685874 -80.28289183 -33.86909886
16.38648381 -93.72400446 -18.39255499
15.54841986 -93.76185711 -11.1699352
19.75488938 -101.3019246 -9.661908502
20.62299263 -110.2207698 -16.14710243
8.507614174 -115.3389097 -25.34331556
21.9790895 -104.9373542 -21.74020697
22.78024574 -112.8957564 -22.8577171
22.2896192 -122.4963501 -26.18624876
19.03116911 -124.0451878 -22.92150662
22.37289934 -127.1263413 -22.08248178
23.10250011 -94.61928285 -9.606552692
22.38961058 -129.0244471 -15.26009432
29.38654603 -93.88978848 -18.71966574
30.58549821 -93.9536183 -11.54830185
26.26939107 -101.3850012 -9.825827988
24.8492685 -110.2746656 -16.25344502
36.3525186 -115.6940034 -26.04395585
23.34872883 -104.9548206 -21.77467017
25.74560027 -124.130814 -23.09045678
23.087 -91.8739 -10.5373
23.0491 -89.2535 -11.7771
23.0802 -86.8056 -13.3086
23.0511 -84.6396 -15.231
23.0065 -82.7421 -17.4138
22.8815 -81.2007 -19.8571
22.7659 -80.0084 -22.4899
22.6908 -79.3474 -25.3013
22.5945 -79.1433 -28.1939
22.5564 -79.5746 -31.0559
22.4648 -127.3185 -11.9404
22.53 -125.4335 -8.7233
22.4461 -122.7386 -6.1408
22.6388 -119.3947 -4.526
22.77 -115.758 -3.74
22.77 -112.026 -3.7125
22.6755 -108.3168 -4.1206
22.7292 -104.6465 -4.7634
22.8179 -101.123 -5.9636
22.8868 -97.8047 -7.6712
16.1083 -93.7994 -20.5506
16.2768 -92.7116 -22.4212
16.8032 -90.9245 -23.5686
17.1012 -89.1069 -24.7478
17.8245 -87.2113 -25.5538
18.5768 -85.1605 -25.6784
19.3817 -83.3293 -26.5331
20.0405 -82.0466 -28.1378
20.7108 -81.2315 -30.0488
21.5645 -80.716 -31.9892
29.687 -94.0527 -20.8321
29.3075 -92.9117 -22.6465
28.7323 -91.119 -23.8017
28.3376 -89.2128 -24.8451
27.7776 -87.2868 -25.7101
26.9583 -85.2422 -25.8753
26.1794 -83.3449 -26.4798
25.2678 -82.3088 -28.2037
24.334 -81.373 -29.9649
23.5429 -80.8716 -31.9619
IMAGE=Amazona_albifrons
ID=96
SCALE=1.0
LM3=60  
17.86667594 -90.08744492 -50.1677574
10.00909299 -106.0217248 -31.78116982
7.927237913 -106.2048603 -21.85296283
13.8693989 -117.7820289 -20.50080019
15.28144591 -126.7545688 -29.49166159
0.718343655 -134.8370653 -42.72537256
17.20468925 -119.4345669 -34.98820436
18.68673665 -128.3036264 -37.65293494
18.6202239 -141.9401545 -42.07820742
14.99233619 -144.1484405 -38.17979971
19.03177144 -147.3699807 -36.71887962
18.02184372 -106.5683392 -20.09447004
18.57825643 -149.7644699 -27.93514425
26.1397361 -105.7480393 -31.66506176
28.08351211 -105.8628728 -21.70787835
22.5186493 -117.6352788 -20.43854305
21.54131668 -126.6483588 -29.44660316
36.55915106 -134.2289613 -42.4673911
19.4501709 -119.3964682 -34.97204142
22.54529812 -144.0202908 -38.12543363
17.9537 -102.9145 -20.8383
17.8967 -99.5404 -22.434
17.8759 -96.3271 -24.299
17.81 -93.4853 -26.7072
17.7982 -91.0449 -29.5178
17.9 -89.0739 -32.6719
17.9784 -87.6197 -36.0833
17.9384 -86.9599 -39.74
17.9282 -87.1235 -43.449
17.7827 -88.1004 -47.0087
18.8456 -148.6095 -23.4616
18.8227 -145.9609 -19.6204
18.8591 -142.416 -16.5722
18.8881 -138.0743 -14.9076
18.7498 -133.478 -14.1008
18.7587 -128.8105 -13.8603
18.8488 -124.1515 -14.2021
18.7068 -119.5747 -15.1265
18.6719 -115.0859 -16.4285
18.434 -110.6699 -17.8884
9.4545 -104.9111 -34.1661
10.2 -102.8233 -35.6341
10.6481 -100.6984 -37.2168
11.345 -98.5601 -38.6807
11.9568 -96.1028 -39.4999
12.8785 -93.6799 -39.4027
13.6544 -91.6584 -40.8665
14.5206 -90.4022 -43.0592
15.4201 -89.6302 -45.4578
16.5722 -89.732 -47.8382
26.6326 -104.8014 -34.1332
25.9806 -102.8139 -35.7905
25.4586 -100.4882 -37.0277
24.792 -98.3966 -38.5597
24.152 -95.9736 -39.371
23.2128 -93.5856 -39.2521
22.2824 -91.6874 -40.8715
21.3613 -90.5165 -43.0394
20.5352 -90.0225 -45.5502
19.3065 -89.9455 -47.9012
IMAGE=Amazona_amazonica
ID=97
SCALE=1.0
LM3=60  
19.17991113 -66.86779728 -45.36365517
9.21022575 -86.85249707 -28.55520462
7.866697132 -87.2150558 -17.23072109
13.61079454 -99.10131547 -15.32921704
15.9480138 -109.2462717 -24.63914093
1.492709603 -115.6623603 -35.28398703
17.80470715 -99.22660106 -30.8362484
19.1772386 -112.2203722 -33.10417217
19.02493679 -125.6249723 -34.83381017
14.95232751 -126.6302735 -30.68936511
19.02251272 -129.2150017 -28.67466702
18.71581655 -87.84815237 -14.88968318
19.17490235 -131.2007961 -20.45953486
28.73152943 -86.79577768 -28.30504772
29.78651424 -87.1513675 -16.94982829
24.06473394 -99.07094142 -15.19525441
22.02582798 -109.2286126 -24.56125642
36.78619003 -115.5598146 -34.83171663
20.27036014 -99.21943708 -30.80465214
23.27720708 -126.6060855 -30.58268545
18.5073 -83.9655 -15.3073
18.5609 -80.3744 -16.8676
18.4847 -76.8921 -18.6308
18.5488 -73.7756 -20.9931
18.6431 -70.9543 -23.6978
18.6743 -68.5809 -26.7939
18.7511 -66.6768 -30.2045
18.8534 -65.462 -33.8741
18.9958 -65.1802 -37.7687
19.1833 -65.6333 -41.6469
18.6888 -129.0591 -16.3367
18.6813 -126.0259 -12.7946
18.7973 -122.4256 -9.8992
18.8332 -118.23 -7.9223
18.7918 -113.678 -6.9936
18.7321 -109.0176 -6.8481
18.5925 -104.3595 -7.1195
18.5335 -99.826 -8.1871
18.5644 -95.406 -9.6925
18.5203 -91.2006 -11.6426
9.5587 -85.5972 -31.2272
10.7289 -83.9873 -33.4306
11.2407 -81.2545 -34.4828
11.8245 -78.4915 -35.4032
12.6911 -75.7526 -36.118
13.7007 -73.2933 -34.9849
14.5979 -70.8035 -35.5986
15.7336 -69.0824 -37.7203
16.7794 -67.8469 -40.2079
17.3917 -67.4152 -43.082
27.733 -85.9238 -30.9195
26.6868 -84.1932 -32.998
26.1935 -81.6151 -34.2767
25.7919 -78.8647 -35.1501
25.1472 -76.0749 -35.6637
23.9616 -73.5658 -34.8412
23.1354 -71.0356 -35.5189
22.3326 -69.3553 -37.7827
21.6559 -68.0852 -40.3342
20.8814 -67.1844 -43.0107
IMAGE=Amazona_arausiaca
ID=98
SCALE=1.0
LM3=60  
17.87836671 -57.7702026 -33.14375534
10.61150085 -76.83308938 -17.92764796
9.227967431 -78.13171709 -8.742410093
14.91309051 -88.77338039 -7.556202545
15.75312863 -96.89967169 -16.76784008
2.497783828 -104.450821 -28.13863878
17.70843115 -88.99031897 -21.13480696
18.56781368 -99.34919181 -24.39544143
19.05717463 -111.135146 -27.72741129
15.43915584 -112.7249823 -23.68148
18.99008317 -116.4816127 -22.97448452
18.2759788 -77.96165953 -6.535291383
18.8191579 -119.2685407 -14.74214676
25.81610432 -76.55685054 -17.86382846
27.1687657 -77.80576678 -8.667105744
21.8641835 -88.64709221 -7.527026166
21.39720794 -96.79712947 -16.74414974
35.01304496 -103.8600803 -28.00215987
19.19261555 -88.96335415 -21.12857728
22.34381258 -112.5995377 -23.65249853
18.1477 -74.799 -7.88
18.1243 -71.5819 -9.0852
18.1899 -68.387 -10.2758
18.188 -65.5792 -12.2604
18.1259 -62.9402 -14.4555
18.0495 -60.591 -16.9518
18.0242 -58.7834 -19.8644
18.0553 -57.5335 -23.0417
18.0431 -56.8091 -26.3894
17.866 -56.8734 -29.8235
18.8708 -117.286 -10.7776
18.7058 -114.8412 -7.0921
18.588 -111.6981 -3.9994
18.4908 -107.7721 -2.0296
18.2895 -103.4523 -1.1915
18.1704 -99.0248 -1.1299
18.2211 -94.6095 -1.5057
18.1046 -90.2229 -2.1708
17.9976 -85.8386 -2.8275
18.1494 -81.6351 -4.0456
9.8284 -75.4975 -20.0872
9.9124 -73.7937 -22.0088
10.7094 -71.5349 -23.1327
11.5873 -69.1618 -23.9439
11.8117 -66.5995 -24.5764
12.7281 -64.1426 -24.3463
13.8036 -61.993 -24.7076
14.7495 -60.2092 -26.3556
15.5314 -59.0055 -28.5792
16.5468 -58.2612 -30.8973
26.7346 -75.3551 -20.0641
26.2865 -73.612 -21.9508
25.5958 -71.2352 -22.9455
24.6789 -68.8539 -23.7267
24.3185 -66.3611 -24.6094
23.3463 -63.9084 -24.32
22.1867 -61.7418 -24.6031
21.1705 -60.0653 -26.329
20.3334 -58.9923 -28.6176
19.3022 -58.2719 -30.9408
IMAGE=Amazona_autumnalis
ID=99
SCALE=1.0
LM3=60  
17.47146245 -56.93581039 -39.33901528
9.482093706 -74.83318122 -21.01428049
7.070362981 -78.20787819 -10.72017829
13.79999689 -89.24691707 -8.828690381
14.95134379 -98.83011571 -17.72654254
0.628037607 -106.8032144 -29.92827965
16.53522031 -88.59937706 -22.74515054
17.52158557 -103.0297338 -25.81410285
17.6832521 -115.5964332 -27.47332991
14.10486314 -116.9012734 -23.4815778
18.03895327 -119.9176874 -22.0971068
17.54223696 -77.91424 -9.164203622
17.20317113 -122.082079 -13.49125929
25.48138261 -74.77984767 -20.9022669
27.77118839 -78.13887209 -10.57524849
21.08947283 -89.22261765 -8.77765559
20.12673472 -98.81286357 -17.6903088
34.67231429 -106.689728 -29.6899302
18.54511246 -88.59267709 -22.73107897
21.17416559 -116.8777079 -23.43208448
17.4292 -74.0405 -9.9835
17.4488 -70.2408 -11.0954
17.5804 -66.6636 -12.7686
17.6412 -63.3578 -14.9408
17.5556 -60.4116 -17.5718
17.5712 -57.9418 -20.652
17.5536 -56.0587 -24.1108
17.4481 -55.0653 -27.9081
17.4978 -54.8054 -31.8528
17.5351 -55.2283 -35.7635
17.3024 -119.755 -9.4552
17.2826 -116.7794 -5.8676
17.2773 -113.2286 -2.8935
17.3274 -108.871 -1.2939
17.3619 -104.2633 -0.7468
17.5223 -99.6385 -1.1198
17.6335 -95.0736 -2.0596
17.7072 -90.6415 -3.4617
17.6766 -86.328 -5.2272
17.6933 -81.9774 -6.8783
8.8811 -74.7822 -23.7863
8.9419 -72.9604 -25.8104
9.6023 -70.4765 -27.0086
10.4292 -68.0151 -28.1211
11.2204 -65.4769 -29.0376
12.0284 -62.8382 -29.3687
13.1421 -60.4314 -29.7705
14.0761 -58.8547 -31.8371
15.0395 -57.9775 -34.3543
16.0624 -57.3546 -36.9127
26.5362 -74.596 -23.5694
26.457 -73.1282 -25.8501
25.8096 -70.7316 -27.2778
24.9484 -68.1443 -28.1464
24.0813 -65.5106 -28.878
23.2138 -62.8789 -29.3387
22.0466 -60.519 -29.7259
21.0105 -58.9901 -31.8975
19.9705 -57.8549 -34.3134
18.9923 -57.2473 -36.9203
IMAGE=Amazona_dufresniana
ID=100
SCALE=1.0
LM3=60  
14.10077955 -79.77604358 -55.6445454
5.048664503 -100.4112006 -32.78969519
2.807921739 -100.9094474 -18.90995792
9.84932048 -113.1191589 -18.93014345
11.20550246 -124.1175916 -27.59230782
-6.167588419 -133.6184035 -41.85904793
12.70646576 -114.6271006 -35.23121244
14.18446189 -127.5632428 -37.51676938
13.95105351 -141.2118416 -41.61205277
10.04254521 -142.5746148 -36.38381401
13.74899503 -145.7636861 -35.21976843
13.8902961 -100.7925103 -18.09607921
13.97239348 -147.7960261 -24.22621892
22.94983932 -100.4378452 -32.72009312
25.08109068 -100.9425994 -18.82335697
18.00374707 -113.1312962 -18.898438
16.68222997 -124.1257433 -27.57101359
34.13737646 -133.6783945 -41.70233704
15.2689711 -114.6309147 -35.22124909
17.85856777 -142.5862484 -36.35342431
13.8664 -96.2769 -18.6346
13.9799 -92.1906 -20.7758
13.9076 -88.3945 -23.3853
13.748 -84.8666 -26.3479
13.7898 -81.8385 -29.824
13.7958 -79.3807 -33.7265
13.8002 -77.6331 -37.9863
13.9302 -76.6589 -42.4919
13.9257 -76.6223 -47.1065
14.0028 -77.5779 -51.6091
13.7984 -145.319 -19.9436
13.9295 -142.3326 -16.0172
14.1266 -138.3646 -13.1456
14.1258 -133.7977 -11.3239
14.1466 -128.9384 -10.4589
14.2891 -124.0057 -10.4342
14.1722 -119.1022 -11.0944
14.0767 -114.2455 -12.0697
14.0225 -109.5057 -13.4712
13.8933 -104.9788 -15.4419
3.7325 -99.4432 -35.649
4.0353 -97.3555 -38.0747
4.8443 -94.5031 -39.6562
5.6521 -91.718 -41.3404
6.6472 -89.068 -43.1445
7.6039 -86.2122 -44.2749
8.7942 -83.4113 -44.2125
9.9771 -81.6026 -46.7632
11.2573 -80.452 -49.6445
12.6192 -79.8787 -52.6291
24.2496 -99.2691 -35.4499
23.8246 -97.3132 -37.8791
23.1552 -94.3466 -39.2329
22.4343 -91.5447 -40.9012
21.5508 -89.1506 -43.0365
20.5051 -86.2964 -44.1646
19.2592 -83.3632 -44.1856
18.0451 -81.6607 -46.7812
16.8765 -80.4793 -49.6589
15.6245 -79.9388 -52.6771
IMAGE=Amazona_farinosa
ID=101
SCALE=1.0
LM3=60  
22.64420111 -76.76814776 -33.98775032
15.92114763 -89.1286758 -16.74243367
15.20910611 -88.85358654 -8.280549227
19.66073166 -97.79266089 -6.695788409
21.04916821 -107.4516914 -14.89221897
7.631852436 -114.5469502 -24.71831192
22.19660285 -100.8296997 -19.48798927
23.27456004 -109.9501353 -21.33895504
23.23659455 -120.5117056 -25.24449764
19.52569049 -122.4895564 -22.50900393
23.38787507 -125.8912885 -20.60600245
22.65725756 -88.65966782 -6.846394575
23.3999452 -127.9499367 -13.09455176
29.59245846 -88.89934008 -16.66416476
30.19796743 -88.60214898 -8.194737276
26.03080928 -97.68580308 -6.659319412
25.06102326 -107.3843927 -14.86925091
38.82035589 -114.0237643 -24.53975624
23.74481734 -100.8037285 -19.47912567
27.17509028 -122.361238 -22.46521075
22.6859 -85.6978 -7.8729
22.6508 -83.0308 -9.5345
22.5731 -80.6452 -11.5639
22.5708 -78.5823 -13.9321
22.5367 -76.7891 -16.5124
22.5199 -75.3226 -19.2865
22.5097 -74.3425 -22.2522
22.4589 -73.9009 -25.3593
22.472 -74.0089 -28.4847
22.5221 -74.9905 -31.3953
23.0185 -126.0148 -9.3715
22.9 -123.611 -5.917
22.764 -120.5715 -3.0215
22.6513 -116.818 -1.2431
22.6582 -112.6944 -0.4391
22.6675 -108.5036 -0.2839
22.6233 -104.3142 -0.7473
22.6669 -100.2428 -1.8133
22.5608 -96.2843 -3.2665
22.6222 -92.3765 -4.8496
15.4018 -88.9415 -18.9501
15.2735 -88.182 -21.0369
15.5935 -86.5452 -22.5152
16.0915 -84.5998 -23.5785
16.9429 -82.7703 -24.6249
17.6576 -80.7561 -25.406
18.5424 -79.0109 -26.5513
19.2691 -77.8219 -28.3461
20.0901 -77.1661 -30.3371
21.1195 -76.8975 -32.3035
29.8546 -88.7192 -18.8956
29.8895 -88.0239 -20.9989
29.4444 -86.5377 -22.563
28.7556 -84.7034 -23.6628
28.1588 -82.8194 -24.7443
27.4785 -80.7487 -25.298
26.7002 -79.0414 -26.5211
25.8004 -77.9734 -28.2838
24.9461 -77.2446 -30.2231
24.0576 -76.849 -32.2338
IMAGE=Amazona_finschi
ID=102
SCALE=1.0
LM3=60  
15.37140719 -83.39181732 -48.39484744
7.284821648 -100.7256508 -27.27371027
5.069960581 -100.5661774 -16.20500153
11.95161992 -112.5428526 -15.80533743
12.96529553 -122.8684012 -23.69791724
-1.342881423 -131.5453093 -33.8974841
15.52393428 -114.1734441 -29.45147716
16.46553421 -126.4643644 -31.22961413
16.44387537 -140.4175856 -32.33384562
12.13551967 -141.5584322 -28.98301515
16.52241537 -144.4141127 -26.82029953
15.94190112 -100.44771 -14.99141516
16.04612976 -146.234758 -19.72536006
24.36550218 -100.494568 -27.3136673
26.62699075 -100.2745345 -16.25543014
20.07379629 -112.4329684 -15.82433772
19.3029173 -122.7826601 -23.71274291
33.79272385 -131.0699632 -33.97967723
16.48310726 -114.1604676 -29.45372096
20.61327388 -141.4437376 -29.00284726
15.8612 -96.517 -15.5036
15.7771 -92.8696 -17.18
15.5516 -89.6499 -19.5151
15.3671 -86.9375 -22.4568
15.3666 -84.6614 -25.7563
15.4568 -82.6384 -29.2199
15.5497 -81.2843 -32.9666
15.5803 -80.5082 -36.8789
15.4081 -80.717 -40.885
15.5403 -81.634 -44.7888
16.309 -143.7667 -15.6717
16.2661 -140.5989 -12.1071
16.2616 -136.9733 -9.1046
16.3961 -132.5553 -7.5281
16.2566 -127.8145 -7.3163
16.1973 -123.092 -7.872
16.1616 -118.4579 -8.9666
16.0212 -113.8346 -10.1269
15.88 -109.228 -11.3482
15.8165 -104.7392 -12.9137
6.4557 -100.2269 -29.887
6.6915 -98.5082 -32.1479
7.3578 -96.2043 -33.8023
7.8941 -93.8592 -35.4453
8.4372 -91.4112 -36.9213
9.2725 -88.8119 -37.7156
10.2043 -86.5449 -39.0068
11.1245 -85.1511 -41.3892
12.2022 -84.3063 -43.9238
13.2878 -84.3192 -46.5818
25.4277 -99.7437 -29.9098
25.0306 -98.4109 -32.3655
24.2797 -96.095 -34.0011
23.6756 -93.898 -35.842
23.0643 -91.4353 -37.213
22.1016 -88.7656 -37.8443
21.0256 -86.5149 -39.1426
19.9398 -85.0504 -41.4167
18.8618 -84.3537 -44.0509
17.5778 -84.1022 -46.5977
IMAGE=Amazona_guildingii
ID=103
SCALE=1.0
LM3=60  
18.777513 -64.27664769 -43.16236343
8.946015971 -84.10022437 -23.91460963
8.672704107 -86.91115292 -14.6637341
12.6043747 -97.16793656 -13.57123305
15.61098978 -107.3840497 -24.05179498
0.425511546 -113.931312 -36.27879377
17.48410947 -98.1642617 -29.511266
18.33917119 -110.1814331 -32.45070713
18.03426311 -123.9097325 -36.36705127
13.98339897 -125.2587146 -31.83587185
18.10456155 -128.1013258 -31.62158627
18.90614897 -87.03445546 -12.99173009
17.71310111 -131.0738364 -22.69024402
28.55105359 -84.41923824 -24.11193329
28.91887083 -87.24059928 -14.86751069
24.67838635 -97.36440531 -13.69275734
21.13072416 -107.473867 -24.10735081
35.84605347 -114.5076763 -36.63529965
19.44905669 -98.19623539 -29.53104309
22.01898694 -125.38947 -31.91674962
18.5224 -83.0711 -12.1242
18.5252 -79.1116 -13.4589
18.6413 -75.368 -15.2616
18.5933 -71.9127 -17.6054
18.4202 -68.7304 -20.299
18.2802 -65.9999 -23.4363
18.257 -63.9169 -27.0416
18.3232 -62.5915 -30.9518
18.4657 -62.3321 -35.1053
18.6612 -62.905 -39.2151
18.0898 -129.0545 -18.5002
18.1746 -126.0321 -14.951
18.1351 -122.7069 -11.6787
18.3882 -118.7047 -9.3004
18.2787 -114.2355 -8.0132
18.2348 -109.5893 -7.5838
18.4341 -104.9455 -7.9883
18.3529 -100.3645 -8.8687
18.5466 -95.873 -10.117
18.6067 -91.3547 -11.2532
8.8952 -83.5957 -26.9496
9.1304 -82.3269 -29.4024
9.7861 -79.6797 -30.8201
10.1986 -76.9724 -32.2225
10.5598 -74.2256 -33.5614
11.4929 -71.5344 -34.5213
12.6246 -68.8761 -34.3931
13.9597 -66.6877 -36.0453
15.0853 -65.4261 -38.5668
16.5832 -64.7835 -41.0656
28.3173 -83.7598 -27.0459
27.8805 -82.4407 -29.4453
27.2229 -79.8349 -30.788
26.9064 -77.1033 -32.0232
26.5988 -74.4734 -33.4678
25.7241 -71.7785 -34.4179
24.5495 -69.0528 -34.1419
23.2821 -67.1424 -36.0968
22.126 -65.7405 -38.4742
20.7764 -64.9759 -41.0145
IMAGE=Amazona_imperialis
ID=104
SCALE=1.0
LM3=60  
12.81515324 -93.02283972 -38.26016003
6.686071026 -104.5211344 -23.28815544
4.513613554 -104.6246344 -14.24756059
9.705587366 -113.6116463 -13.62889759
10.78722709 -121.2109791 -20.43730641
0.29651808 -127.9916159 -28.91506476
12.05439656 -114.3292433 -25.57561977
12.53300265 -123.8143637 -27.35956752
12.52168697 -134.5255924 -28.44111957
9.262659276 -135.5808005 -25.33598288
12.38689443 -138.3965534 -23.87918864
13.19097274 -104.6586747 -12.75312562
12.28964688 -139.3287066 -17.42797673
19.19073064 -104.7291004 -23.49791575
21.66045945 -104.909805 -14.53519159
16.19625976 -113.7195932 -13.73777584
14.63490826 -121.2749702 -20.50184962
24.60424084 -128.3958795 -29.3228164
13.42563598 -114.3520485 -25.59862172
15.51581618 -135.6847973 -25.44087691
12.9585 -101.7102 -13.2817
12.8801 -99.1532 -14.8284
13.0275 -96.7452 -16.5863
13.0896 -94.763 -18.8309
12.9732 -93.0133 -21.2664
12.8473 -91.6574 -23.9253
12.8732 -90.769 -26.7789
12.9257 -90.5256 -29.7572
12.9086 -90.746 -32.7336
12.8683 -91.6369 -35.595
12.663 -138.0956 -13.9231
12.6082 -135.8258 -10.9577
12.7403 -133.0958 -8.3719
12.6345 -129.629 -6.994
12.6182 -125.9207 -6.3838
12.5664 -122.1693 -6.6416
12.5881 -118.4783 -7.3712
12.7121 -114.7978 -8.1345
12.9402 -111.2134 -9.2527
12.9356 -107.6895 -10.5716
6.6002 -103.3958 -24.9725
6.7479 -102.0865 -26.4943
7.155 -100.9877 -28.1468
7.6031 -99.6237 -29.5009
8.1536 -97.8055 -30.1858
8.8545 -95.9378 -30.3677
9.4932 -94.3379 -31.362
10.1102 -93.3228 -32.9017
10.7716 -93.0575 -34.7921
11.6699 -93.0103 -36.5871
18.961 -103.782 -25.246
18.6857 -102.4344 -26.6713
18.199 -101.0491 -28.0299
17.7381 -99.5069 -29.1582
17.2649 -97.6787 -29.8194
16.7793 -95.8131 -30.3573
16.2648 -94.3137 -31.3977
15.6636 -93.4987 -33.0927
14.9942 -93.1998 -34.9457
14.0279 -93.0942 -36.6696
IMAGE=Amazona_leucocephala
ID=105
SCALE=1.0
LM3=60  
17.65037721 -77.10128663 -35.81819687
9.674215037 -90.03479614 -16.79714021
7.943445023 -89.81396254 -8.258543387
13.6965912 -98.51449066 -6.868805031
15.28954003 -108.0527351 -15.38947327
2.330082105 -118.3757881 -26.18062709
16.90927382 -104.3484833 -21.82459143
18.24915241 -111.7647634 -23.03331547
18.43342131 -123.0097946 -26.26902235
15.35824414 -124.5261828 -21.86620254
18.43610888 -126.9135859 -21.23790689
17.89127818 -89.87781195 -6.306349567
18.19059946 -129.412975 -12.23353347
26.03826715 -89.80901915 -16.74465098
27.70748452 -89.54127547 -8.195148382
22.18776949 -98.39733675 -6.841568778
20.91325854 -107.9751439 -15.37143467
34.22153019 -117.9357776 -26.07833229
19.23325323 -104.3164191 -21.81713705
21.34060459 -124.4436434 -21.84701356
17.6961 -86.7628 -7.4791
17.6506 -83.9503 -9.2618
17.6675 -81.3797 -11.3515
17.6565 -79.3375 -13.9847
17.6025 -77.5633 -16.8053
17.6339 -76.076 -19.7863
17.4887 -75.1135 -22.9753
17.5379 -74.6812 -26.2799
17.433 -74.8475 -29.5996
17.5159 -75.5963 -32.846
18.4051 -127.5693 -8.4429
18.3541 -124.8581 -5.1635
18.3324 -121.7014 -2.3452
18.3318 -117.8824 -0.513
18.2444 -113.737 0.4439
18.1324 -109.4961 0.7982
18.1452 -105.2411 0.6751
18.0641 -101.1166 -0.3798
18.1649 -97.2264 -2.1129
18.1051 -93.3383 -3.8308
9.2914 -90.3549 -19.2824
9.3938 -89.7314 -21.4765
10.0851 -88.017 -23.1919
11.0029 -86.0961 -24.5361
11.9813 -83.9555 -25.468
12.9476 -81.7067 -26.0867
13.852 -79.6357 -27.0958
14.6957 -78.2704 -28.9849
15.3678 -77.6998 -31.349
16.395 -77.3908 -33.6351
26.5841 -90.1549 -19.2249
26.4484 -89.4769 -21.4285
25.6969 -87.8493 -23.2324
24.6751 -85.9614 -24.6183
23.6046 -83.8366 -25.5252
22.5495 -81.5871 -26.1388
21.5576 -79.4694 -27.0781
20.6463 -78.0015 -28.9112
19.867 -77.4932 -31.2816
19.0048 -77.1759 -33.6435
IMAGE=Amazona_mercenaria
ID=106
SCALE=1.0
LM3=60  
17.79379342 -91.30669177 -51.15955057
9.496362714 -107.565705 -30.81001117
7.105931956 -107.451584 -20.18206728
11.76942289 -117.8829906 -18.27574317
15.13067275 -128.3751192 -26.3017831
0.024175916 -138.5660075 -36.74963976
17.05463386 -121.5468079 -32.56996107
17.77367024 -133.1966364 -33.8071831
17.63149683 -145.4759135 -35.929944
13.97168301 -146.5723382 -31.52236176
17.90968817 -149.6466166 -30.0953893
17.55960883 -107.5006231 -18.37305065
17.75924287 -149.3908488 -18.42786661
25.85845664 -107.5227203 -30.71712799
28.12744155 -107.3963586 -20.06273386
23.49747938 -117.8521799 -18.20916617
20.28273769 -128.3615842 -26.27253622
35.56020979 -138.4726511 -36.5479113
18.39421406 -121.5432887 -32.56235663
21.59651381 -146.5523071 -31.47907765
18.1117 -103.6459 -18.7108
18.2308 -100.1697 -20.518
18.251 -97.1582 -23.0104
18.1947 -94.5214 -25.9144
18.1146 -92.1061 -29.0081
18.1366 -90.1833 -32.4051
18.0556 -88.9268 -36.1147
18.0492 -88.2696 -39.9772
17.9456 -88.4775 -43.8885
17.93 -89.4431 -47.7004
17.5139 -146.3235 -15.5511
17.6541 -142.9465 -13.0296
17.681 -139.1958 -11.1741
17.7256 -135.0832 -10.3525
17.829 -130.8737 -10.1011
17.7758 -126.6639 -10.2182
17.7437 -122.5198 -10.9208
17.7639 -118.5883 -12.3772
17.7633 -114.7988 -14.2225
17.8658 -111.0323 -16.0825
9.2193 -106.4855 -33.3796
9.5301 -105.1339 -35.7903
10.1685 -103.1384 -37.6591
10.7965 -100.9205 -39.2526
11.5356 -98.4756 -40.3795
12.4954 -95.9175 -40.7553
13.5575 -93.6991 -41.4905
14.4408 -92.2416 -43.6889
15.3432 -91.3319 -46.1792
16.5187 -91.064 -48.6674
26.9301 -106.8297 -33.2393
26.7138 -105.3663 -35.6505
26.0711 -103.2357 -37.4304
25.4008 -101.0788 -39.1647
24.5676 -98.6766 -40.3025
23.648 -96.026 -40.6656
22.6669 -93.8314 -41.5169
21.6862 -92.4588 -43.7993
20.6817 -91.5968 -46.3095
19.3814 -91.3164 -48.7921
IMAGE=Amazona_ochrocephala
ID=107
SCALE=1.0
LM3=60  
20.63117851 -76.63055416 -33.10957384
14.00830348 -87.71478733 -18.57567455
12.24180413 -87.76475046 -11.36205767
17.3623712 -95.75430322 -10.10329221
18.77697387 -104.6990956 -17.12926319
8.068777684 -111.6019878 -26.94129791
20.20544412 -98.74514242 -20.93300143
21.0076144 -108.1913211 -23.7606732
21.03563417 -118.8959509 -25.72744853
17.73487902 -120.1454968 -22.33305294
21.2221173 -123.3364975 -20.74414368
20.31817422 -87.56775505 -9.749901105
21.3224012 -125.539194 -13.9045993
27.05598251 -87.47518799 -18.38149193
28.607749 -87.46421657 -11.11849081
23.74872053 -95.63702834 -10.0082471
22.87303911 -104.6238781 -17.06830332
34.11454867 -111.1236997 -26.55367063
21.34077234 -98.72429397 -20.91610486
24.63575407 -120.0187734 -22.23035038
20.2752 -84.8934 -10.0358
20.2121 -82.5853 -11.4407
20.248 -80.5568 -13.2425
20.3547 -78.8457 -15.353
20.4169 -77.3775 -17.6408
20.3949 -76.0946 -20.038
20.4356 -75.3345 -22.6506
20.4122 -74.8596 -25.312
20.3665 -74.8643 -28.0149
20.4718 -75.4469 -30.6645
20.9708 -123.3882 -10.5598
20.8166 -120.778 -7.5432
20.8267 -117.6248 -5.1017
20.8069 -114.006 -3.429
20.8025 -110.0897 -2.6792
20.8886 -106.0994 -2.724
20.767 -102.1602 -3.3504
20.6621 -98.3363 -4.5037
20.633 -94.6467 -6.0474
20.4953 -91.0411 -7.7725
13.3629 -87.1541 -20.429
13.545 -86.1939 -22.1974
13.9776 -84.709 -23.5083
14.5679 -83.1114 -24.6317
15.3181 -81.495 -25.6026
16.2232 -79.706 -25.89
17.1769 -78.0984 -26.1571
17.8395 -77.1577 -27.8362
18.5113 -76.6146 -29.6673
19.4134 -76.5691 -31.4728
27.3208 -87.2757 -20.3569
27.1358 -86.1466 -21.9879
26.7287 -84.6544 -23.2689
26.2002 -83.0973 -24.4254
25.5602 -81.5681 -25.5592
24.6723 -79.7672 -25.5242
23.7492 -78.2799 -26.0575
23.0595 -77.4291 -27.7397
22.3702 -76.8373 -29.5263
21.6579 -76.6594 -31.3814
IMAGE=Amazona_tucumana
ID=108
SCALE=1.0
LM3=60  
16.55899589 -92.42196346 -40.30533001
9.693214134 -105.8444329 -26.5979946
8.41215994 -106.067146 -18.67901062
12.82203084 -115.6951867 -16.20863097
14.98542979 -122.7714641 -25.1374842
3.618491133 -128.64991 -35.41922876
15.66640256 -115.7371042 -28.99668813
17.36407592 -124.7571396 -32.08090059
17.68671522 -134.5637841 -34.98993242
13.90254248 -137.0587603 -32.5686891
17.51166186 -139.6212742 -31.39471722
16.62402229 -106.0568106 -16.55126892
17.72940331 -142.4083619 -23.72895614
23.80384636 -105.4786513 -26.42874227
24.90453281 -105.6396239 -18.4811901
20.94139432 -115.4847132 -16.11124191
19.36211441 -122.6580098 -25.08498732
31.2614906 -127.9333368 -35.0876602
18.41035825 -115.6659743 -28.9637753
21.36147914 -136.8654067 -32.47922164
17.1361 -103.2476 -16.9438
17.0428 -100.6222 -18.2208
16.9646 -98.1348 -19.7208
16.8565 -95.9868 -21.6816
16.7074 -94.1418 -23.9344
16.7132 -92.5748 -26.3895
16.7775 -91.4403 -29.0789
16.71 -90.7884 -31.9255
16.6491 -90.6607 -34.8369
16.5967 -91.0616 -37.7206
17.5597 -141.5857 -19.7351
17.6276 -139.5696 -16.2008
17.5278 -136.8974 -13.1343
17.3748 -133.262 -11.3249
17.3801 -129.271 -10.5309
17.2792 -125.2041 -10.5367
17.2811 -121.1464 -10.9737
17.1718 -117.1247 -11.5898
16.9688 -113.23 -12.7473
16.8813 -109.5068 -14.3862
9.7263 -104.8408 -28.423
9.9732 -103.8835 -30.2516
10.3772 -102.3955 -31.6045
11.0776 -100.6352 -32.4667
11.866 -98.9033 -33.2935
12.4831 -96.9663 -33.6242
13.2236 -95.157 -33.5789
13.8804 -93.8603 -35.0533
14.5239 -92.9604 -36.8057
15.3874 -92.4548 -38.5834
24.089 -104.7631 -28.3961
23.9243 -103.6053 -30.1139
23.4062 -102.0949 -31.4688
22.6884 -100.3196 -32.344
21.9934 -98.6283 -33.3748
21.246 -96.6785 -33.4938
20.3161 -94.8973 -33.5838
19.4778 -93.5992 -34.9631
18.6951 -92.8772 -36.7714
17.8546 -92.535 -38.6403
IMAGE=Amazona_ventralis
ID=109
SCALE=1.0
LM3=60  
20.69597729 -70.03914093 -38.53685918
13.59852596 -86.33713949 -23.73167159
11.73173289 -88.46759232 -15.662011
16.9310617 -99.25549579 -15.06475969
18.51595966 -108.1467958 -24.38384384
5.492754953 -112.977416 -35.60922179
20.09815478 -99.51806213 -28.3313957
20.93293772 -110.6059232 -32.36038447
21.05234286 -122.0297464 -36.3867911
17.53884242 -123.8915761 -32.90509606
21.09802309 -127.0619813 -32.00515228
21.0919208 -89.05079988 -14.4301645
21.64263704 -130.2918033 -22.86002488
28.38326301 -86.20551739 -23.99813508
30.57722519 -88.29981908 -16.00166098
25.59561871 -99.17835901 -15.22091994
23.83447018 -108.0994475 -24.4796987
36.52866563 -112.7011168 -36.16857818
21.95774452 -99.50150701 -28.36491085
24.78399184 -123.8270757 -33.03567449
21.0563 -85.7162 -14.2566
20.969 -82.4845 -15.0961
20.9583 -79.2866 -16.026
20.9843 -76.4687 -17.7879
20.9729 -74.1107 -20.1516
20.8116 -71.9284 -22.6652
20.8907 -70.202 -25.519
20.8133 -69.1453 -28.6821
20.8161 -68.8408 -31.9992
20.8845 -69.2036 -35.3084
21.3325 -128.8793 -18.601
21.3909 -126.4681 -14.851
21.4975 -123.2423 -11.8081
21.4643 -119.2865 -9.7412
21.3566 -114.9496 -8.6581
21.3543 -110.4813 -8.3984
21.3578 -106.009 -8.815
21.3566 -101.5994 -9.6785
21.2528 -97.2595 -10.848
21.2256 -93.0099 -12.2998
13.108 -85.9484 -26.123
13.5106 -84.5355 -27.964
14.0875 -82.2566 -28.7516
14.6824 -79.9425 -29.4094
15.359 -77.5891 -29.7234
16.1916 -75.3106 -29.5451
17.1453 -73.4548 -30.1106
18.0291 -72.1146 -31.9737
18.8157 -71.1753 -34.1091
19.6432 -70.558 -36.3524
28.812 -85.975 -26.4573
28.5408 -84.5618 -28.3534
28.0924 -82.2309 -29.1437
27.6823 -79.8326 -29.7471
26.9889 -77.4736 -29.9001
25.9147 -75.2521 -29.5821
24.8381 -73.392 -30.2891
23.9159 -71.9859 -32.1167
23.0411 -71.0626 -34.2572
22.0094 -70.4839 -36.4484
IMAGE=Amazona_vinacea
ID=110
SCALE=1.0
LM3=60  
12.32319294 -84.66221477 -41.92628855
6.297299451 -101.6168946 -25.53267029
4.64121244 -101.9441095 -15.66924255
8.20981641 -111.2214029 -15.2684063
10.07696217 -121.0570459 -23.56048184
-3.327577657 -128.258466 -33.21806554
11.82625482 -113.6639982 -28.51763834
13.40385287 -123.5165475 -30.89740267
13.49619652 -135.0781644 -34.71514687
9.746803574 -137.1713777 -31.1298121
13.64298801 -139.7333544 -29.7129203
12.82233068 -101.7774018 -14.41832848
14.14624768 -141.652449 -19.98656856
19.3552904 -101.2793714 -25.65248032
21.20665282 -101.5159257 -15.82123422
18.13000295 -110.9649857 -15.35942627
16.621697 -120.8878775 -23.62053127
30.20100061 -127.3918186 -33.52569784
14.40223271 -113.5974143 -28.54127352
17.64498387 -136.9672254 -31.20227969
13.0244 -98.5326 -15.2659
13.1061 -95.6072 -16.9131
13.0535 -92.7764 -18.7066
12.9944 -90.2899 -20.9653
12.9947 -87.9375 -23.3633
12.7335 -85.8532 -25.9709
12.7362 -84.3026 -28.948
12.7403 -83.3189 -32.1605
12.7274 -83.001 -35.5037
12.6973 -83.3914 -38.8399
13.7213 -140.0293 -16.079
13.6263 -137.3528 -12.7877
13.5319 -134.0828 -10.1558
13.5021 -130.2757 -8.3993
13.4798 -126.0593 -7.9822
13.4524 -121.8165 -8.1984
13.4717 -117.6131 -8.808
13.4308 -113.4601 -9.7172
13.3273 -109.3812 -10.9125
13.0772 -105.3103 -12.065
5.3498 -100.8963 -27.7265
5.7813 -99.3729 -29.5627
6.0707 -97.2269 -30.8047
6.4384 -95.1008 -32.0616
6.8867 -92.9199 -33.1453
7.545 -90.5741 -33.5373
8.4123 -88.4292 -33.8347
9.2849 -86.9015 -35.5921
10.1414 -85.7273 -37.6147
11.131 -85.0285 -39.7629
20.5678 -100.5758 -27.7282
20.4784 -99.1898 -29.7284
19.9236 -97.0757 -30.9601
19.2473 -95.0044 -32.2059
18.7372 -92.855 -33.3811
18.0281 -90.504 -33.8631
17.0081 -88.363 -34.2463
16.0577 -86.8045 -35.9538
15.0879 -85.6204 -37.9348
13.8618 -84.9559 -39.965
IMAGE=Amazona_viridigenalis
ID=111
SCALE=1.0
LM3=60  
19.44376875 -71.85909289 -31.78786057
12.50132649 -87.88789514 -17.96346698
11.8320434 -90.04229148 -8.902491997
16.12425047 -98.32838023 -8.870444553
17.53078881 -105.6356678 -17.86761504
5.811804542 -111.8997494 -26.20861889
18.90089418 -98.31209567 -21.37577772
20.02336192 -107.8736513 -24.27853752
20.03866167 -118.1434254 -26.0335074
16.56895487 -119.4423151 -23.90491674
19.98507427 -122.5737888 -22.65087165
19.76716185 -90.29557918 -7.780579546
20.28590108 -124.9730508 -15.5857443
26.9307261 -87.70805017 -18.04237666
27.75253988 -89.84386179 -8.989555997
23.66878709 -98.23434673 -8.91170316
22.34650204 -105.5756458 -17.89395061
34.12605306 -111.5468467 -26.36346029
20.75601624 -98.28897382 -21.38592278
23.58606234 -119.3548553 -23.94329101
19.6978 -87.1945 -7.9614
19.7151 -84.3028 -9.1766
19.6641 -81.4771 -10.51
19.6604 -78.9374 -12.3368
19.6988 -76.6082 -14.4402
19.5884 -74.6437 -16.8781
19.6494 -72.9892 -19.539
19.5709 -71.901 -22.4828
19.4892 -71.3897 -25.5665
19.4471 -71.4248 -28.6786
20.2637 -123.7022 -12.007
20.1543 -121.6951 -8.8183
19.995 -119.0144 -6.1916
19.7589 -115.7431 -4.3151
19.6796 -112.1531 -3.0984
19.5778 -108.3947 -2.6037
19.7455 -104.6075 -2.7802
19.5521 -100.9404 -3.7332
19.6137 -97.4346 -5.1919
19.6829 -93.8711 -6.5034
12.5301 -87.611 -20.1898
12.8312 -86.6756 -22.1617
13.3293 -84.7275 -23.0902
13.987 -82.7212 -23.8374
14.6244 -80.6387 -24.3633
15.3164 -78.533 -24.7103
15.9368 -76.4669 -25.1698
16.4968 -74.9031 -26.6741
17.2114 -73.6383 -28.3722
18.1742 -72.7534 -30.1685
26.8925 -87.5777 -20.3026
26.4585 -86.5517 -22.2269
25.9848 -84.5451 -23.0554
25.3737 -82.4462 -23.6432
24.7829 -80.3194 -24.1327
24.1164 -78.1958 -24.5325
23.4389 -76.1837 -25.2391
22.8455 -74.6484 -26.7838
22.1089 -73.5122 -28.5914
20.939 -72.6631 -30.2896
IMAGE=Amazona_vittata
ID=112
SCALE=1.0
LM3=60  
-2.518552143 -28.51246536 59.10811603
-18.95217962 -82.60968107 90.56815003
-18.62587466 -87.78659188 112.5939318
-15.3730612 -104.7015836 101.5444638
-9.75810116 -115.8071785 88.0331343
-33.05649777 -124.920531 65.36984528
-4.867728188 -92.69095384 75.40971257
-2.813176194 -115.3178719 74.03030325
-3.016434772 -131.9336639 65.35158144
-8.676777041 -135.7908492 67.93800619
-3.481158785 -139.9723377 70.7990485
-3.951944182 -89.54829637 116.0217923
-4.072452008 -146.4900041 78.55566813
12.13590807 -82.83126178 91.21785621
10.81598049 -87.99643904 113.2092335
7.78694922 -104.8666569 102.0284821
2.583696509 -115.8951448 88.29106403
26.67635052 -125.3462775 66.61819483
-1.44517472 -92.71534813 75.4812401
2.058219409 -135.867363 68.16235558
-4.1877 -80.7613 117.24
-4.1353 -71.9182 117.0553
-3.821 -63.3217 114.9914
-3.5726 -55.3499 111.1163
-3.6594 -47.9794 106.1777
-3.5781 -41.478 100.1437
-3.539 -36.2395 92.9807
-3.2878 -31.8614 85.2727
-3.1375 -29.4742 76.7552
-2.8193 -28.3386 67.9639
-4.09 -144.7872 85.0229
-4.1269 -141.9028 91.0026
-4.1643 -138.0302 96.4085
-4.12 -133.2789 101.0939
-4.0836 -127.8822 104.9994
-4.184 -121.9358 108.0272
-4.2403 -115.6578 110.3116
-4.2481 -109.1429 111.7506
-4.2487 -102.588 113.0654
-4.0821 -96.0755 114.5723
-19.068 -79.4223 85.3729
-18.4181 -73.4238 83.3103
-16.842 -67.4842 81.8835
-15.3789 -61.2569 82.2407
-13.7329 -55.071 82.0374
-11.6721 -49.1554 80.8324
-9.4797 -43.7872 78.1534
-7.444 -39.2113 74.2039
-5.7328 -35.7023 69.159
-4.1362 -32.3535 63.974
11.4459 -79.5947 86.1422
11.4475 -73.3986 84.5192
10.4413 -67.2831 82.9938
8.9281 -61.0559 82.5219
7.1494 -54.8814 82.5204
5.0101 -48.9392 81.46
2.9656 -43.38 78.9985
1.1166 -39.042 74.6825
-0.138 -35.5724 69.4759
-1.3212 -32.3963 64.0853
IMAGE=Anodorhynchus_hyacinthinus
ID=113
SCALE=1.0
LM3=60  
2.495268704 -36.437919 62.28585028
-12.86323397 -68.6096131 105.1835061
-13.9096093 -67.48632 125.423231
-7.368225171 -87.04680895 120.2701634
-4.992435701 -102.2183 111.4008242
-25.75160303 -117.3510576 94.01223174
0.804261502 -85.56701163 95.44239746
2.133194635 -107.0261839 97.77640079
2.113331237 -125.2609693 94.62175189
-2.988574936 -127.1325402 99.63316937
2.313925397 -130.7005451 101.6280199
1.921108131 -68.58396585 127.895704
1.238406007 -133.662363 113.0988489
16.98029968 -68.69032662 105.5073725
17.59325457 -67.57152126 125.7651047
11.05954473 -87.09664789 120.4701443
8.794774146 -102.2555883 111.550445
29.8442642 -117.5014197 94.61556621
3.435907362 -85.57412906 95.47095646
6.912044225 -127.1593169 99.74061233
1.3763 -60.6289 127.9141
1.4887 -53.298 124.6186
1.5483 -46.4765 120.4024
1.7798 -40.8018 114.7474
1.7199 -36.1088 108.2302
1.8878 -32.6894 100.9561
1.973 -30.9619 93.106
2.1848 -30.0823 85.1473
2.3797 -30.6958 77.2042
2.4459 -32.957 69.5325
1.359 -130.0686 118.5675
1.156 -125.4972 123.2373
1.1492 -120.1477 126.9948
0.9285 -114.0955 129.4943
0.9328 -107.6207 130.5228
0.9578 -101.0607 130.4509
0.908 -94.5008 130.4678
0.7992 -87.9435 130.5711
1.1027 -81.3972 130.2658
1.4813 -74.8735 129.7095
-13.0192 -68.1918 99.6544
-11.706 -66.1599 94.8536
-10.0444 -61.64 92.1112
-8.7353 -57.423 88.7996
-8.0894 -52.4233 86.4853
-6.6091 -47.5252 84.3628
-4.747 -43.0901 81.6718
-2.7294 -40.1674 77.564
-1.1274 -38.4852 72.5384
0.4874 -37.2981 67.3848
16.5738 -68.3981 99.9913
15.1908 -66.0317 95.3676
13.6901 -61.3827 92.7695
12.9175 -57.0879 89.3896
11.8945 -52.2725 86.8512
10.5346 -47.3737 84.6707
8.7454 -42.9131 82.0883
7.1271 -40.1123 77.6801
5.8813 -38.2932 72.6099
4.4456 -37.1254 67.4241
IMAGE=Ara_ambiguus
ID=114
SCALE=1.0
LM3=60  
20.21167175 -48.31578518 71.63383654
7.875725608 -79.3602017 102.3285756
6.432140736 -79.37073415 119.9218566
12.69112956 -98.10285257 118.2136608
15.00993198 -112.1707495 107.9878061
-4.051778741 -126.0247874 90.12525785
18.24670644 -97.03116866 95.54348032
19.99390233 -116.8933552 95.20026822
20.13409328 -133.6901796 92.94912455
15.22448129 -134.7292214 97.88969334
19.89664718 -138.7016571 100.6650386
20.20122529 -79.64449008 122.775354
19.38280062 -141.7929341 111.1755888
32.35537642 -79.4830366 102.3817157
33.72238905 -79.50767218 119.9810979
27.2832066 -98.17607323 118.2453371
24.86776117 -112.2202145 108.0092054
43.86685117 -126.2652353 90.22927899
21.83713791 -97.04918487 95.55127438
24.47068237 -134.7756174 97.90976487
19.549 -73.2103 122.1765
19.5442 -66.9603 120.4835
19.513 -61.2215 117.4721
19.4512 -56.2002 113.3593
19.648 -51.8754 108.5323
19.7163 -48.5025 102.9989
19.6262 -46.2626 96.9245
19.5885 -44.9965 90.5486
19.7484 -45.067 84.0822
19.9662 -46.063 77.7265
19.7904 -138.0158 116.22
20.0534 -133.4992 120.5723
19.9449 -128.2961 124.1204
19.8959 -122.519 126.5991
19.7677 -116.3548 127.883
19.8403 -110.0558 128.2121
19.8336 -103.755 128.6271
19.8653 -97.4426 128.5403
20.11 -91.1991 127.6498
20.335 -85.1502 125.8653
7.9561 -77.4553 98.2634
8.2811 -74.5681 94.9225
9.0267 -70.844 92.5664
10.1204 -66.8723 90.7929
11.6806 -63.0485 89.0482
13.2475 -59.0408 87.8169
14.6888 -54.8955 86.8705
16.0298 -52.2726 83.7318
17.0731 -50.6948 79.6903
18.5531 -49.5457 75.621
31.4185 -77.3918 98.5628
30.9176 -74.4493 95.3569
30.3795 -70.7366 92.9914
29.372 -66.9398 90.9028
27.8916 -63.1131 89.2026
26.3358 -59.0828 88.1749
25.0011 -55.0254 86.9403
23.6893 -52.5396 83.7783
22.6335 -50.8491 79.8029
21.5898 -49.4994 75.7002
IMAGE=Ara_ararauna
ID=115
SCALE=1.0
LM3=60  
54.4285406 -21.18105919 642.3016769
38.81129618 -63.05173546 675.2269198
37.07279713 -68.46171039 696.3474671
44.14148102 -87.22029716 691.7788431
47.98050292 -101.2817053 681.087355
27.86033359 -108.6922629 665.2479192
52.32563596 -74.88923441 668.6855773
53.57514623 -106.1148929 666.3153362
53.0679342 -124.0382451 664.084956
47.92522191 -126.4758105 669.46088
53.32615574 -130.2886768 671.6599479
54.49632689 -69.04731702 698.8717839
52.62000345 -132.3845239 684.48544
69.58602098 -63.57210211 674.8978614
71.59173044 -69.04538749 695.9783737
63.79692156 -87.55264898 691.5686775
59.25709019 -101.4723799 680.9667802
78.77206127 -109.5531241 664.7035461
55.54250639 -74.94362815 668.6511809
58.21212635 -126.6497508 669.3508874
54.2761 -61.036 699.5142
54.412 -53.0531 699.0958
54.5733 -45.466 696.5724
54.7872 -38.6146 692.4451
55.0195 -32.5445 687.1962
55.2607 -27.6742 680.8931
55.3577 -23.9005 673.8076
55.2626 -21.2115 666.2421
55.0283 -19.9237 658.3029
54.767 -20.2009 650.2796
53.2282 -128.4573 689.4276
53.5377 -124.244 694.155
53.5075 -119.1366 697.8569
53.4449 -113.1762 699.9605
53.6704 -106.9116 700.6906
53.7142 -100.5705 700.6339
53.7315 -94.2313 700.4898
53.8755 -87.8955 700.2848
54.047 -81.5561 700.2849
54.0725 -75.2163 700.2799
38.666 -59.0771 671.3197
38.7243 -55.1789 667.3858
39.8952 -50.4446 664.7506
41.6837 -45.4645 663.0798
43.4292 -40.2278 662.3432
45.588 -35.0947 662.0655
47.8288 -30.1998 661.3141
49.9181 -27.0736 657.2177
51.6974 -24.8358 652.4698
53.0017 -23.1238 647.3295
70.5942 -59.4036 671.2841
70.2242 -55.7323 667.0714
69.2086 -50.7749 664.6729
67.6939 -45.6412 663.0343
66.1803 -40.3125 662.2741
64.2003 -35.066 662.3197
62.2147 -30.1492 660.9809
59.9391 -26.8969 657.1035
58.1759 -24.9321 652.1668
56.4776 -23.1948 647.1226
IMAGE=Ara_chloropterus
ID=116
SCALE=1.0
LM3=60  
11.54096479 -52.22262314 49.06646704
-1.637194184 -79.81730913 79.73555859
-3.812180078 -81.73999624 97.56273132
2.808657849 -96.12133145 93.41791802
5.96717519 -108.536936 82.42424836
-14.35484764 -120.1970543 63.16871365
10.14774592 -93.23364924 69.93101489
10.90456201 -112.2269422 68.05942598
10.69119797 -126.6820786 64.35595574
5.760626038 -129.0146156 68.27912006
11.00435458 -132.3553795 69.92663863
11.08317435 -83.46474967 101.5430934
10.54071533 -136.9170974 79.09592563
23.99733158 -80.04886541 79.82811312
26.00845462 -82.00936557 97.67039997
19.15900869 -96.26902391 93.47695165
15.85618907 -108.6262633 82.45995306
36.10276736 -120.6528371 63.35089299
12.04305819 -93.25076956 69.93785799
15.79491851 -129.1052552 68.3153493
10.8789 -76.6879 103.1843
10.9701 -69.7869 102.3654
11.0436 -63.5718 99.1476
11.0838 -58.1421 94.7395
11.1085 -53.8158 89.236
11.0386 -50.5317 83.0523
11.2123 -48.4636 76.3875
11.1804 -47.7131 69.4045
11.1201 -48.1548 62.4388
11.2369 -49.8298 55.6625
10.5754 -135.5196 84.6901
10.7394 -131.9171 89.2349
10.7768 -127.8652 93.3906
10.7163 -123.2555 96.8755
10.8418 -117.967 99.2147
10.8208 -112.3262 100.4943
11.0187 -106.5787 101.2807
11.0949 -100.8077 101.8902
11.0742 -95.0166 102.2932
11.2199 -89.2212 102.3195
-2.2 -77.8209 75.9727
-1.6004 -74.5999 73.1524
-0.5017 -71.8964 69.9463
0.8043 -68.3749 67.9433
2.0716 -64.5058 66.4584
3.5793 -60.5766 65.6299
5.4364 -57.0752 64.2146
7.3514 -54.8401 61.0314
8.7842 -53.4491 57.1894
10.1594 -52.7198 53.1456
23.1038 -77.8575 76.2644
22.8201 -74.7793 73.2787
22.5951 -71.1642 70.9736
21.2182 -67.7358 68.7849
19.9286 -63.9761 67.1585
18.498 -60.1604 66.0384
16.7815 -56.7991 64.4279
15.0145 -54.6401 61.1589
13.7183 -53.3521 57.2857
12.7198 -52.9912 53.1272
IMAGE=Ara_macao
ID=117
SCALE=1.0
LM3=60  
17.59266386 -62.50137231 65.44946138
5.498694876 -86.81070742 97.19570893
3.25440264 -84.77845385 114.3579507
8.106226649 -99.79985262 113.7174896
12.27508294 -114.9415762 105.0385772
-6.966114348 -128.2683071 91.43405002
15.89335141 -101.3303794 92.22302168
17.22024815 -120.341363 94.19888282
17.40445232 -136.2057949 92.91610447
13.13136315 -137.5524802 98.71147575
17.47208485 -140.2614527 100.1656143
18.0134603 -84.72704774 117.7942558
17.65910671 -142.7316635 110.6641468
29.99413947 -86.97407199 96.89428001
32.6869517 -84.97474487 113.9957682
27.62094734 -99.92999985 113.477351
23.03824282 -115.0133577 104.906131
41.75942509 -128.5932665 90.83445744
19.28756517 -101.353016 92.18125415
21.72507875 -137.6097933 98.6057257
17.7662 -78.6835 117.2984
17.9432 -73.2079 114.6053
17.9749 -68.464 110.761
17.8655 -64.5591 106.0473
17.9469 -61.5015 100.7529
18.0641 -59.399 95.0242
18.175 -57.9937 89.0855
18.2336 -57.7126 82.9725
18.1642 -58.313 76.8948
18.0481 -59.9249 70.9932
17.5476 -139.6812 115.6461
17.3941 -135.2504 119.5338
17.5285 -130.2233 122.6033
17.6593 -124.7788 124.8421
17.8034 -118.9898 125.7668
17.8455 -113.1097 125.2915
17.7552 -107.2946 124.2326
17.6336 -101.4935 123.1048
17.6505 -95.7094 121.8853
17.7469 -89.9889 120.4753
6.6882 -86.7969 93.1385
7.4923 -84.6513 89.6698
7.995 -81.0474 87.5659
8.5758 -77.1777 85.9915
9.8688 -73.4096 84.6164
11.3401 -69.7171 83.1775
12.7826 -66.6663 80.8844
14.0898 -64.834 77.3695
15.0423 -63.91 73.3682
16.1662 -63.2264 69.363
28.9959 -86.6407 92.8549
28.7243 -83.7623 89.8347
27.9572 -80.5308 87.3274
27.0511 -76.8498 85.6643
25.7557 -73.138 84.2459
24.4126 -69.4374 82.8159
23.1444 -66.5401 80.3753
22.0513 -64.6842 76.8008
21.1682 -63.8527 72.8365
19.5962 -63.2396 69.0544
IMAGE=Ara_militaris
ID=118
SCALE=1.0
LM3=60  
17.71692397 -68.04644595 -38.24804036
8.673030193 -88.23592829 -20.98591356
6.544214606 -90.67278086 -10.30998968
12.42111059 -100.9518659 -9.81563004
14.53241832 -109.8988451 -19.47920083
-0.66537835 -115.3481429 -32.69072784
16.40963395 -98.51146798 -25.81858622
17.92000849 -111.1225834 -27.94538882
18.17198118 -122.0791427 -33.16772084
14.27923431 -124.7329142 -29.51603922
17.98746339 -126.8084389 -28.81828658
17.58350019 -90.61273814 -8.2580615
17.075812 -131.7265945 -21.70546558
26.60078163 -88.22797715 -20.67210692
28.35682581 -90.66310674 -9.928182608
22.47534604 -100.9474067 -9.639641106
20.71146406 -109.8961047 -19.37104306
36.36714322 -115.3317186 -32.04251206
19.04716206 -98.51029821 -25.77241903
21.32890811 -124.7297876 -29.39264201
17.3221 -86.6341 -8.488
17.2699 -82.7214 -9.2318
17.3353 -79.0882 -10.8815
17.3876 -75.8136 -13.1636
17.2214 -72.9028 -15.8885
17.2938 -70.5242 -19.0974
17.2725 -68.7421 -22.6624
17.3036 -67.4986 -26.4387
17.4168 -66.9721 -30.3781
17.5911 -67.1302 -34.3626
17 -131.0545 -17.0181
17.0067 -129.2293 -12.6348
17.2153 -126.4258 -8.8512
17.24 -122.6075 -6.0435
17.1682 -118.1743 -4.361
17.2945 -113.4806 -3.7077
17.1316 -108.7381 -3.7049
17.1689 -104.005 -4.0266
17.1873 -99.3157 -4.7686
17.274 -94.7681 -5.9817
9.4391 -86.9838 -23.4257
9.9714 -84.6329 -24.9787
10.6038 -82.2124 -26.3855
11.0597 -79.6103 -27.4411
11.8396 -76.9028 -27.6209
13.0787 -74.338 -27.4201
14.1397 -71.9332 -28.3073
14.9085 -70.3587 -30.579
15.5404 -69.2114 -33.0996
16.4139 -68.6617 -35.7603
25.6129 -86.7067 -22.8813
24.8298 -84.5943 -24.6022
24.3676 -82.1651 -26.035
23.8678 -79.6433 -27.1649
23.1242 -76.9338 -27.2515
21.9278 -74.3727 -27.1267
20.8196 -72.0529 -28.2083
20.0842 -70.4182 -30.4072
19.4102 -69.3219 -32.9487
18.6569 -68.6275 -35.6119
IMAGE=Ara_severus
ID=119
SCALE=1.0
LM3=60  
13.5818083 -94.20459135 -34.84762766
6.290571817 -105.8424888 -20.61198795
5.926223983 -105.8885904 -12.01138308
8.977004794 -112.9464177 -12.22212357
11.04317274 -121.3369096 -19.85335623
-0.35453562 -129.489929 -28.67981776
13.0578364 -116.0740893 -25.47670365
13.75180338 -124.6244842 -25.77009675
13.57875667 -133.2044096 -28.85712878
10.87347048 -134.8742295 -26.02008682
13.98446375 -136.7104131 -25.5417809
13.88721665 -105.7573356 -9.990558535
14.08620663 -139.8797732 -18.14661671
21.26329097 -105.7686899 -20.83647131
21.88574219 -105.8099277 -12.25066135
18.89972035 -112.8975098 -12.37089311
16.68850196 -121.3090844 -19.93799566
27.89628327 -129.3506838 -29.10337735
14.45439712 -116.0672058 -25.49764204
16.80666702 -134.8449854 -26.1090422
14.1901 -103.1347 -11.0305
14.0911 -100.7268 -12.5456
14.1296 -98.4022 -14.159
14.1731 -96.4144 -16.1932
14.1052 -94.7781 -18.5064
14.0555 -93.5731 -21.0747
14.1128 -92.8077 -23.804
14.0905 -92.4765 -26.6223
13.9306 -92.51 -29.4571
13.7589 -93.1852 -32.1946
14.1407 -138.5436 -14.7106
14.1923 -136.5649 -11.5876
14.0361 -133.9881 -8.9434
13.8307 -130.7767 -7.2188
14.0706 -127.2272 -6.2519
14.1361 -123.5533 -5.969
14.0321 -119.8653 -6.1824
14.0054 -116.209 -6.7319
13.9243 -112.595 -7.5059
13.8896 -108.9919 -8.1993
6.1454 -105.706 -22.6483
6.2812 -104.9895 -24.5195
6.6036 -103.6422 -26.0157
7.0077 -102.2053 -27.3822
7.8288 -100.5411 -28.2419
8.7335 -98.8803 -28.7963
9.7493 -97.2123 -28.8061
10.9111 -95.8101 -29.7357
11.9539 -94.8501 -31.1582
12.79 -94.4621 -32.9787
21.0941 -105.3301 -22.792
21.1544 -104.5811 -24.621
21.1343 -103.3404 -26.0905
20.5949 -101.6955 -27.1126
19.8958 -100.1375 -28.1666
18.9813 -98.569 -28.765
17.8929 -96.9467 -29.0148
16.8188 -95.7474 -30.1323
15.8371 -94.9433 -31.6238
14.799 -94.5874 -33.2929
IMAGE=Aratinga_acuticaudata
ID=120
SCALE=1.0
LM3=60  
23.16698757 -79.53922693 -21.60544688
18.15062002 -90.52651019 -12.99437587
17.55953048 -91.40904381 -6.868371354
19.33772326 -96.40397425 -4.960523339
21.89266173 -102.6293633 -11.98761698
13.32555261 -107.2645747 -18.75174589
23.05236673 -97.05982874 -15.08530008
23.50117697 -104.7951559 -17.09798874
23.54075046 -111.7617633 -19.271818
20.89153349 -113.549901 -17.46358804
23.68288409 -115.9478515 -16.47539849
23.57962167 -91.24294434 -5.565340329
23.33457248 -119.1170093 -11.1525399
28.6763223 -90.4677852 -13.09050475
29.38900502 -91.34304483 -6.976407292
27.70179247 -96.35730944 -5.036910507
25.08855757 -102.6115328 -12.01680438
33.58188366 -107.1515606 -18.93674242
23.81040381 -97.0555995 -15.09222306
26.11128809 -113.5207789 -17.51125889
23.4482 -89.3315 -6.2194
23.4553 -87.582 -7.2479
23.3773 -85.7511 -8.122
23.3606 -83.9899 -9.1175
23.2774 -82.4338 -10.4143
23.2408 -81.1203 -11.9581
23.2083 -80.1058 -13.7131
23.1058 -79.4104 -15.6092
23.1201 -79.0914 -17.6117
23.1987 -79.0701 -19.63
23.3126 -118.2574 -8.1766
23.3647 -116.6816 -5.5413
23.4271 -114.4846 -3.3794
23.4945 -111.8146 -1.8616
23.5011 -108.8416 -1.077
23.3908 -105.7625 -0.8375
23.4593 -102.7022 -1.1977
23.5343 -99.6566 -1.7548
23.4719 -96.7201 -2.7212
23.4303 -93.8747 -3.9429
18.0836 -89.5908 -14.2029
18.2597 -88.4632 -15.2197
18.6728 -87.2409 -16.0295
19.1861 -85.936 -16.6258
19.6485 -84.5283 -16.9566
20.2361 -83.265 -16.7262
20.9437 -81.9893 -16.7677
21.505 -80.8847 -17.6523
21.975 -80.1346 -18.8682
22.5328 -79.7758 -20.2335
28.7863 -89.1745 -13.9089
28.4242 -88.3011 -15.0933
27.9434 -87.1861 -16.0101
27.5419 -85.8973 -16.7089
27.1489 -84.468 -16.9491
26.4893 -83.1442 -16.6734
25.5768 -81.975 -16.755
25.0696 -80.9733 -17.7575
24.6211 -80.2621 -19.0377
23.9694 -79.8268 -20.3295
IMAGE=Aratinga_aurea
ID=121
SCALE=1.0
LM3=60  
22.25759294 -84.26043474 -23.75880612
16.71492188 -95.90417951 -14.13209098
16.12513852 -95.91464686 -8.206069107
19.46849938 -102.9399466 -6.56482207
20.48566543 -108.5798854 -13.36417027
11.8154674 -113.6634946 -21.04915075
21.66822411 -102.4829802 -16.87284823
22.55082214 -110.0649103 -19.00899271
22.65706708 -117.3989561 -20.99601318
19.738218 -118.6797147 -19.70445673
22.79113732 -121.601156 -18.9088578
22.36651058 -96.471756 -6.981271911
22.49810874 -124.425261 -13.64931393
28.00436866 -95.78627047 -14.04981737
28.50781973 -95.78531988 -8.115828385
25.28834864 -102.879163 -6.522409007
24.48838902 -108.5380802 -13.33499979
33.37393895 -113.4383339 -20.89204002
23.23001194 -102.4666686 -16.86146645
25.53892542 -118.6191311 -19.66218317
22.3711 -94.3531 -7.4814
22.3995 -92.2806 -8.1477
22.3662 -90.263 -8.9649
22.3599 -88.4301 -10.1163
22.3226 -86.8086 -11.5655
22.3192 -85.5107 -13.3132
22.3198 -84.4797 -15.2267
22.3968 -83.9353 -17.3148
22.4287 -83.6949 -19.4717
22.3528 -83.7966 -21.6328
22.8097 -123.9224 -10.4954
22.8708 -122.5998 -7.5975
22.8941 -120.5912 -5.1323
22.7636 -117.9178 -3.3949
22.6461 -114.8211 -2.5622
22.6169 -111.6276 -2.2828
22.6533 -108.4361 -2.5645
22.5316 -105.297 -3.1905
22.5202 -102.2679 -4.2466
22.4206 -99.3099 -5.4849
16.9464 -95.1117 -15.5454
17.3317 -93.7179 -16.319
17.6084 -92.4726 -17.3548
17.9336 -91.2099 -18.2735
18.5162 -89.7189 -18.2911
19.182 -88.2471 -18.0083
19.7932 -86.872 -18.4398
20.3617 -85.7948 -19.5272
20.9084 -85.1503 -20.9005
21.5172 -84.7332 -22.3661
28.4017 -94.9967 -15.409
28.0135 -93.5852 -16.2097
27.6005 -92.3721 -17.2816
27.1345 -91.0863 -18.1269
26.5525 -89.6021 -18.0646
25.7558 -88.2109 -17.8812
25.0672 -86.8839 -18.5174
24.4756 -85.8014 -19.6286
23.9632 -85.2115 -21.0842
23.2344 -84.7431 -22.487
IMAGE=Aratinga_canicularis
ID=122
SCALE=1.0
LM3=60  
18.86099455 -83.95199524 -31.31999116
11.7359278 -94.43956581 -16.83148493
11.29955595 -94.18036486 -7.456882037
13.80049332 -100.5318969 -6.471578751
16.79801417 -109.7043866 -13.20667084
5.580773178 -116.124792 -21.59597345
18.53164117 -103.0841995 -19.35177654
18.89116514 -112.8311932 -19.17139665
19.26197516 -121.8780293 -21.21270502
15.96571218 -123.3158987 -18.96190063
19.20370119 -125.7889868 -17.29856825
18.91614155 -94.13718477 -6.312999599
19.0654529 -128.4269726 -11.96035572
26.06607762 -94.32964769 -16.78476968
26.43729596 -94.0642522 -7.407534098
24.02771336 -100.45345 -6.438238755
21.21522143 -109.6705048 -13.19227106
32.58408486 -115.9176655 -21.5079446
19.42034563 -103.0773828 -19.34887943
22.29372571 -123.2673602 -18.94127176
19.1747 -91.4412 -7.1715
19.126 -88.9878 -8.6453
19.1447 -86.647 -10.2812
19.1515 -84.7472 -12.4103
19.1022 -83.2666 -14.8506
19.1239 -82.2401 -17.5053
19.1453 -81.6565 -20.2965
19.0961 -81.5409 -23.1575
19.0225 -81.9739 -25.9733
18.942 -82.8084 -28.6957
19.2021 -127.2662 -8.2885
19.2709 -125.295 -4.9999
19.0951 -122.5756 -2.3293
19.2187 -119.2676 -0.4789
19.2756 -115.5677 0.4755
19.2428 -111.7328 0.635
19.3182 -107.9046 0.2475
19.1811 -104.1417 -0.5597
19.0052 -100.723 -2.3284
18.895 -97.3488 -4.1837
12.0903 -93.5865 -18.579
12.3236 -92.8857 -20.41
12.7459 -91.6635 -21.9134
13.255 -90.4757 -23.3984
14.001 -88.7677 -24.0101
14.8793 -87.0376 -23.7242
15.7508 -85.5094 -24.4396
16.5253 -84.5565 -25.9557
17.166 -84.1038 -27.7651
17.9123 -83.9569 -29.5786
25.9602 -93.901 -18.7017
25.521 -92.9225 -20.4042
25.2575 -91.5882 -21.8955
24.6058 -90.3051 -23.3089
23.9597 -88.6456 -23.8852
23.1951 -86.89 -23.459
22.2478 -85.4145 -24.3649
21.4757 -84.5026 -25.9467
20.7749 -84.1392 -27.7875
19.9121 -84.0326 -29.5988
IMAGE=Aratinga_chloroptera
ID=123
SCALE=1.0
LM3=60  
21.46961982 -83.48185676 -29.34766544
14.52419748 -94.00580402 -13.30116239
14.07528966 -93.85048303 -3.928213985
18.07324453 -100.9007856 -3.472717737
19.66594722 -109.5730389 -11.0449099
7.839547524 -115.8557404 -21.06994601
21.08072926 -103.1364404 -17.13543644
21.80623603 -111.468331 -17.59124546
21.60469637 -120.6914787 -21.38461746
18.85256134 -122.5535176 -18.27642858
22.23073918 -124.6041525 -17.52667563
21.95062173 -93.96012991 -2.765925085
21.86234707 -128.114484 -9.811346926
29.02084085 -93.92427622 -13.51481146
29.74398384 -93.76236372 -4.159136537
25.84072162 -100.857102 -3.587193495
24.12319119 -109.5479718 -11.11060001
35.71893484 -115.6989493 -21.48082769
22.45725575 -103.1286989 -17.15572345
24.86903735 -122.5196815 -18.36509838
21.8282 -91.0814 -3.4361
21.8133 -88.593 -5.1928
21.7471 -86.2 -7.0659
21.6986 -84.2055 -9.3599
21.6888 -82.5609 -11.9201
21.6908 -81.4701 -14.7492
21.6939 -80.8489 -17.7134
21.6818 -80.6317 -20.7533
21.5019 -81.1393 -23.7491
21.4565 -82.2021 -26.5817
21.7495 -126.7802 -6.3359
21.7453 -124.8069 -3.1852
21.8043 -122.2581 -0.5437
21.8252 -119.0181 1.2226
21.949 -115.4265 2.0669
21.9837 -111.7184 2.2209
21.9697 -108.0184 1.8618
21.8597 -104.3818 1.0899
21.7876 -100.8224 0.0053
21.7893 -97.2478 -1.0391
14.1349 -93.6229 -15.3203
14.5108 -92.3403 -16.9822
15.0433 -90.8525 -18.4232
15.7824 -89.5124 -19.9175
16.4871 -87.7784 -20.4972
17.3854 -85.8426 -20.4093
18.1091 -84.459 -21.7028
18.8136 -83.7739 -23.5871
19.654 -83.3397 -25.4968
20.5227 -83.3246 -27.4362
29.3408 -93.4388 -15.4639
29.0174 -92.1932 -17.1469
28.3053 -90.7227 -18.4938
27.6913 -89.2548 -19.8919
27.0913 -87.455 -20.478
26.0619 -85.6293 -20.5391
25.1547 -84.3932 -21.9486
24.3061 -83.6832 -23.743
23.5848 -83.3933 -25.692
22.5854 -83.4353 -27.5472
IMAGE=Aratinga_finschi
ID=124
SCALE=1.0
LM3=60  
17.40763226 -95.06432665 -36.13529378
10.12494188 -106.6344972 -22.8572176
9.738119979 -107.0771238 -13.77759699
13.40368104 -113.4885564 -12.86679915
14.50760853 -122.6982199 -19.64009618
3.173825882 -129.0094399 -28.40655365
16.39939411 -114.942883 -25.58633632
17.0305431 -124.7910622 -25.7640969
16.79462199 -134.6050293 -28.37772805
13.83356664 -136.7363555 -25.98328256
16.96672868 -138.7352683 -24.8659427
17.00308704 -107.1363055 -12.24530734
17.06805849 -140.9204321 -16.54968878
24.18524879 -106.7316543 -22.77905474
24.46495182 -107.1788866 -13.69572883
20.70124227 -113.5389828 -12.82623117
19.54552151 -122.733032 -19.61208984
30.88776672 -129.200944 -28.25248866
17.82731073 -114.95275 -25.57839837
20.09598427 -136.779629 -25.94846906
17.4384 -104.52 -13.118
17.4271 -102.0769 -14.4858
17.4419 -99.7793 -16.0774
17.4731 -97.7757 -18.0115
17.5903 -96.1249 -20.2657
17.6347 -94.6622 -22.6472
17.5708 -93.7655 -25.2947
17.514 -93.3283 -28.0508
17.4656 -93.3484 -30.8451
17.4296 -93.932 -33.5731
17.0588 -139.6112 -13.2118
16.8764 -137.3483 -10.4314
16.8496 -134.4693 -8.2904
16.9137 -131.18 -6.8983
16.8698 -127.6118 -6.5423
17.0372 -124.0341 -6.6506
16.9074 -120.4847 -7.1817
16.8846 -116.9896 -7.9862
17.0096 -113.5788 -9.0963
17.0816 -110.2814 -10.5104
9.7771 -106.1005 -24.6139
10.0817 -105.2086 -26.2087
10.5303 -103.8222 -27.3834
11.1749 -102.2009 -28.052
11.9187 -100.6307 -28.7503
12.6228 -99.0338 -29.4326
13.4972 -97.74 -30.4458
14.352 -96.7105 -31.7623
15.1232 -96.0859 -33.3447
16.2317 -95.5716 -34.7604
24.467 -106.2997 -24.5658
24.2094 -105.3859 -26.1459
23.8212 -103.9837 -27.3091
23.2322 -102.3521 -27.9851
22.5628 -100.7566 -28.6802
21.9198 -99.1474 -29.3707
21.1057 -97.8428 -30.3772
20.3034 -96.8031 -31.7111
19.5761 -96.1523 -33.2954
18.5272 -95.6056 -34.7357
IMAGE=Aratinga_holochlora
ID=125
SCALE=1.0
LM3=60  
23.59405716 -81.8345483 -23.28974371
18.75963383 -94.99565211 -13.64046831
17.43855323 -96.3708313 -7.039803794
20.1169973 -102.3759985 -5.819595072
22.24176502 -108.8133147 -13.52695143
12.10133636 -114.7589017 -20.42490061
22.91773322 -101.4519178 -16.90833588
23.67580935 -110.6923089 -19.17895062
23.84014814 -118.2879792 -21.37337539
21.3253633 -120.1793435 -19.53367414
24.37671469 -122.1783365 -18.35741438
23.77862106 -96.39599756 -6.112356081
24.25316072 -125.2449497 -13.16918493
28.71929367 -94.85116323 -13.71888103
30.18345048 -96.18593584 -7.140144773
27.69986515 -102.2659907 -5.879295231
25.64165415 -108.7639911 -13.55371887
35.84043599 -114.4145088 -20.6117993
24.69929374 -101.426072 -16.92236216
26.79269365 -120.1000267 -19.5767186
23.7452 -94.0988 -6.2266
23.763 -91.9678 -7.1329
23.7079 -89.8307 -8.0159
23.6551 -87.8162 -9.1465
23.6047 -86.0596 -10.6478
23.5979 -84.4981 -12.3572
23.5334 -83.2284 -14.2914
23.5378 -82.3786 -16.4337
23.5158 -81.8602 -18.677
23.4916 -81.7031 -20.9796
24.1822 -124.9083 -9.7877
24.1908 -123.7928 -6.5979
24.0764 -121.7442 -3.8882
23.9643 -118.985 -1.9405
23.7877 -115.7412 -0.9408
23.8059 -112.3437 -0.8677
23.7328 -108.9685 -1.2138
23.7724 -105.6433 -1.9079
23.6854 -102.4439 -3.0454
23.6873 -99.3263 -4.3926
18.2868 -93.9559 -14.9296
18.3467 -92.8219 -16.1565
18.8114 -91.4573 -17.0791
19.2898 -89.9725 -17.803
19.824 -88.4027 -18.2362
20.5209 -86.8726 -18.1494
21.1939 -85.3256 -18.193
21.6445 -83.9897 -19.1151
22.0396 -83.1822 -20.5701
22.6841 -82.426 -21.9523
28.8919 -94.2765 -15.3449
28.6771 -93.1411 -16.5448
28.2455 -91.7078 -17.391
27.7955 -90.2088 -18.1329
27.3389 -88.6316 -18.481
26.7028 -87.0429 -18.274
25.9542 -85.4904 -18.1678
25.402 -84.1987 -19.0398
24.8087 -83.4091 -20.4628
24.2584 -82.6824 -21.9318
IMAGE=Aratinga_jandaya
ID=126
SCALE=1.0
LM3=60  
14.24292561 -81.93158153 -33.74234227
6.445545675 -94.45024642 -20.30027701
5.846992752 -96.56570566 -11.3326049
9.878468636 -102.9664482 -10.50102809
12.09997683 -111.8149934 -18.0576974
0.942655218 -117.0049682 -27.21575248
13.80682011 -103.0507656 -22.79895632
14.45810227 -114.7989477 -24.34775621
14.55036759 -123.9567189 -26.40906007
11.16178655 -125.3613402 -24.16121865
14.28597367 -127.4183406 -23.00728598
14.2068043 -96.74865537 -9.189054404
14.14505719 -130.2380305 -16.57947933
22.04641911 -94.40671927 -20.15543294
22.4901604 -96.51927046 -11.1780838
18.47971574 -102.9424504 -10.42117104
16.44830056 -111.8028613 -18.01732601
27.80252028 -116.930028 -26.96637593
14.78090829 -103.0480479 -22.78991254
17.57522113 -125.3434464 -24.10167404
14.255 -93.7015 -9.6933
14.3489 -90.7883 -10.7448
14.4837 -88.027 -12.1394
14.5206 -85.5431 -13.9726
14.5435 -83.3711 -16.1748
14.5389 -81.7248 -18.7759
14.5427 -80.7086 -21.6896
14.5287 -80.1448 -24.7219
14.4643 -80.2309 -27.8013
14.4044 -80.8928 -30.8248
14.2739 -129.2976 -13.0153
14.2604 -127.6241 -9.7269
14.3867 -124.9385 -7.2084
14.5307 -121.6796 -5.5159
14.4348 -118.1186 -4.5657
14.3387 -114.4263 -4.3432
14.2882 -110.7438 -4.612
14.3392 -107.12 -5.3341
14.3398 -103.5586 -6.3271
14.2364 -100.08 -7.5748
6.8485 -93.8013 -22.2138
7.4817 -92.516 -23.651
8.0197 -90.7974 -24.6413
8.6156 -89.1314 -25.6377
9.3543 -87.29 -25.7557
10.1969 -85.523 -25.7026
10.9888 -83.9164 -26.6902
11.7319 -82.857 -28.2071
12.437 -82.4215 -30.0853
13.2441 -82.1656 -31.9555
22.0206 -93.7153 -22.1064
21.4129 -92.331 -23.4707
20.8284 -90.7313 -24.6444
20.3005 -88.9759 -25.54
19.5634 -87.0902 -25.5529
18.6852 -85.3418 -25.6771
17.7686 -83.8603 -26.7649
16.9672 -82.869 -28.3292
16.2943 -82.4143 -30.226
15.4382 -82.1357 -32.0647
IMAGE=Aratinga_leucophthalma
ID=127
SCALE=1.0
LM3=60  
15.77058817 -76.39627179 -22.71830846
9.255198021 -88.60850885 -11.96604244
8.77540548 -89.42837624 -4.002548271
11.70583491 -97.33376738 -3.151769227
14.02738858 -103.2321624 -11.49648727
3.633478919 -108.2804205 -21.29302162
15.2687217 -95.90299229 -15.86024626
15.84169429 -103.5921715 -17.57617373
15.94647344 -112.1474762 -21.7682455
12.84396371 -113.9603103 -20.19400764
15.92660789 -115.9752324 -19.75776763
16.07643729 -89.56344959 -2.657362165
15.76405198 -119.9946586 -12.82561262
22.59558825 -88.6091871 -12.08385111
23.21586249 -89.42911042 -4.130071602
20.30011156 -97.33420433 -3.227665079
17.83094773 -103.2323558 -11.53007641
28.04971058 -108.2816619 -21.50864079
16.51348692 -95.90305558 -15.87123875
18.85949402 -113.9606161 -20.24713064
16.049 -87.0737 -3.2237
16.0164 -84.7092 -4.1922
15.9737 -82.414 -5.3049
15.8931 -80.2638 -6.6756
15.8632 -78.4281 -8.4295
15.8143 -76.932 -10.4908
15.7352 -75.8648 -12.8022
15.6744 -75.2342 -15.2619
15.6326 -75.1311 -17.8041
15.6728 -75.6136 -20.2876
15.7573 -119.4326 -9.4894
15.8407 -117.8308 -6.5011
15.946 -115.6091 -3.9496
16.0633 -112.7108 -2.1818
16.0708 -109.4916 -1.0761
16.0023 -106.1367 -0.4571
16.049 -102.741 -0.1188
16.0954 -99.3279 -0.1162
16.1451 -95.9279 -0.39
16.1724 -92.6092 -1.1175
8.85 -87.9595 -13.6712
9.171 -86.6211 -14.9444
9.7176 -84.9671 -15.7395
10.2088 -83.2131 -16.3349
11.0759 -81.5278 -16.5217
11.963 -80.1026 -15.6595
12.7322 -78.5388 -16.3139
13.4275 -77.434 -17.7045
13.9497 -76.7989 -19.4291
14.6863 -76.5376 -21.1446
22.7923 -87.9253 -13.8472
22.4501 -86.7558 -15.2007
21.8788 -85.0564 -15.8345
21.3616 -83.3221 -16.4179
20.5434 -81.6408 -16.6484
19.634 -80.1366 -15.9923
18.8343 -78.622 -16.3954
18.1116 -77.5449 -17.7642
17.4602 -76.8128 -19.3902
16.7599 -76.4495 -21.0953
IMAGE=Aratinga_nana
ID=128
SCALE=1.0
LM3=60  
25.91943703 -79.17210208 -16.5420809
20.79183644 -89.28238789 -7.104589922
19.85648764 -90.39430477 -1.268302796
22.92910333 -97.37834758 -0.677309862
24.54395484 -102.1075381 -7.664270767
15.47343004 -106.8909404 -15.97253356
25.45324911 -96.83455715 -11.12966131
26.3107451 -102.9611135 -13.10778055
26.58508944 -110.6948496 -15.68121004
24.20656956 -112.1863617 -14.44944084
26.60868397 -114.5881922 -13.29784934
26.22957415 -90.63418 -0.193278764
26.90584992 -117.7783202 -8.676389486
31.53057954 -89.04333594 -7.195253384
32.6128363 -90.11033952 -1.3760002
29.86443853 -97.22396217 -0.73586248
28.34393742 -102.0229478 -7.696352695
37.47682046 -106.4011295 -16.15830052
27.14256485 -96.79695179 -11.14392361
29.01490485 -112.0793248 -14.49003593
26.0996 -88.4773 -0.2488
26.0867 -86.4226 -0.9164
25.9659 -84.4123 -1.694
25.8909 -82.6311 -2.8863
25.7999 -81.0898 -4.3944
25.7759 -79.7987 -6.1198
25.8026 -78.9272 -8.0842
25.77 -78.4583 -10.1868
25.7196 -78.3301 -12.3223
25.7285 -78.642 -14.4553
26.958 -117.2711 -5.5495
27.0202 -116.1613 -2.5943
27.0677 -114.3683 -0.0182
27.0535 -111.9328 1.9583
26.9321 -108.9786 3.0332
26.9352 -105.835 3.4194
26.8812 -102.6631 3.4185
26.7366 -99.5145 3.1287
26.6339 -96.4593 2.2796
26.5059 -93.4973 1.1467
20.936 -88.8893 -8.5864
21.2841 -87.9602 -9.5847
21.7808 -86.6125 -10.1347
22.2573 -85.242 -10.6475
22.6866 -83.9126 -11.2952
23.1633 -82.5677 -11.0052
23.6562 -81.3513 -11.4253
24.0703 -80.4527 -12.5894
24.4411 -79.9078 -13.9731
25.0933 -79.5338 -15.294
31.2174 -88.5111 -8.568
30.8297 -87.5467 -9.4965
30.4829 -86.19 -10.0462
29.8108 -84.947 -10.5599
29.4254 -83.68 -11.2685
28.7179 -82.4392 -11.0775
28.0039 -81.2751 -11.436
27.5316 -80.4078 -12.5433
27.1272 -79.9282 -13.9059
26.6088 -79.5706 -15.2647
IMAGE=Aratinga_pertinax
ID=129
SCALE=1.0
LM3=60  
17.41873361 -76.92180646 -28.14665076
11.18354106 -91.22415329 -18.11874234
9.98796992 -93.34463606 -11.12127238
13.27387981 -99.13516139 -9.251324282
15.26599637 -107.3124532 -16.18089475
6.262252435 -111.228055 -24.34414185
16.56673826 -98.30904234 -19.92172783
17.70242063 -108.5462889 -21.84355546
17.8081263 -117.2904463 -24.14738058
14.9224183 -119.1198697 -22.25003602
17.90083778 -120.7442416 -21.01210852
17.64002854 -92.8283121 -9.710714045
17.54168171 -124.2073471 -14.69095797
23.94517181 -91.14302702 -18.0817884
25.12706169 -93.24839617 -11.077434
21.90426104 -99.08029766 -9.226333225
20.0564307 -107.2820002 -16.16702306
29.15635129 -111.0825162 -24.27784725
18.6630148 -98.29571622 -19.91565763
20.58523569 -119.0838709 -22.23363816
17.5705 -90.2762 -10.0167
17.6154 -87.7593 -10.5324
17.5584 -85.3156 -11.3099
17.5981 -83.0497 -12.5078
17.6631 -81.0131 -14.056
17.694 -79.2758 -15.9324
17.6808 -77.9065 -18.109
17.7052 -77.0028 -20.513
17.7367 -76.6404 -23.0522
17.5985 -76.5193 -25.6132
17.6593 -123.2229 -11.3909
17.7454 -121.442 -8.4542
17.7114 -118.8538 -6.1727
17.8241 -115.7696 -4.6499
17.8234 -112.3706 -3.9922
17.7855 -108.9082 -4.0172
17.7562 -105.4731 -4.4263
17.5573 -102.1182 -5.2535
17.5196 -98.8436 -6.3828
17.5622 -95.6816 -7.7475
11.3435 -90.1463 -19.7245
12.0072 -88.6446 -20.6636
12.7302 -87.008 -21.4135
13.3305 -85.2269 -21.7437
13.8982 -83.4088 -21.5106
14.6181 -81.7659 -20.8954
15.2506 -80.0782 -21.4934
15.8081 -78.95 -22.9477
16.3119 -78.2283 -24.6744
16.8069 -77.5426 -26.4129
23.4389 -90.2374 -19.7207
22.9969 -88.6563 -20.6761
22.3647 -86.9698 -21.3796
21.849 -85.1345 -21.6436
21.3336 -83.3382 -21.2747
20.4739 -81.6954 -20.7193
19.8763 -80.1684 -21.664
19.2911 -78.9994 -23.0804
18.8638 -78.2053 -24.7964
18.2056 -77.5538 -26.4901
IMAGE=Aratinga_solstitialis
ID=130
SCALE=1.0
LM3=60  
22.83630068 -80.96535066 -25.75382409
17.10923925 -93.12507573 -14.51400353
15.7041563 -92.96189123 -7.870836503
18.73587048 -99.24896836 -6.329469848
21.03392229 -106.6397365 -12.99936784
11.41386485 -111.4521209 -21.26194851
21.87398273 -100.2958294 -16.97746873
22.73977493 -108.1373318 -18.34997898
22.64670997 -116.6624406 -20.24260348
20.0316495 -118.0032048 -18.92053488
22.62681918 -119.9768668 -17.61420218
22.82906837 -92.85895617 -5.923834013
22.7478313 -123.4895469 -10.73951204
28.51508512 -93.1787796 -14.56897679
29.98561096 -93.02913477 -7.939669466
26.90982722 -99.28745505 -6.368866232
24.47809758 -106.6559532 -13.01596788
33.97232242 -111.5583364 -21.37067452
23.65950555 -100.3042365 -16.98607449
25.31620109 -118.0280868 -18.94600507
22.7873 -90.7114 -6.9183
22.776 -88.6451 -8.077
22.7367 -86.5514 -9.1871
22.7958 -84.6396 -10.5813
22.6931 -82.9878 -12.2692
22.7748 -81.7035 -14.2507
22.8051 -80.7265 -16.4102
22.7614 -80.2866 -18.7345
22.7703 -80.2009 -21.0861
22.8135 -80.4734 -23.4351
22.7076 -122.088 -7.7542
22.718 -120.2058 -5.0645
22.708 -117.7973 -2.8641
22.7006 -114.8092 -1.5596
22.8273 -111.5801 -0.9398
22.8785 -108.2942 -0.9417
22.8578 -105.0121 -1.2481
22.851 -101.7644 -1.8071
22.826 -98.6978 -2.9918
22.8037 -95.5967 -4.0847
17.0994 -92.2952 -16.1728
17.4384 -91.1428 -17.532
17.9922 -89.6945 -18.5245
18.5103 -88.0634 -19.1573
18.9872 -86.3701 -19.004
19.6472 -84.7672 -18.4354
20.2536 -83.3488 -19.3701
20.8174 -82.3396 -20.808
21.3433 -81.696 -22.4656
21.9932 -81.2374 -24.1243
28.6255 -92.2421 -16.149
28.2838 -90.9258 -17.3361
27.7952 -89.464 -18.3365
27.2965 -87.8457 -18.9547
26.7128 -86.1845 -18.7196
25.959 -84.5676 -18.3909
25.3422 -83.1553 -19.3726
24.6572 -82.2555 -20.8074
24.2935 -81.5477 -22.4602
23.6662 -81.175 -24.1249
IMAGE=Aratinga_weddellii
ID=131
SCALE=1.0
LM3=60  
19.51583003 -86.92843248 -21.48532808
15.52457894 -92.71522188 -13.15077165
15.72632483 -92.97548818 -9.204673961
16.56790423 -98.57767467 -6.14441593
18.39440707 -103.8391097 -12.63548636
11.41586183 -106.611874 -18.14692908
19.29608415 -99.92890489 -14.52395694
19.42588167 -104.6997971 -16.29565627
19.42288889 -111.4619544 -18.73982071
17.29086104 -113.4291016 -17.33801446
19.77513755 -115.082129 -16.56203192
19.47663276 -93.16053292 -8.627410809
19.73846164 -117.6141758 -11.96207538
23.44594637 -92.66145571 -13.17827499
23.27515729 -92.92425059 -9.230883848
22.53097029 -98.53720045 -6.165119965
20.73102749 -103.82325 -12.64359921
27.70812979 -106.5012905 -18.20349657
19.76326444 -99.92573391 -14.52557901
21.93196865 -113.3976001 -17.3541286
19.4606 -91.8956 -9.3141
19.5622 -90.6665 -10.0555
19.5625 -89.5524 -10.9646
19.5738 -88.5607 -12.0034
19.5659 -87.7304 -13.176
19.4931 -87.0624 -14.4498
19.4653 -86.6307 -15.8207
19.5282 -86.3956 -17.2389
19.5365 -86.3225 -18.6771
19.5238 -86.6285 -20.077
19.7875 -116.841 -9.3375
19.6125 -115.3832 -7.041
19.5796 -113.3797 -5.2245
19.6086 -110.9498 -4.0725
19.6049 -108.2786 -3.5449
19.5574 -105.5576 -3.564
19.5328 -102.8566 -4.0012
19.5316 -100.1874 -4.5918
19.6226 -97.6229 -5.5241
19.5874 -95.2464 -6.865
15.4037 -92.8834 -14.2072
15.5829 -92.2892 -15.093
15.7482 -91.4781 -15.8025
16.0691 -90.6369 -16.4165
16.455 -89.7647 -16.95
16.9068 -88.942 -17.5055
17.5109 -88.135 -17.9029
18.0172 -87.6087 -18.6931
18.4112 -87.3248 -19.663
18.8699 -87.1192 -20.6235
23.8629 -92.8394 -14.0915
23.7181 -92.2913 -15.0281
23.494 -91.5455 -15.8158
23.161 -90.7636 -16.5174
22.7489 -89.9387 -17.1266
22.3043 -89.0537 -17.62
21.6936 -88.278 -18.0686
21.2051 -87.6523 -18.8411
20.8017 -87.3635 -19.7901
20.2633 -87.1856 -20.7094
IMAGE=Bolborhynchus_lineola
ID=132
SCALE=1.0
LM3=60  
19.57096346 -84.23329239 -18.0308534
15.70614404 -91.13768165 -11.47299564
15.74863505 -91.57151043 -8.378743715
17.05619161 -95.76889367 -5.618971297
17.91370771 -101.1511014 -10.7106189
12.07108506 -104.1888638 -15.1623974
19.45012144 -96.64346441 -12.99335525
19.80808127 -103.137866 -14.20167848
19.60799883 -108.8641756 -15.40790307
17.77763373 -110.4742186 -13.68718783
19.593008 -111.9190071 -12.73667046
19.5768551 -91.61447386 -7.644701045
19.80856352 -113.5365139 -8.984611128
23.52625034 -91.10317973 -11.49760446
23.5070636 -91.53728063 -8.403158447
22.25398878 -95.74596126 -5.635328066
21.41196919 -101.1356672 -10.72162746
27.25303533 -104.1218818 -15.21017296
19.82150543 -96.64182588 -12.99452394
21.61156583 -110.4573035 -13.6992527
19.817 -90.3175 -7.8154
19.7702 -89.028 -8.219
19.8066 -87.7621 -8.6902
19.7402 -86.6523 -9.4499
19.7318 -85.7193 -10.4217
19.7385 -84.9612 -11.5378
19.7338 -84.3821 -12.7484
19.7176 -83.9905 -14.0415
19.697 -83.8099 -15.3744
19.6365 -83.9127 -16.7186
19.5719 -112.6524 -6.6941
19.6057 -111.1433 -4.7428
19.643 -109.2643 -3.1771
19.6397 -107.036 -2.1596
19.6645 -104.6217 -1.6831
19.6521 -102.1681 -1.8249
19.6726 -99.7532 -2.3166
19.5815 -97.4271 -3.1134
19.6773 -95.3135 -4.3821
19.6258 -93.4588 -6.007
15.5809 -90.9766 -12.5165
15.7659 -90.6802 -13.5024
15.9439 -89.8876 -14.1956
16.0418 -89.0435 -14.8387
16.2974 -88.1742 -15.3767
16.7663 -87.2225 -15.4898
17.2491 -86.2769 -15.5888
17.7054 -85.3251 -15.7506
18.3269 -84.8746 -16.4234
18.9211 -84.5273 -17.2362
23.8393 -90.7398 -12.4731
23.9511 -90.2876 -13.4246
23.7094 -89.6637 -14.2761
23.5444 -88.8622 -14.9801
23.2227 -87.9489 -15.4256
22.794 -86.9582 -15.4817
22.3281 -85.9768 -15.4424
21.7244 -85.19 -15.8783
21.1572 -84.7204 -16.654
20.4067 -84.4462 -17.3691
IMAGE=Bolborhynchus_orbygnesius
ID=133
SCALE=1.0
LM3=60  
20.23850416 -80.17542983 -23.64325984
16.51986671 -90.82893098 -14.61825589
16.18141274 -91.65668545 -9.963039581
17.94119445 -97.54136646 -8.670928198
18.95780398 -102.0848189 -15.66777172
11.15595571 -104.9743361 -22.16430062
19.99850525 -97.52453927 -17.34514736
20.25047572 -102.6195117 -20.17987529
20.16126693 -109.9276305 -22.85798735
17.70729863 -111.0479974 -20.50197908
20.17552981 -113.2758829 -20.1279794
20.52690969 -91.73391747 -9.491943811
19.89126191 -116.3767309 -15.99589387
24.23638612 -90.90181971 -14.73730986
24.70258472 -91.73717477 -10.09450809
22.87267726 -97.58794828 -8.747013355
21.55509752 -102.1093524 -15.70784395
29.09687401 -105.1438025 -22.44110126
20.54945833 -97.52974346 -17.35364772
22.48639131 -111.0931398 -20.5757131
20.3704 -90.0381 -10.1695
20.4119 -88.3586 -10.909
20.3682 -86.7107 -11.716
20.3487 -85.108 -12.6104
20.367 -83.6543 -13.7307
20.3606 -82.3965 -15.0579
20.3371 -81.3668 -16.57
20.2966 -80.5959 -18.2195
20.2479 -80.1621 -19.9996
20.2338 -79.9888 -21.8169
19.963 -115.9721 -13.148
19.9787 -114.8162 -10.5254
20.0235 -113.1073 -8.2265
20.111 -110.7483 -6.5996
20.2206 -108.0099 -5.7585
20.2199 -105.1451 -5.5067
20.2509 -102.268 -5.5272
20.2972 -99.3963 -5.6992
20.2175 -96.6652 -6.5844
20.2749 -94.0847 -7.856
16.4075 -90.2922 -16.0574
16.5477 -89.5479 -17.3774
16.8114 -88.4027 -18.3487
17.1838 -87.0537 -18.9916
17.4281 -85.694 -19.6667
17.7573 -84.3646 -19.7587
18.2652 -83.0719 -19.1269
18.6718 -81.804 -19.7165
19.1032 -80.956 -20.9115
19.6496 -80.4422 -22.2455
24.2948 -90.2726 -16.1247
24.0631 -89.4582 -17.3842
23.4808 -88.3786 -18.2884
23.2173 -87.0628 -19.0119
22.9925 -85.7072 -19.6695
22.7255 -84.3362 -19.7225
22.3919 -82.9683 -19.1378
21.8022 -81.8273 -19.8068
21.4424 -81.0181 -21.03
21.0402 -80.4564 -22.3774
IMAGE=Brotogeris_chrysoptera
ID=134
SCALE=1.0
LM3=60  
17.36812503 -83.57314028 -23.42866758
13.2758855 -93.27333947 -15.86781118
12.81277531 -94.26394903 -11.45458075
13.9497603 -100.3695496 -9.237505554
15.43911142 -105.2629524 -16.22286531
7.836868641 -107.858472 -23.06906127
16.69885449 -100.492948 -18.3809839
17.13198471 -105.9436144 -20.4045916
16.76221104 -112.5814956 -23.5741684
14.2886498 -114.309748 -21.8791115
16.833802 -116.5406388 -21.33532581
17.25325062 -94.25112404 -11.1915145
16.69787691 -119.3819855 -17.88275997
21.2412667 -93.42370599 -15.91803454
21.7222551 -94.43213778 -11.51075685
20.38369193 -100.4910062 -9.278072814
18.62278955 -105.3230523 -16.24293906
26.03475776 -108.2020028 -23.1838027
17.51686037 -100.5083899 -18.38614159
19.35961414 -114.4054751 -21.91108497
17.2226 -92.7407 -11.7765
17.2606 -91.2214 -12.3371
17.3073 -89.7635 -13.0361
17.3124 -88.3871 -13.8848
17.2587 -87.1052 -14.8663
17.2343 -85.9283 -15.9746
17.1672 -85.0089 -17.2831
17.1421 -84.2485 -18.7126
17.0618 -83.7618 -20.2549
17.1247 -83.4192 -21.8344
16.6926 -118.8551 -15.0063
16.7148 -117.7157 -12.346
16.6971 -115.9187 -10.0953
16.7271 -113.5846 -8.3798
16.9013 -110.8856 -7.3361
17.0149 -107.9973 -6.9793
17.1587 -105.0881 -7.1795
17.1518 -102.2047 -7.6586
17.1056 -99.3829 -8.4177
17.2213 -96.7432 -9.6617
13.164 -92.951 -17.2037
13.2469 -92.5486 -18.5115
13.578 -91.675 -19.4998
13.7305 -90.43 -20.0447
13.9828 -89.1508 -20.4916
14.4112 -87.862 -20.4324
14.8942 -86.6917 -20.0652
15.3934 -85.5003 -20.5364
15.8565 -84.6187 -21.4704
16.4036 -83.9949 -22.5383
21.2492 -93.1205 -17.2295
21.1589 -92.5852 -18.4344
20.927 -91.5738 -19.2472
20.652 -90.4952 -19.9982
20.3487 -89.3349 -20.5672
19.9631 -88.0929 -20.4857
19.4847 -86.8719 -20.1871
18.9922 -85.686 -20.4543
18.5249 -84.8448 -21.3784
18.0636 -84.1598 -22.4393
IMAGE=Brotogeris_jugularis
ID=135
SCALE=1.0
LM3=60  
19.42921237 -79.43264157 -22.43531541
14.94271302 -88.32629763 -13.49314741
14.30842412 -88.91486721 -8.738047348
15.58083792 -94.83719953 -5.595696157
18.03071934 -101.2197628 -12.51113916
10.9014599 -105.4674885 -18.85587724
19.24304222 -95.58906062 -15.46932552
19.56387397 -102.7160239 -17.32388574
19.91052258 -110.1990141 -18.88465761
17.79098472 -111.2346586 -16.70659377
20.06698852 -113.4572699 -16.05589397
19.35177321 -88.71386403 -8.356875574
19.8137345 -115.8286437 -11.04558561
23.86167418 -88.16306065 -13.33423761
24.34733274 -88.73113269 -8.559183356
23.1813187 -94.6980937 -5.460277818
21.21437527 -101.1614947 -12.45441573
28.7156646 -105.1414487 -18.53848021
19.90300242 -95.57698187 -15.45756696
21.96955232 -111.1581814 -16.63214392
19.2793 -87.1401 -9.022
19.3012 -85.5428 -9.626
19.3136 -84.1516 -10.6203
19.2892 -82.8117 -11.6698
19.2509 -81.6359 -12.9059
19.294 -80.6219 -14.275
19.3153 -79.7831 -15.7613
19.3065 -79.2877 -17.3956
19.3575 -78.9905 -19.0763
19.3448 -79.0558 -20.7694
19.7425 -114.8352 -8.2483
19.6266 -113.0752 -5.8778
19.5541 -110.6953 -4.1036
19.4119 -108.0177 -2.8967
19.3913 -105.1065 -2.4443
19.3591 -102.1489 -2.527
19.3428 -99.2246 -3.0163
19.3298 -96.3969 -3.9022
19.3231 -93.729 -5.1876
19.2632 -91.2461 -6.8108
15.074 -88.3064 -14.9019
15.2562 -87.929 -16.2212
15.6142 -87.0668 -17.2758
15.8511 -86.0144 -18.1893
16.1371 -84.6871 -18.4983
16.6166 -83.3573 -18.4364
17.1755 -82.059 -18.3886
17.4786 -80.9061 -19.0352
17.9645 -80.1918 -20.1444
18.6773 -79.7936 -21.2922
23.864 -88.1825 -14.7601
23.7497 -87.7716 -16.081
23.4283 -86.9778 -17.215
23.1556 -85.9411 -18.1409
22.9478 -84.5902 -18.4648
22.4977 -83.2567 -18.4302
21.8551 -82.0023 -18.2206
21.256 -80.9915 -18.9254
20.7375 -80.3132 -20.0621
20.0946 -79.8573 -21.2478
IMAGE=Brotogeris_tirica
ID=136
SCALE=1.0
LM3=60  
19.37767917 -80.8317763 -23.88732507
15.58958535 -89.24716808 -15.6337059
15.54360088 -90.34542532 -11.14867187
15.96373608 -95.99097195 -8.854284266
18.0556541 -101.8182328 -15.30506079
10.86395642 -105.4723289 -21.14627217
19.02997146 -96.57588565 -17.63356005
19.27761243 -103.2736055 -19.62196578
18.97838735 -110.8465581 -21.3613203
16.5256589 -112.0863644 -19.01746595
18.71825045 -113.8841254 -18.55048057
19.4468864 -90.52580384 -10.85006657
18.96503536 -116.1016799 -14.82564063
23.21944932 -89.38482091 -15.74997229
23.36238927 -90.4864866 -11.26781715
22.80901602 -96.11446985 -8.958594909
20.31279568 -101.8589546 -15.33945586
27.18677891 -105.7668141 -21.39500475
19.45769144 -96.58360229 -17.64007779
21.35771182 -112.173541 -19.09109837
19.4607 -88.9369 -11.2407
19.4387 -87.465 -11.9574
19.4574 -86.063 -12.8043
19.4182 -84.7141 -13.7315
19.3106 -83.5368 -14.8649
19.2029 -82.5073 -16.1224
19.1999 -81.6733 -17.5295
19.1817 -81.0523 -19.034
19.1611 -80.7796 -20.6387
19.1479 -80.7241 -22.2691
19.1969 -115.7368 -12.0183
19.4433 -114.2436 -9.4836
19.4664 -112.2625 -7.304
19.5161 -109.6517 -5.965
19.6823 -106.8018 -5.1722
19.6676 -103.8626 -4.9736
19.67 -100.9511 -5.4726
19.5587 -98.1465 -6.4217
19.4311 -95.3987 -7.5196
19.3834 -92.8014 -8.9544
15.4912 -89.5367 -16.9922
15.666 -89.2479 -18.2632
15.8629 -88.1601 -19.0896
16.1568 -86.9253 -19.6352
16.3835 -85.629 -20.0904
16.8809 -84.3798 -20.0319
17.2882 -83.249 -19.6947
17.5547 -82.2695 -20.603
17.8704 -81.5438 -21.7361
18.459 -81.0756 -22.8697
23.2784 -89.8773 -17.0353
23.1157 -89.3439 -18.2299
22.8911 -88.4201 -19.2059
22.5991 -87.1752 -19.7036
22.3664 -85.8671 -20.0682
22.0058 -84.589 -19.9233
21.4577 -83.4226 -19.6768
21.0077 -82.4719 -20.5273
20.5713 -81.713 -21.5912
20.0942 -81.2103 -22.7731
IMAGE=Brotogeris_versicolurus
ID=137
SCALE=1.0
LM3=60  
6.974612396 -94.74127385 -40.87813769
-2.260923981 -108.4243525 -24.43908619
-3.270596416 -109.7629112 -15.54624343
0.363434503 -117.8065961 -15.19546875
3.26675199 -126.6967157 -22.87805417
-9.291762749 -134.4782751 -33.65154638
5.697699003 -118.9266722 -28.54831442
6.110860278 -130.5517788 -30.75729656
6.374587006 -140.0109879 -33.70309137
3.029661837 -142.3073394 -30.37763436
6.376930496 -144.7085233 -29.61963728
6.886965422 -110.5076033 -13.77609349
6.20616112 -147.0684256 -20.93401127
15.87441278 -108.7029538 -24.53891372
16.94030853 -110.0733981 -15.65749611
13.06499939 -118.001722 -15.26538562
9.805597981 -126.7971677 -22.91404782
21.99982778 -134.9589873 -33.82379365
7.552205711 -118.9551618 -28.55852271
9.480515831 -142.4064396 -30.41314364
7.1665 -107.1375 -13.7657
7.1063 -103.8538 -14.8064
6.9538 -100.7334 -16.2376
6.9446 -98.2048 -18.5694
6.9468 -96.0168 -21.2225
6.9043 -94.3324 -24.2204
6.974 -93.233 -27.4874
6.9999 -92.7376 -30.8734
6.9721 -92.8196 -34.3019
6.9261 -93.4847 -37.668
6.2976 -145.5993 -17.3555
6.2999 -143.2022 -14.3332
6.3544 -140.168 -11.9443
6.3667 -136.6981 -10.3045
6.302 -132.9165 -9.4751
6.4324 -129.046 -9.2895
6.3551 -125.1724 -9.5352
6.6701 -121.3146 -9.8672
6.8508 -117.5053 -10.5997
6.8628 -113.7908 -11.6965
-2.1778 -107.2237 -26.5266
-2.0087 -105.9434 -28.5398
-1.4063 -104.4121 -30.2909
-0.7077 -103.0685 -32.1651
0.2493 -100.9234 -32.6582
1.4897 -98.861 -32.6048
2.6103 -96.8284 -32.9543
3.6822 -95.5971 -34.6883
4.5784 -94.9893 -36.8173
5.4113 -94.6592 -39.0542
15.8481 -107.4907 -26.5939
15.7499 -106.2408 -28.6083
15.0997 -104.6846 -30.2936
14.4279 -102.8889 -31.7087
13.4104 -101.0223 -32.6734
12.2825 -98.9311 -32.495
11.1325 -96.9288 -32.9935
10.1609 -95.7109 -34.6925
9.338 -95.2638 -36.8753
8.5588 -95.0067 -39.1137
IMAGE=Cyanoliseus_patagonus
ID=138
SCALE=1.0
LM3=60  
15.2370569 -85.26306804 -46.94473196
7.72263663 -105.5607658 -31.09050779
5.964981774 -107.7269048 -20.48688276
10.7388715 -117.609367 -21.03784481
13.34133783 -126.3331918 -29.95340053
1.163792798 -131.9513997 -43.22703417
15.22429869 -116.4256054 -35.60661832
16.00949077 -128.9251137 -36.91337366
15.9351425 -138.9915665 -40.5881151
12.2950299 -140.7009457 -38.62614652
15.83092507 -143.5250448 -36.56619542
15.28988334 -107.6735376 -19.219344
15.82627876 -146.453612 -30.25488808
23.0597884 -105.3636588 -30.92468089
24.64288261 -107.4868639 -20.28493533
20.13753525 -117.4885791 -20.93622547
17.95344111 -126.2739189 -29.90353398
30.55543446 -131.5736701 -42.90924864
15.93916923 -116.4164182 -35.59888906
19.55584045 -140.6076327 -38.54764187
15.5221 -104.0573 -20.1557
15.6528 -100.4106 -20.9734
15.7622 -96.9328 -22.3447
15.7899 -93.7048 -24.2126
15.6922 -90.8349 -26.6029
15.5729 -88.3549 -29.3818
15.5274 -86.3528 -32.539
15.5958 -84.9023 -35.9865
15.4556 -84.1355 -39.6374
15.3318 -84.1752 -43.3605
15.7524 -145.5395 -26.066
15.5977 -143.4611 -22.2904
15.4903 -140.7503 -18.9861
15.6757 -137.0789 -16.734
15.7705 -132.976 -15.3777
15.7682 -128.6819 -14.9674
15.7819 -124.3657 -15.0659
15.6723 -120.0951 -15.6851
15.4941 -115.8743 -16.5947
15.4284 -111.6718 -17.6015
7.8527 -103.9206 -33.2441
8.3084 -102.4483 -35.3943
9.1351 -100.1689 -36.5405
9.9392 -97.6793 -37.2467
10.4806 -95.1795 -38.1428
11.3621 -92.7332 -37.7661
12.0787 -90.1818 -38.0762
12.7581 -88.5658 -40.074
13.0974 -87.2144 -42.397
14.0848 -86.2039 -44.6793
22.7838 -103.5813 -32.9447
22.2816 -102.2798 -35.1436
21.5097 -99.9489 -36.2703
20.6667 -97.5112 -37.0951
19.8315 -95.0704 -37.9186
19.4337 -92.474 -37.4768
18.7063 -89.9584 -38.017
18.0572 -88.382 -40.078
17.4787 -87.0319 -42.3514
16.3817 -86.1301 -44.6487
IMAGE=Cyanopsitta_spixii
ID=139
SCALE=1.0
LM3=60  
12.93845 -86.85986599 -43.13794766
4.381049111 -103.8588976 -30.13750969
3.100690141 -105.8715841 -20.00931725
7.489857773 -113.8482249 -19.58194643
9.936003364 -122.653974 -29.08462591
-3.927208044 -130.8916887 -40.37922746
11.83091606 -113.5938999 -35.32176813
12.77771083 -124.2230939 -37.06573342
13.17607856 -135.0755886 -40.91807071
9.454374736 -137.3224909 -38.0540641
13.3546167 -139.638705 -37.06562806
12.83382446 -106.2342537 -18.23267617
13.21209887 -142.5722972 -28.75187777
21.39483016 -103.7360659 -30.02865552
22.57442121 -105.7309928 -19.88472433
18.29576686 -113.7702112 -19.51281023
16.09879651 -122.6094815 -29.04519636
30.22287425 -130.6451409 -40.16073524
14.15323255 -113.5771338 -35.30690995
16.9068779 -137.2686873 -38.00638298
13.071 -102.9214 -18.5014
13.0781 -99.6674 -19.282
13.0801 -96.5151 -20.397
13.1202 -93.8107 -22.3521
13.1478 -91.3137 -24.5681
13.1016 -89.1928 -27.1447
12.9448 -87.5291 -30.0242
12.8809 -86.5592 -33.2014
12.9623 -86.1748 -36.5103
13.0392 -86.2707 -39.8454
13.2028 -141.3397 -24.8306
13.3062 -139.5002 -21.1503
13.335 -136.9516 -17.9319
13.0798 -133.7345 -15.407
13.0475 -129.8707 -14.0203
13.027 -125.8095 -13.3312
13.0192 -121.6877 -13.3677
13.1169 -117.5985 -13.8699
13.0318 -113.5708 -14.7395
13.0138 -109.6528 -15.9365
3.817 -102.3938 -31.918
4.4955 -100.6845 -33.3504
5.3526 -98.7603 -34.4395
6.0672 -96.6529 -35.2464
6.7912 -94.4785 -35.8546
7.9262 -92.5831 -35.0958
8.9293 -90.6916 -36.0909
9.8474 -88.9836 -37.4402
10.721 -87.8908 -39.2101
11.5378 -87.456 -41.3165
21.939 -102.0719 -31.6113
21.2283 -100.4987 -33.2082
20.4994 -98.6361 -34.4531
19.7957 -96.5706 -35.2891
19.0356 -94.3934 -35.7814
18.0545 -92.5017 -35.0415
16.964 -90.5799 -35.8083
16.0213 -89.0511 -37.2918
15.2112 -87.9673 -39.2221
14.2979 -87.4176 -41.291
IMAGE=Deroptyus_accipitrinus
ID=140
SCALE=1.0
LM3=60  
14.47612444 -94.89384844 -25.33472093
7.165729682 -103.8280155 -11.30574156
6.960101238 -102.9562453 -3.264887763
9.394608463 -109.5797078 -2.469207853
12.22578347 -118.368682 -9.87203715
0.706340832 -126.3733804 -18.30178227
13.62366661 -113.9957302 -15.72091866
14.54686424 -120.8270101 -15.81396906
14.57134796 -129.5226407 -18.84014244
11.58980833 -131.1985346 -17.03545932
14.66252386 -133.4730317 -15.69994653
14.05744111 -102.9263265 -1.278034239
14.46052667 -137.5022449 -10.20136482
21.37179937 -103.7179344 -11.01440512
21.23408288 -102.8456379 -2.972158591
18.87189445 -109.5062694 -2.274848764
16.48307043 -118.3356928 -9.784729199
28.46102717 -126.1583127 -17.73259236
15.25857307 -113.9830615 -15.68739018
17.61084514 -131.1518783 -16.91198059
14.118 -100.5966 -2.4696
14.1141 -98.5787 -4.143
14.2022 -96.6727 -5.9449
14.2494 -95.0406 -7.9641
14.2884 -93.8455 -10.2947
14.3042 -92.882 -12.7359
14.3855 -92.4716 -15.3256
14.3651 -92.4479 -17.9426
14.2423 -92.8465 -20.5261
14.3155 -93.7192 -22.9935
14.6279 -136.6334 -6.4646
14.5524 -134.9191 -3.0274
14.529 -132.2387 -0.3336
14.5121 -128.945 1.579
14.4079 -125.2601 2.6099
14.4737 -121.434 2.8914
14.4479 -117.597 2.7321
14.4601 -113.7793 2.3506
14.2401 -110.0213 1.5965
14.1339 -106.3633 0.4364
6.9269 -103.9336 -13.1833
7.0411 -103.1767 -14.811
7.6385 -102.4008 -16.4199
8.2753 -101.0838 -17.5867
8.9184 -99.5029 -18.4098
9.8156 -97.9432 -18.8069
10.7551 -96.5228 -19.2788
11.7231 -95.5167 -20.5268
12.6119 -95.0081 -22.091
13.3374 -94.8286 -23.8206
21.7184 -103.7573 -12.8629
21.5999 -103.1801 -14.5888
21.1429 -102.22 -16.1376
20.4554 -100.9538 -17.3013
19.7545 -99.4533 -18.1907
18.7953 -97.9915 -18.7877
17.8873 -96.5145 -19.0967
16.9758 -95.5394 -20.369
16.1357 -95.0646 -21.9787
15.4441 -94.9323 -23.7221
IMAGE=Diopsittaca_nobilis
ID=141
SCALE=1.0
LM3=60  
20.03064628 -79.33960285 -30.43857131
13.02457076 -89.91882924 -20.93098057
11.77410273 -91.33814395 -13.52542339
13.74293523 -98.02214806 -11.30967496
16.26701707 -105.7304397 -19.76897003
6.803459812 -110.8422447 -28.58671024
18.55399857 -99.66510794 -24.13520489
19.37597459 -108.212612 -25.80344806
19.1415854 -117.4814197 -28.14361578
16.08825925 -119.2506183 -25.81604859
18.99489852 -121.3944018 -24.76470735
19.3601536 -91.64129203 -11.9428075
18.8817729 -124.277136 -19.24111474
26.17374805 -90.19459112 -20.65307232
27.04976645 -91.65850207 -13.20257179
24.71074192 -98.25216267 -11.07787005
22.22536242 -105.855397 -19.64304023
31.83033423 -111.3671032 -28.05776652
20.3810062 -99.70342358 -24.09659103
22.09260493 -119.3765402 -25.68914657
19.4959 -89.4189 -12.1592
19.616 -87.4241 -13.2314
19.6667 -85.5959 -14.5823
19.7265 -83.8961 -16.0913
19.8266 -82.3484 -17.7532
19.9277 -80.968 -19.5561
19.9192 -79.9382 -21.5832
19.9088 -79.1725 -23.7238
19.921 -78.7467 -25.9537
19.9623 -78.8078 -28.2268
18.7807 -123.0163 -15.866
18.8663 -121.0814 -12.8225
18.8211 -118.5947 -10.2201
19.0477 -115.6094 -8.2604
19.0608 -112.2082 -7.1779
19.1863 -108.6343 -6.8578
19.2796 -105.038 -7.0509
19.2755 -101.4947 -7.7079
19.1449 -98.0457 -8.751
19.2329 -94.6573 -9.9834
13.279 -89.5841 -22.4702
13.7025 -88.4431 -23.5232
14.2749 -87.2629 -24.4586
15.0712 -86.0165 -25.0636
15.8312 -84.6172 -25.2171
16.3594 -83.1055 -25.2066
16.8812 -81.7375 -25.6359
17.3875 -80.7739 -26.7757
18.0483 -80.0997 -28.0571
18.9334 -79.5389 -29.2743
26.1318 -89.8265 -22.1533
25.6033 -88.7078 -23.1496
25.0714 -87.4925 -24.0278
24.4832 -86.1828 -24.6831
23.9267 -84.7266 -24.8961
23.3949 -83.2378 -25.0488
22.8005 -81.8975 -25.5932
22.1857 -80.8482 -26.5769
21.6139 -80.1753 -27.8979
21.0987 -79.5816 -29.2808
IMAGE=Enicognathus_ferrugineus
ID=142
SCALE=1.0
LM3=60  
16.25155682 -86.65132513 -44.81116328
10.54707984 -105.2918686 -34.99134943
9.177656484 -106.2296016 -27.60799064
11.0414927 -113.8819325 -25.06535489
13.82200608 -123.1753333 -34.01005745
2.726413956 -129.5996609 -45.86448562
15.50509286 -115.231291 -40.37874869
16.59588832 -125.1983083 -41.62558669
16.59251249 -135.9218025 -44.85593284
13.60833332 -137.9938045 -42.01769973
16.92827811 -140.1269531 -40.54021794
16.51393078 -106.2453137 -25.95195253
17.35801612 -142.8720159 -31.47778434
22.48379703 -105.1260791 -35.19650428
24.13158923 -106.0219059 -27.86500199
22.56939286 -113.721821 -25.26348345
19.74230749 -123.093106 -34.11180892
30.5981552 -129.2125492 -46.34351371
17.62149213 -115.2018963 -40.41512298
20.09208106 -137.9037515 -42.12913509
16.3796 -103.9509 -27.1178
16.2585 -101.6997 -28.3626
16.3091 -99.3964 -29.5113
16.3679 -97.2135 -30.8799
16.448 -95.0696 -32.3071
16.4381 -93.1016 -33.9704
16.4715 -91.3048 -35.8168
16.4175 -89.6951 -37.8286
16.3621 -88.3289 -40.0112
16.3062 -87.1252 -42.2886
17.2203 -141.5022 -27.8111
17.1717 -139.0604 -24.7752
16.8233 -135.915 -22.4956
16.8839 -132.3167 -20.9788
16.819 -128.4621 -20.3279
16.8306 -124.5521 -20.2438
16.9935 -120.6434 -20.3998
16.9519 -116.7849 -21.0441
16.8297 -113.0629 -22.246
16.5905 -109.4217 -23.6657
10.2816 -104.1009 -36.738
10.3597 -102.4017 -37.829
10.8732 -100.531 -38.704
11.243 -98.5466 -39.308
11.6725 -96.5176 -39.7767
12.5297 -94.5788 -39.6553
13.1371 -92.5707 -39.7869
13.5606 -90.8697 -40.9675
14.1315 -89.3566 -42.3447
15.0516 -87.9345 -43.6056
22.7076 -104.1854 -37.1017
22.3944 -102.3415 -37.8605
22.0861 -100.4402 -38.7655
21.6905 -98.4556 -39.3718
21.206 -96.3873 -39.4966
20.4022 -94.4298 -39.5969
19.6516 -92.4768 -39.9706
19.131 -90.757 -41.0536
18.5949 -89.297 -42.4948
17.5538 -87.9119 -43.6799
IMAGE=Enicognathus_leptorhynchus
ID=143
SCALE=1.0
LM3=60  
19.57292593 -86.50855728 -18.48573552
15.40370637 -93.43545697 -11.96320355
15.49939103 -94.97376009 -8.602210905
17.20065305 -98.46322725 -6.422472125
18.27255882 -103.2539039 -11.26725591
12.1648636 -106.621845 -15.939115
19.57487109 -98.97957081 -13.72282107
20.16693672 -104.7260335 -15.016636
20.04501341 -110.2951756 -16.57736621
17.90565175 -111.2455945 -15.20014592
20.16892365 -112.8866463 -14.47792314
19.76768194 -94.92984924 -7.935226275
20.36384119 -115.2263231 -11.29010875
24.11882761 -93.22337811 -12.00294774
24.12871823 -94.76376899 -8.641563844
22.61913467 -98.33137074 -6.447182414
21.73739666 -103.1695885 -11.28305686
27.95883857 -106.2375052 -16.01114139
20.20639629 -98.9642029 -13.72570106
22.45671598 -111.1348462 -15.22090046
19.9816 -93.6161 -8.3113
19.9668 -92.3188 -8.7731
19.9133 -91.0443 -9.3065
19.8058 -89.9113 -10.0913
19.7409 -88.859 -10.9822
19.7179 -87.8997 -11.9766
19.6568 -87.1767 -13.1408
19.643 -86.6397 -14.4128
19.6565 -86.3279 -15.7445
19.6526 -86.2832 -17.1234
20.2457 -114.6128 -9.0593
20.2728 -113.4421 -7.0598
20.2701 -111.8322 -5.4379
20.2755 -109.8541 -4.2642
20.2133 -107.6596 -3.5499
20.2462 -105.3715 -3.3724
20.2058 -103.0941 -3.7068
20.1162 -100.9098 -4.4496
19.991 -98.8308 -5.4618
19.9886 -96.8897 -6.7201
15.3495 -93.4147 -13.0666
15.3809 -92.9284 -13.9973
15.6209 -92.1854 -14.7739
15.9823 -91.3304 -15.3663
16.4632 -90.4394 -15.8013
16.9765 -89.5486 -16.1219
17.3532 -88.6398 -15.6187
17.7749 -87.8773 -16.2039
18.3472 -87.2728 -16.9208
18.7662 -86.7768 -17.8148
24.5539 -93.0115 -12.992
24.4564 -92.5627 -13.9751
24.0472 -91.7699 -14.6204
23.5725 -90.9482 -15.1735
23.054 -90.0776 -15.5997
22.526 -89.1885 -15.8972
21.9255 -88.371 -15.6218
21.3092 -87.6067 -16.036
20.7679 -87.0096 -16.7819
20.3331 -86.8009 -17.7717
IMAGE=Forpus_coelestis
ID=144
SCALE=1.0
LM3=60  
17.82172306 -90.18804466 -17.90937677
14.65301085 -96.38119468 -10.85384661
14.07489202 -96.80188351 -7.220340337
14.82548133 -103.1114262 -3.877039234
16.36075348 -106.8673649 -9.848043924
11.01457692 -108.4690342 -15.28607339
17.08478347 -103.3616735 -11.33351321
17.58570627 -107.510184 -13.50443479
17.63036145 -113.2460445 -15.95196763
15.61203884 -114.9300878 -14.77261363
17.59078247 -116.4097724 -14.35763278
17.48926455 -96.70203836 -6.596847017
17.13821806 -119.1232955 -10.52706278
20.50713476 -96.44725659 -10.64746194
20.81834487 -96.87798121 -6.982602747
19.69219144 -103.1663455 -3.705465421
18.49690216 -106.8914707 -9.772734902
24.17525482 -108.6175482 -14.82209924
17.95846245 -103.3715327 -11.30271202
19.40859843 -114.9729307 -14.63876752
17.4073 -95.6784 -7.321
17.4228 -94.7417 -8.1636
17.4167 -93.8485 -9.0491
17.4896 -93.0032 -9.9802
17.4995 -92.0938 -10.851
17.4383 -91.3622 -11.8679
17.4748 -90.8218 -12.9989
17.5179 -90.3766 -14.1764
17.6137 -90.1648 -15.4007
17.7356 -90.1393 -16.6531
17.1558 -118.9316 -7.8985
17.2468 -117.5056 -5.6837
17.2634 -115.7134 -3.8304
17.251 -113.4364 -2.5413
17.3904 -110.8901 -1.9346
17.3858 -108.264 -1.7871
17.3718 -105.6314 -1.8166
17.4156 -103.0536 -2.3158
17.3204 -100.5571 -3.1485
17.4444 -98.311 -4.512
14.6922 -96.6085 -11.8546
14.7911 -96.4756 -12.804
15.0479 -95.8905 -13.5966
15.3558 -95.0874 -14.1558
15.6128 -94.181 -14.5422
15.877 -93.2331 -14.8106
16.134 -92.3084 -15.1657
16.4856 -91.4372 -15.5379
16.9401 -90.8392 -16.1816
17.3984 -90.5079 -17.0301
20.5446 -96.7231 -11.6399
20.4446 -96.6119 -12.6149
20.3545 -95.9325 -13.3678
20.1113 -95.1013 -13.9241
19.9005 -94.1743 -14.3098
19.6588 -93.2047 -14.5568
19.3274 -92.301 -14.9119
18.9149 -91.4981 -15.3922
18.5803 -90.9152 -16.1484
18.2605 -90.5492 -17.0495
IMAGE=Forpus_cyanopygius
ID=145
SCALE=1.0
LM3=60  
18.7066383 -88.07308349 -17.19675272
14.61220126 -94.51641634 -13.41867975
14.01602504 -96.49847062 -10.46658916
14.6290047 -100.8656564 -8.594697059
17.24526996 -103.2050154 -14.40585396
11.3824815 -104.4122312 -19.06658774
18.22670991 -99.1346167 -15.24981935
19.17457686 -103.3587469 -17.65644772
18.83565763 -108.1973825 -21.06470266
16.64373703 -109.5655256 -20.38047642
18.92534274 -111.2562098 -19.92340917
18.48958915 -96.2019236 -9.567501888
18.92913215 -114.3982611 -16.90104388
22.72553098 -94.45903184 -13.18016305
23.17521673 -96.43368888 -10.19732607
22.51511781 -100.809879 -8.362860096
20.27805604 -103.1835649 -14.31669573
26.42097862 -104.3058659 -18.62448407
19.29045956 -99.12709294 -15.2185471
21.31934649 -109.5324556 -20.24302226
18.5561 -95.0425 -9.4654
18.5152 -93.9078 -9.6961
18.5444 -92.8009 -10.0574
18.5626 -91.751 -10.5548
18.5017 -90.7744 -11.1841
18.5412 -89.8535 -11.8874
18.5068 -89.188 -12.8427
18.5468 -88.5927 -13.8442
18.5419 -88.204 -14.9417
18.5827 -87.908 -16.0669
18.8947 -113.9904 -14.6909
18.8822 -113.3039 -12.5553
18.8468 -112.3146 -10.5635
18.7841 -110.8813 -8.8655
18.789 -108.9465 -7.7286
18.7958 -106.7742 -7.1731
18.7061 -104.5404 -6.9608
18.6629 -102.2985 -7.0121
18.6188 -100.0846 -7.377
18.6213 -98.0616 -8.3189
14.364 -94.2292 -14.2203
14.7309 -93.6182 -14.6545
15.1835 -92.9304 -14.9728
15.6285 -92.1956 -15.1936
16.059 -91.4838 -15.4985
16.4207 -90.7089 -15.3773
16.7043 -89.874 -15.3067
17.0807 -89.1171 -15.4671
17.6943 -88.6402 -15.8737
18.2196 -88.3434 -16.5065
22.621 -93.9803 -13.8758
22.3831 -93.3458 -14.3311
22.1175 -92.6281 -14.6992
21.81 -91.9036 -15.0193
21.4465 -91.2101 -15.2917
20.9185 -90.5447 -15.2437
20.4145 -89.8609 -15.219
20.0019 -89.143 -15.3827
19.7023 -88.6242 -15.9426
19.2241 -88.3358 -16.5745
IMAGE=Forpus_passerinus
ID=146
SCALE=1.0
LM3=60  
22.29665744 -61.64248647 -30.1818078
13.10000615 -80.06389767 -14.00868865
12.541924 -83.19597619 -3.344336663
16.15549729 -91.24987998 -5.597712069
19.21080069 -99.86179147 -13.9244894
3.677674739 -106.8242067 -25.2200263
21.20644766 -89.3325088 -19.44484784
22.17026803 -101.2266368 -21.53548982
21.98081319 -111.8535753 -27.24754983
18.27282123 -114.0707299 -24.86013933
22.07855243 -116.7155679 -23.88447213
21.8889678 -82.64526789 -0.966207422
21.65468072 -121.457962 -15.97642144
30.99476869 -80.16914534 -13.78214692
31.24583637 -83.30598284 -3.107551366
27.59599468 -91.31716703 -5.452879191
24.65138732 -99.89379016 -13.85561339
40.38251802 -107.0400855 -24.75535521
22.92009387 -89.34258758 -19.42315365
25.69872416 -114.1144052 -24.76612987
21.8691 -79.0456 -1.7621
21.8086 -75.6328 -3.1886
21.9006 -72.2795 -4.7324
21.9465 -69.2247 -6.7988
21.9047 -66.5629 -9.351
22.034 -64.4047 -12.3384
22.0796 -62.8012 -15.6543
22.061 -61.6915 -19.1641
22.0849 -61.1553 -22.8155
22.22 -61.1701 -26.5128
21.6701 -120.8569 -11.6758
21.5296 -118.9071 -7.7864
21.5477 -116.1174 -4.4375
21.6961 -112.4685 -2.0441
21.8236 -108.3695 -0.6031
21.8965 -104.1364 0.4596
21.8632 -99.8074 0.9794
21.8435 -95.4456 1.0104
21.9536 -91.0841 0.8568
22.0665 -86.7381 0.5447
13.1838 -79.1135 -16.4014
13.5288 -77.3147 -18.1589
14.2283 -75.249 -19.5382
14.8756 -72.9539 -20.5055
15.7688 -70.6372 -21.2094
16.8458 -68.3124 -21.3715
17.9286 -66.2423 -22.2254
18.8942 -64.6268 -23.9442
19.8672 -63.5662 -26.064
21.034 -62.6426 -28.1654
30.9887 -79.2974 -16.2127
30.7674 -77.4922 -17.9852
30.116 -75.358 -19.2699
29.6128 -73.0671 -20.3352
28.7111 -70.746 -21.0184
27.6269 -68.4274 -21.2888
26.5564 -66.3641 -22.1836
25.6155 -64.8169 -23.9826
24.665 -63.7552 -26.1225
23.5379 -62.7514 -28.2078
IMAGE=Guaruba_guarouba
ID=147
SCALE=1.0
LM3=60  
19.50385987 -79.48843507 -25.87157633
13.53198797 -90.28329744 -16.56115843
13.14495046 -92.10553396 -11.46222622
14.35226898 -97.67566339 -8.667976904
17.38022436 -103.8299914 -16.06724234
9.007976291 -106.7564272 -24.00472019
18.89554076 -97.8666251 -19.47860711
19.7590766 -104.6370769 -21.42234002
19.4844835 -112.4030217 -24.66737329
16.51828543 -114.8952632 -23.05628332
19.34118508 -116.9422898 -21.66946216
19.51505665 -92.08854234 -10.0471279
19.62309118 -119.6900721 -16.15699297
25.57691072 -90.28809673 -16.60061376
25.99589226 -92.11065441 -11.50432181
24.8024672 -97.67982726 -8.70220842
21.72119871 -103.8317211 -16.08146199
30.03893168 -106.764807 -24.07361089
20.18831861 -97.8671402 -19.48284184
22.52851383 -114.897658 -23.07597091
19.555 -90.106 -10.6237
19.5905 -88.1422 -11.2602
19.5526 -86.2225 -11.9929
19.5334 -84.4639 -13.0671
19.4926 -82.9615 -14.4638
19.5222 -81.637 -16.0451
19.5485 -80.6152 -17.8322
19.466 -79.9053 -19.7656
19.4591 -79.4379 -21.7644
19.521 -79.3092 -23.8142
19.7165 -118.8603 -13.0996
19.7108 -117.4892 -10.2427
19.6161 -115.4701 -7.8007
19.5589 -112.8214 -6.0762
19.6373 -109.7718 -5.3235
19.7104 -106.6398 -4.843
19.6434 -103.4943 -5.0542
19.6631 -100.3685 -5.5785
19.6213 -97.3841 -6.6329
19.5627 -94.5562 -8.0627
13.8133 -89.7811 -18.0809
14.1984 -88.598 -19.0383
14.6209 -87.3501 -19.977
15.0501 -86.1162 -20.9246
15.465 -84.6867 -21.526
15.978 -83.2968 -21.3629
16.6879 -82.0247 -20.9656
17.2037 -80.9192 -21.9072
17.7778 -80.2081 -23.2411
18.5461 -79.7072 -24.577
25.2438 -89.6313 -18.0092
24.8492 -88.5346 -19.0405
24.4854 -87.2951 -19.964
24.2044 -85.999 -20.8351
23.8102 -84.5869 -21.3414
23.2356 -83.1853 -21.1533
22.465 -81.8831 -21.037
21.765 -80.8769 -21.9835
21.0854 -80.1936 -23.2387
20.4345 -79.8387 -24.6315
IMAGE=Myiopsitta_monachus
ID=148
SCALE=1.0
LM3=60  
20.21558653 -73.65129499 -32.10953252
14.47036215 -86.99433917 -21.24889093
13.40931261 -89.17721338 -15.33322788
15.75155334 -96.14810552 -13.76112454
18.56841187 -103.6182319 -20.18554677
8.8875283 -108.4907464 -28.69831766
19.52725663 -96.81936481 -24.7426204
20.35684748 -106.7894535 -26.55561351
20.22514297 -114.6183485 -27.70815994
17.37909093 -116.5161537 -25.26734907
20.06263006 -118.187127 -23.81475359
20.02950831 -89.787507 -13.83737445
20.09566948 -120.2908891 -20.17375073
25.76582367 -86.99005374 -21.09213403
26.66395836 -89.17218466 -15.14928167
24.28428227 -96.14486826 -13.64270846
21.65245668 -103.6170618 -20.14274681
31.56953836 -108.482141 -28.38353975
20.81528412 -96.81887615 -24.72474532
22.99212611 -116.5140241 -25.18945212
20.0484 -87.3515 -14.3548
20.0081 -84.9343 -14.9481
19.9482 -82.5998 -15.7855
19.9368 -80.4445 -17.0145
19.9642 -78.5278 -18.5852
20.0185 -76.885 -20.4506
20.0951 -75.5035 -22.514
20.1216 -74.4786 -24.7692
20.0994 -73.8591 -27.176
20.1733 -73.5289 -29.6395
20.1241 -120.0408 -16.6517
20.2039 -118.5086 -13.4424
20.2719 -116.1066 -10.8025
20.3383 -113.1462 -8.8122
20.3341 -109.7819 -7.6818
20.2627 -106.219 -7.4654
20.2254 -102.6984 -8.1012
20.1979 -99.1927 -8.8706
20.0357 -95.8022 -10.0173
20.02 -92.5921 -11.6159
14.5381 -86.6143 -23.0642
14.7974 -85.2178 -24.2541
15.2464 -83.6405 -25.1171
15.6714 -82.0591 -25.9899
16.1635 -80.3433 -26.3838
16.8336 -78.6478 -26.201
17.4338 -77.0383 -26.4297
17.9145 -75.9276 -27.8018
18.3308 -75.072 -29.3915
19.0019 -74.3289 -30.8798
25.5906 -86.4434 -22.831
25.3473 -85.2409 -24.1644
24.8194 -83.7561 -25.097
24.5734 -82.117 -25.8212
24.1864 -80.392 -26.2086
23.411 -78.7504 -26.2258
22.7702 -77.1687 -26.4246
22.3396 -75.997 -27.7339
21.9453 -75.0904 -29.2729
21.2233 -74.3459 -30.7476
IMAGE=Nandayus_nenday
ID=149
SCALE=1.0
LM3=60  
13.12269863 -60.4717871 -32.69861565
4.204239583 -76.40922204 -15.31894241
4.920380009 -80.89430305 -4.034910902
6.849251055 -90.1726815 -5.827856229
10.38948286 -99.21113059 -15.1436413
-3.024245917 -107.4207338 -25.61917515
12.52625882 -86.99317844 -19.7894241
13.74849373 -102.7926504 -22.98686084
14.04689228 -113.9658086 -26.54279365
10.45174736 -115.7110165 -23.22831004
13.97883798 -118.001115 -22.1807908
13.66569036 -81.17204757 -2.69363984
13.98342589 -120.5832093 -15.32502646
22.74868395 -76.15921162 -15.43605142
22.2962538 -80.66004693 -4.144640337
20.59571852 -89.9873559 -5.914665794
17.18307562 -99.11954149 -15.18654315
30.67989175 -106.9663451 -25.83201831
14.65921871 -86.96442254 -19.80289384
17.46354531 -115.6164856 -23.27258987
13.7282 -77.1391 -2.7112
13.6274 -73.171 -3.3899
13.644 -69.3883 -4.7726
13.7054 -66.0217 -6.9865
13.5914 -63.1775 -9.8503
13.5377 -60.9963 -13.2509
13.295 -59.5328 -17.0015
13.167 -58.7309 -20.9426
13.0643 -58.4496 -24.9374
12.9143 -59.0226 -28.9341
13.9341 -119.2143 -11.2999
14.014 -116.8364 -7.7342
13.8007 -114.1769 -4.3812
13.7602 -110.7031 -1.856
13.8265 -106.5952 -0.6337
13.718 -102.3334 -0.2628
13.6494 -98.0407 -0.1873
13.662 -93.7461 -0.203
13.499 -89.4702 -0.539
13.4353 -85.2736 -1.4472
3.5351 -75.8614 -17.8909
3.8407 -74.382 -20.111
4.2999 -72.1028 -21.3381
5.901 -69.9327 -21.6382
6.3207 -67.8872 -23.331
7.3317 -65.6762 -23.1783
8.6089 -63.6855 -23.8148
9.9713 -62.1587 -25.56
11.0096 -61.1086 -27.8106
12.0105 -60.5265 -30.2242
23.4014 -75.7389 -18.0642
23.0905 -74.2721 -20.3398
22.5158 -72.0028 -21.756
21.1971 -69.9772 -21.6874
20.4781 -67.8506 -23.2477
19.457 -65.541 -23.4831
18.0124 -63.6129 -23.8258
16.5165 -62.1829 -25.55
15.3231 -61.1792 -27.7815
14.2584 -60.5889 -30.2074
IMAGE=Ognorhynchus_icterotis
ID=150
SCALE=1.0
LM3=60  
25.12848645 -76.37684883 -34.85173325
17.80337157 -90.05896148 -18.35137784
15.31426762 -91.64238525 -9.01834068
21.01567468 -99.72950343 -9.016229828
23.07085534 -109.1745742 -18.39529102
10.01909774 -115.8440243 -30.46866746
25.25884375 -102.4963646 -25.37104389
26.16463107 -111.8937444 -26.94274445
26.91331723 -122.8131035 -30.36123875
22.87315539 -124.3343864 -27.58697906
26.94750891 -127.4121863 -26.42932142
25.50038704 -91.30342146 -6.255516912
25.9901962 -131.458915 -17.63385536
33.07442316 -89.63121292 -18.08045998
35.3158838 -91.08213158 -8.663499685
30.07947308 -99.47562263 -8.85543246
28.88976101 -109.0115842 -18.29206005
42.71397998 -114.928227 -29.88864011
26.58010633 -102.4593555 -25.34760388
30.26113389 -124.127446 -27.45591177
25.5784 -88.2722 -7.7188
25.5142 -85.2694 -9.2377
25.5017 -82.4844 -11.1212
25.4683 -79.9601 -13.3461
25.4487 -77.7501 -15.8735
25.3868 -76.0785 -18.7799
25.3496 -74.8603 -21.9078
25.3159 -74.1856 -25.1975
25.2653 -74.2094 -28.5463
25.2588 -74.9865 -31.7881
26.31 -130.1917 -13.4489
26.2822 -127.9506 -9.6703
26.3212 -124.7895 -6.6053
26.3932 -121.0253 -4.3369
26.1056 -116.8159 -3.0774
25.6937 -112.4804 -2.4388
25.7379 -108.0952 -2.0721
25.5991 -103.7136 -2.4094
25.5024 -99.3508 -2.995
25.4662 -95.0694 -3.9741
18.5858 -90.1189 -20.7018
19.3632 -89.2091 -22.6911
19.9037 -87.5649 -24.4446
20.2204 -85.756 -26.0887
20.509 -83.5577 -27.059
21.1823 -81.3839 -26.0897
22.0488 -79.2122 -26.5261
22.739 -77.5226 -28.0877
23.3142 -76.6645 -30.3137
23.9888 -76.3114 -32.6523
32.9347 -89.7362 -20.592
32.1514 -88.8243 -22.5715
31.2353 -87.2263 -24.2665
30.7679 -85.4675 -25.9785
30.5847 -83.255 -26.9784
29.986 -80.8196 -26.7565
28.8112 -78.9381 -26.5073
28.0284 -77.3049 -28.185
27.2571 -76.4654 -30.3797
26.4729 -76.1449 -32.7357
IMAGE=Orthopsittaca_manilata
ID=151
SCALE=1.0
LM3=60  
11.06440201 -93.71293374 -36.16814922
5.444317238 -104.9735798 -23.56029131
4.422175094 -104.8619822 -17.01788428
8.240875578 -112.6896873 -14.88430046
8.161551271 -121.6678258 -22.93219281
-1.830206566 -125.8967736 -29.76246885
10.5008748 -113.2641287 -26.61720765
11.34195637 -123.225287 -29.09609441
11.04873618 -132.5403201 -30.70840879
7.690939147 -134.2843692 -28.13512275
11.30995705 -136.9449362 -26.90341611
11.1154835 -104.575368 -15.5215424
10.72080874 -139.3786055 -19.83289889
16.74191106 -104.9849194 -23.46575107
17.65464377 -104.8752638 -16.90715267
13.78506746 -112.6952521 -14.83790568
13.9810416 -121.6736669 -22.88349429
24.07719709 -125.9227773 -29.54567116
11.72058831 -113.2653529 -26.60700087
14.51333374 -134.2912169 -28.07803175
11.1221 -102.2474 -16.0692
11.1469 -100.1924 -17.3707
11.1945 -98.2992 -18.886
11.2442 -96.5385 -20.5651
11.19 -94.9348 -22.3855
11.0723 -93.6431 -24.4359
11.008 -92.7997 -26.6974
11.0112 -92.4315 -29.0882
11.0477 -92.4547 -31.5181
11.0662 -92.8338 -33.8989
11.3683 -138.4144 -16.2553
11.222 -136.4488 -12.9926
11.1229 -133.4597 -10.5819
11.0791 -129.8751 -9.1732
11.0829 -126.0721 -8.516
11.0951 -122.2121 -8.4897
11.2224 -118.3866 -8.9899
11.2256 -114.6501 -9.9577
11.2964 -111.0643 -11.377
11.1613 -107.6865 -13.2361
5.2059 -104.3703 -25.3179
5.5321 -103.0805 -26.5782
6.1438 -101.8035 -27.7994
6.5581 -100.3236 -28.8272
7.1093 -98.625 -29.3937
7.8794 -96.9977 -28.9503
8.5195 -95.4255 -29.5023
9.0038 -94.7397 -31.1558
9.4577 -94.083 -32.8377
10.1309 -93.8424 -34.549
16.7468 -104.352 -25.2336
16.4711 -103.1642 -26.5858
15.9318 -101.6164 -27.4854
15.5857 -100.3088 -28.7879
15.1658 -98.666 -29.4509
14.4046 -97.0503 -29.0319
13.6835 -95.4431 -29.5207
13.1488 -94.7231 -31.1164
12.6348 -94.0765 -32.7902
11.9414 -93.8528 -34.5137
IMAGE=Pionites_leucogaster
ID=152
SCALE=1.0
LM3=60  
19.54766137 -69.79324172 -30.09875171
13.61369429 -82.76143921 -17.80976695
12.5375746 -85.14336679 -11.27652971
17.12324788 -92.83031808 -9.311051366
17.95325672 -101.6003194 -16.5667749
7.322625547 -106.2495527 -24.33676665
19.39426971 -91.28343221 -20.28979763
20.21824101 -102.7012554 -23.31434315
20.23212746 -112.4301462 -26.24658163
17.48848549 -114.132055 -23.61320499
20.36103284 -117.1572438 -22.71628784
20.01572168 -85.37438426 -10.17365384
20.39001331 -120.167626 -16.45293176
26.16829199 -82.57803994 -17.93169689
27.44018146 -84.92566749 -11.42126346
23.12001011 -92.74271657 -9.369291768
22.4057684 -101.5352765 -16.61001758
33.01477305 -105.8742383 -24.58628814
20.59202017 -91.26593531 -20.30143015
23.09944426 -114.0500894 -23.66769849
20.2185 -82.7207 -10.3911
20.132 -80.1893 -11.2247
20.057 -77.73 -12.2453
20.1161 -75.5346 -13.7624
20.1166 -73.468 -15.4501
20.1329 -71.7023 -17.4528
20.0803 -70.4278 -19.7987
19.9248 -69.4151 -22.2598
19.923 -68.972 -24.872
19.804 -69.1021 -27.5323
20.319 -119.0508 -12.6524
20.2284 -117.447 -9.0761
20.1449 -114.7963 -6.2378
20.2672 -111.3432 -4.3477
20.1547 -107.4855 -3.4704
20.0358 -103.5311 -3.2513
20.015 -99.5818 -3.5361
20.0436 -95.742 -4.4854
20.0136 -92.1581 -6.151
20.0747 -88.5743 -7.8377
14.0246 -82.3737 -19.7054
14.2467 -81.0387 -21.0319
14.6607 -79.4009 -22.042
15.3734 -77.6909 -22.6973
16.1335 -75.8975 -22.8296
16.8364 -74.0979 -22.4684
17.3409 -72.4727 -23.1863
17.7054 -71.4843 -24.8483
18.1224 -70.5982 -26.5663
18.7535 -69.8861 -28.2895
25.7674 -82.0418 -19.7965
25.3585 -80.8383 -21.2118
24.891 -79.2452 -22.2892
24.445 -77.4738 -22.9886
23.7296 -75.6905 -22.8945
22.9687 -73.8953 -22.5578
22.3096 -72.266 -23.3136
21.7713 -71.2511 -24.925
21.2018 -70.4704 -26.6523
20.6413 -69.9958 -28.459
IMAGE=Pionites_melanocephalus
ID=153
SCALE=1.0
LM3=60  
21.40073879 -81.08820586 -30.89710407
14.33278644 -92.2893799 -16.26824377
13.38910874 -92.21547601 -8.483137952
18.05837477 -100.0690462 -5.273525297
19.48869423 -108.8577547 -14.28470197
7.998551582 -114.8293084 -24.24022591
20.64497408 -103.1545063 -19.42986408
21.8928025 -110.8343771 -20.4033437
21.98493808 -120.3797248 -24.01571298
18.78709572 -122.7260038 -21.2409645
22.16227872 -125.0952438 -19.96386036
21.55788369 -92.26339637 -6.194807192
21.63014846 -128.0734605 -12.3829933
28.75564754 -92.11864723 -16.15833511
29.57857341 -92.02383091 -8.359766986
25.04814892 -99.98630379 -5.220260088
23.96374145 -108.8047807 -14.2506001
35.74238154 -114.5008869 -24.02880551
22.75132193 -103.1295721 -19.41381277
25.09933025 -122.6512818 -21.19286244
21.4894 -89.5578 -7.1408
21.574 -87.0477 -8.5297
21.4929 -84.6698 -10.113
21.3466 -82.6882 -12.1695
21.281 -81.0537 -14.5158
21.2772 -79.8299 -17.1031
21.2334 -79.048 -19.8603
21.2244 -78.8083 -22.7109
21.3129 -79.0918 -25.5472
21.3918 -79.9248 -28.2728
21.4951 -127.2244 -8.4256
21.7374 -125.3681 -4.8686
21.9243 -122.5917 -1.965
21.851 -119.0273 -0.094
21.7759 -115.0745 0.7077
21.7544 -111.0224 0.7278
21.6601 -107.0345 0.0431
21.5168 -103.142 -1.0899
21.4752 -99.2932 -2.3794
21.5942 -95.502 -3.7414
14.148 -92.554 -18.3944
14.5332 -91.6889 -20.0805
15.3504 -89.9396 -21.0249
16.1671 -88.125 -21.8315
16.7111 -86.0982 -22.2408
17.5647 -84.1901 -21.9881
18.2341 -82.7034 -23.2265
18.8912 -81.6885 -25.005
19.6076 -81.3883 -27.0086
20.4457 -81.1922 -28.9731
29.1532 -92.2847 -18.2466
28.4928 -91.2622 -19.7942
27.6206 -89.6379 -20.8252
26.7078 -87.8267 -21.4733
25.9871 -85.8506 -21.7995
25.1437 -83.9015 -21.823
24.2676 -82.5687 -23.117
23.587 -81.7834 -24.9788
23.063 -81.4968 -27.0235
22.4021 -81.2555 -29.0221
IMAGE=Pionus_chalcopterus
ID=154
SCALE=1.0
LM3=60  
16.75010091 -99.29631292 -40.20901025
9.988830041 -113.0238944 -25.09967842
8.208088345 -112.7731945 -17.8764917
13.47822271 -122.4088463 -16.08817055
14.61771299 -130.6129799 -24.88627432
2.38647328 -134.8959175 -33.66907088
15.85858203 -124.0885661 -28.99347466
16.87611549 -131.9471525 -31.18540132
16.40922558 -141.4599655 -34.86041421
13.22853909 -144.354057 -32.44978006
16.25374713 -146.2679743 -31.78565559
16.57530545 -113.1690658 -15.98317132
16.00536999 -150.2679425 -26.05244096
23.29091611 -113.1727542 -25.01359843
24.98320359 -112.9609199 -17.76793716
19.47606561 -122.4759664 -16.04935752
18.26721559 -130.6538204 -24.86265779
30.51217678 -135.210664 -33.48706481
17.22591028 -124.1038674 -28.98462645
19.44630494 -144.4236382 -32.40954387
16.5825 -110.3088 -16.3452
16.5451 -107.6569 -17.6464
16.5538 -105.1118 -19.1295
16.5429 -102.975 -21.1558
16.6588 -101.1962 -23.5108
16.6389 -99.5846 -25.9782
16.5333 -98.4986 -28.7163
16.4237 -97.9194 -31.5945
16.3816 -97.8304 -34.5428
16.3185 -98.3199 -37.4544
16.366 -150.1826 -21.7258
16.3829 -148.427 -17.7176
16.4276 -145.6981 -14.3104
16.4785 -142.178 -11.7331
16.6225 -138.0366 -10.4766
16.6227 -133.6831 -9.9785
16.6964 -129.3074 -10.0402
16.6567 -124.9823 -10.6929
16.5121 -120.7213 -11.7073
16.5271 -116.659 -13.3227
9.5124 -112.351 -27.2412
10.019 -110.8151 -28.7463
10.66 -109.0062 -30.0035
11.17 -107.1197 -31.2049
11.9353 -105.048 -31.2505
13.0073 -103.0742 -30.8785
13.612 -101.2918 -32.1491
14.2524 -100.1393 -34.0134
14.8183 -99.388 -36.0863
15.7061 -99.265 -38.1657
23.5664 -112.4517 -27.2018
22.9372 -111.0636 -28.8925
22.3653 -109.2144 -30.0535
21.7943 -107.2403 -31.1087
21.0089 -105.3263 -32.1487
20.1432 -103.4936 -31.3813
19.3121 -101.5723 -31.9
18.6206 -100.2796 -33.6723
17.9908 -99.5241 -35.7655
17.3767 -99.2928 -37.9749
IMAGE=Pionus_fuscus
ID=155
SCALE=1.0
LM3=60  
2.615810396 -73.61445784 -40.89653773
-3.886254302 -89.83767178 -28.45066793
-5.244066733 -91.82565339 -21.34828761
-0.773620785 -100.7304353 -21.9063652
0.665797413 -106.871902 -30.57763339
-10.24456634 -111.9998842 -42.11630555
2.520318936 -99.75649245 -34.13094169
3.51536969 -108.2196282 -37.97808355
3.562969081 -117.2673649 -42.9659356
0.545085918 -120.1116099 -40.98030677
3.985239139 -122.64815 -39.87924672
3.097635544 -91.56341298 -19.94194318
3.507549276 -126.1597171 -33.42263171
9.905638321 -89.54824633 -28.41956127
11.31361716 -91.4781873 -21.3109429
7.223239201 -100.5626197 -21.88832884
6.081845213 -106.7582452 -30.56541786
17.24964661 -111.422913 -42.05429425
3.946493122 -99.72656392 -34.12772506
6.804781406 -119.980249 -40.96618846
2.7273 -88.6964 -19.9476
2.6894 -85.8731 -20.6
2.7627 -83.1795 -21.608
2.869 -80.793 -23.2395
2.804 -78.6211 -25.1608
2.7922 -76.6823 -27.315
2.7913 -75.0999 -29.7465
2.7906 -73.8747 -32.3764
2.7942 -73.1273 -35.1772
2.8451 -73.0103 -38.0709
3.6658 -125.6607 -29.5139
3.6605 -124.2372 -25.8104
3.5335 -121.8341 -22.6554
3.4187 -118.6447 -20.303
3.4501 -114.9091 -18.9461
3.4359 -111.0182 -18.1584
3.391 -107.0537 -17.892
3.3462 -103.081 -17.9267
3.128 -99.1189 -18.1056
3.1554 -95.1993 -18.3375
-4.2785 -88.3462 -29.9622
-4.2244 -86.7058 -31.3461
-3.7502 -85.0272 -32.6005
-3.1178 -83.1818 -33.5019
-2.3985 -81.2068 -33.8406
-1.5035 -79.278 -33.564
-0.8729 -77.4478 -34.3664
-0.1179 -75.8953 -35.6597
0.6064 -74.7319 -37.2867
1.4747 -74.068 -39.1203
10.0286 -88.4263 -30.2653
9.7189 -87.1768 -31.8784
9.2232 -85.1786 -32.5433
8.6243 -83.2534 -33.3145
7.9133 -81.3357 -33.9967
7.1203 -79.3985 -34.0173
6.3723 -77.6265 -34.5769
5.5856 -76.1177 -35.9101
4.8496 -74.8926 -37.5112
3.9399 -74.1577 -39.2741
IMAGE=Pionus_maximiliani
ID=156
SCALE=1.0
LM3=60  
16.3872245 -89.60541115 -41.61316279
10.13037421 -105.9786435 -30.08399871
8.157774949 -108.3731945 -22.07732833
13.76174996 -117.4557417 -22.4571132
15.09317873 -123.80149 -32.83532468
2.879110754 -127.3002615 -42.30612364
16.39392192 -115.3608514 -34.8914888
17.5612104 -124.9924972 -39.42926998
17.75139199 -134.1018848 -45.12709319
14.37077634 -136.9265788 -42.56815245
17.59871561 -139.9102707 -41.73578355
17.26573984 -108.6728352 -20.80606886
17.23881575 -143.080813 -33.81713794
23.84638158 -105.7153425 -30.13254421
25.96603264 -108.0313361 -22.14035766
20.71221493 -117.3223162 -22.4817132
19.5519056 -123.7158975 -32.85110559
31.82393205 -126.7446187 -42.40856896
17.91366388 -115.3316775 -34.89686768
20.70861129 -136.8049138 -42.59058415
17.2278 -105.8215 -21.2155
17.1781 -103.0763 -22.0107
17.131 -100.4548 -23.1893
17.1406 -98.0284 -24.7418
16.9855 -95.7619 -26.5078
16.9704 -93.682 -28.4957
16.8284 -91.873 -30.7205
16.7807 -90.5018 -33.2381
16.5933 -89.5643 -35.9473
16.5014 -89.1158 -38.7832
17.3656 -142.4625 -30.0324
17.3119 -140.8511 -26.5145
17.3538 -138.4285 -23.5426
17.3777 -135.1666 -21.5376
17.3034 -131.5177 -20.255
17.3472 -127.727 -19.4573
17.4277 -123.8874 -18.9318
17.412 -120.0195 -18.7567
17.3138 -116.1499 -19.0081
17.3347 -112.295 -19.4169
9.6392 -104.8831 -31.9356
10.0019 -103.3267 -33.3881
10.7329 -101.4687 -34.3265
11.4609 -99.5622 -35.166
12.1141 -97.5536 -34.612
12.9901 -95.6186 -34.0204
13.762 -93.6266 -34.3936
14.1875 -92.3393 -36.1251
14.7003 -91.1506 -37.9113
15.3516 -90.1596 -39.745
24.468 -104.6293 -31.9797
23.9463 -103.0184 -33.4564
23.6045 -101.143 -34.6253
22.8181 -99.1262 -35.1612
21.8167 -97.1874 -34.6152
20.6574 -95.3802 -33.9478
19.678 -93.501 -34.52
18.9959 -92.0776 -36.1175
18.3704 -90.888 -37.9178
17.7464 -89.9246 -39.8495
IMAGE=Pionus_menstruus
ID=157
SCALE=1.0
LM3=60  
19.02335506 -80.26850969 -33.92236859
12.09920974 -95.44864407 -21.69602278
11.40227465 -97.16829316 -13.70044466
15.98528787 -105.9381714 -13.00860797
16.52752015 -113.2660542 -22.10523205
3.759145432 -116.340974 -31.89857348
17.85901543 -105.5275417 -26.77967873
18.62153619 -114.0483738 -29.4422692
17.73912405 -122.5238755 -34.66325631
14.72748878 -125.179713 -31.75054901
18.09831791 -127.9840856 -31.35837091
19.47709684 -97.25479514 -13.01933373
17.92447588 -131.8771206 -24.2850714
26.22221559 -95.82571876 -22.26694848
27.46920736 -97.59726938 -14.34995404
22.49625818 -106.1120099 -13.27181541
20.83243844 -113.3809926 -22.27925934
32.58726328 -117.1106652 -33.06395666
19.54239101 -105.5724867 -26.84772957
21.21135423 -125.3528278 -32.01266074
19.208 -94.5313 -13.2224
19.1317 -92.0073 -14.3202
19.1085 -89.5494 -15.5372
18.9994 -87.2972 -17.1112
18.9909 -85.2025 -18.8966
19.0495 -83.3427 -20.9199
19.0291 -81.8544 -23.2265
18.9502 -80.7965 -25.7553
18.8861 -80.2583 -28.4376
18.8745 -80.0758 -31.1794
18.0091 -131.7266 -20.1973
18.2602 -130.4485 -16.4087
18.5917 -128.055 -13.1899
18.8382 -124.7431 -10.8671
19.0428 -120.8929 -9.6321
19.2921 -116.8465 -9.0948
19.5551 -112.7709 -8.9308
19.6065 -108.6968 -9.2329
19.6076 -104.6342 -9.7161
19.4359 -100.7246 -10.8813
11.8181 -95.0708 -23.8174
11.9854 -93.8741 -25.3324
12.674 -92.018 -26.2036
13.4679 -90.1161 -26.8801
14.2017 -88.1293 -27.3659
15.0806 -86.2819 -26.7289
15.7375 -84.4454 -27.1698
16.4555 -83.1078 -28.7114
17.082 -82.1167 -30.5321
17.9651 -81.2193 -32.2798
26.4738 -95.2551 -24.3381
26.2289 -94.0864 -25.8493
25.4346 -92.2304 -26.6138
24.6417 -90.317 -27.2336
23.8846 -88.3625 -27.7676
23.0326 -86.5151 -27.0839
22.2831 -84.6853 -27.327
21.5843 -83.3208 -28.8461
20.9192 -82.2473 -30.5925
20.0369 -81.306 -32.3177
IMAGE=Pionus_senilis
ID=158
SCALE=1.0
LM3=60  
13.48509368 -76.73551971 -35.38301161
4.012478097 -92.76839672 -17.23406224
4.889626864 -94.38490927 -6.044104621
9.783820079 -103.4868727 -7.244336499
10.75978602 -113.0032976 -15.71802833
-4.456518218 -119.3541986 -26.14812994
11.69576861 -103.1199596 -24.10586555
12.88030991 -115.9052237 -24.77187226
12.33958629 -125.5374129 -27.79522001
8.797463287 -127.1897333 -24.1117375
11.92477237 -129.8096539 -24.22271245
14.08729554 -94.58140556 -4.421857518
12.59329675 -134.0189783 -18.3683048
23.33573208 -93.35794792 -17.97703895
23.22283416 -94.94425421 -6.749014162
17.70602551 -103.7285786 -7.548944317
15.50539699 -113.1480858 -15.90049649
29.46181352 -120.3890447 -27.45228557
14.53207178 -103.206495 -24.21492105
15.95079036 -127.4079808 -24.38678204
14.0002 -90.8082 -5.2469
14.1166 -87.2903 -6.8309
14.1413 -83.8081 -8.4665
14.1751 -80.7453 -10.8024
14.1615 -78.2079 -13.7015
14.1421 -76.295 -17.0203
14.1162 -74.942 -20.6278
13.9755 -74.1567 -24.3901
13.8039 -74.1076 -28.2387
13.7626 -74.853 -32.0207
12.6329 -133.4172 -13.8852
12.6725 -131.691 -9.7245
12.7649 -128.9899 -6.1182
12.9285 -125.443 -3.3833
13.2022 -121.1974 -1.8956
13.4344 -116.7261 -1.2274
13.6623 -112.2244 -0.7505
13.7152 -107.7162 -1.1433
14.0379 -103.2822 -2.0251
14.2039 -98.8292 -2.8449
4.398 -92.642 -19.8769
5.0281 -91.5558 -22.1628
5.7817 -89.5164 -23.6991
6.5551 -87.4251 -25.1748
7.5201 -85.1082 -26.0818
8.6437 -82.6855 -26.2152
9.8105 -80.343 -26.6766
10.6288 -78.4704 -28.2908
11.2627 -77.3159 -30.6044
12.1265 -76.9498 -33.09
22.9133 -92.9112 -20.5668
22.0092 -91.8129 -22.7658
20.9114 -90.0244 -24.3758
20.0022 -87.9065 -25.7075
19.6931 -85.3658 -26.3888
18.7104 -82.8998 -26.5268
17.6915 -80.5249 -27.0596
16.8921 -78.6551 -28.6724
16.1761 -77.6714 -31.0275
15.2075 -77.1374 -33.3938
IMAGE=Primolius_maracana
ID=159
SCALE=1.0
LM3=60  
22.34807005 -79.35851691 -26.8691401
16.50128774 -90.64205499 -14.97318524
15.62855313 -91.1118 -10.19793444
19.52920616 -98.90135592 -7.507490076
20.84461989 -106.4505161 -13.91895036
11.12179084 -109.3863858 -21.695737
21.89905241 -100.3056993 -17.01476374
22.35885161 -107.2642739 -18.71382315
22.66620508 -117.0311274 -21.6119213
19.90259906 -117.7608959 -18.83602518
22.55162484 -120.8166686 -17.73656731
22.44657439 -91.3220257 -9.08287382
22.20575715 -123.0062998 -11.67282529
28.23360095 -90.6126426 -14.87566031
29.02917645 -91.07820522 -10.08654167
25.12343936 -98.88733142 -7.460987975
23.95265448 -106.4427244 -13.8931148
33.81801629 -109.3294874 -21.50707448
22.91903774 -100.3031422 -17.00628511
25.03297853 -117.7480343 -18.79337887
22.351 -89.1545 -9.6079
22.2857 -87.0235 -10.2651
22.3091 -85.0637 -11.3181
22.3893 -83.3618 -12.7567
22.4536 -81.8326 -14.3793
22.3644 -80.497 -16.1573
22.3298 -79.4204 -18.1085
22.3957 -78.8848 -20.2698
22.3599 -78.6647 -22.4855
22.3391 -78.7983 -24.7084
22.4765 -121.3321 -8.7386
22.6285 -119.2833 -6.0606
22.6398 -116.6411 -3.9783
22.6052 -113.5225 -2.721
22.5461 -110.1774 -2.3675
22.4662 -106.8116 -2.6744
22.4142 -103.4922 -3.3662
22.3583 -100.2371 -4.2977
22.3466 -97.1064 -5.6032
22.3868 -94.055 -7.0733
16.598 -90.3881 -16.7176
17.0493 -89.7559 -18.2207
17.6522 -88.2923 -19.0042
18.3114 -86.7959 -19.6683
18.7704 -85.1457 -20.0966
19.134 -83.4646 -20.4898
19.7103 -81.9705 -21.2258
20.201 -80.7806 -22.3965
20.7466 -80.3949 -24.0314
21.1574 -79.8403 -25.6568
27.9266 -90.5278 -16.6193
27.7028 -89.8957 -18.2522
27.0742 -88.489 -19.1257
26.5617 -86.8928 -19.6814
26.1184 -85.2622 -20.2161
25.5158 -83.6121 -20.3961
25.1217 -82.0473 -21.1287
24.5865 -81.0748 -22.4939
23.9909 -80.3327 -23.9894
23.4904 -79.7884 -25.5982
IMAGE=Pyrilia_caica
ID=160
SCALE=1.0
LM3=60  
18.72983168 -77.75004068 -26.2058763
13.61874114 -88.85104279 -15.84774461
12.06771373 -90.10429652 -9.956177337
16.43546518 -97.50927792 -8.703411843
17.56163108 -104.6558986 -15.61347531
6.329822131 -107.4345383 -22.4797797
18.13223065 -97.92542583 -18.83150929
19.07213674 -106.9192187 -21.59509627
18.69808887 -115.586001 -24.01140719
15.64404129 -116.3409292 -21.76725683
18.86180643 -119.0077027 -20.76404907
19.22911397 -90.12945495 -8.804572659
18.72179406 -121.767108 -14.94397299
24.43504334 -88.89445288 -16.08790759
26.23593495 -90.16115918 -10.27076564
21.86882464 -97.53108413 -8.824053052
20.37976649 -104.6672089 -15.67604862
31.27309157 -107.5346454 -23.03361499
19.72091178 -97.93180183 -18.86678405
21.92852359 -116.3661513 -21.9067962
18.9143 -88.0858 -9.4588
18.9074 -86.2329 -10.5796
18.9688 -84.343 -11.641
18.8603 -82.5739 -12.887
18.7491 -80.9821 -14.3546
18.7192 -79.5793 -16.0068
18.7551 -78.4266 -17.8405
18.7036 -77.592 -19.8256
18.66 -77.2474 -21.9639
18.5729 -77.2396 -24.1231
18.8301 -120.902 -11.6741
18.7569 -118.7771 -9.0045
18.7312 -116.1639 -6.7853
18.8064 -113.1442 -5.2525
18.8069 -109.7933 -4.5697
18.7957 -106.3661 -4.4303
18.8644 -102.9325 -4.6
18.8376 -99.5175 -4.9259
18.7975 -96.1728 -5.6935
18.9643 -92.9637 -6.8753
13.354 -89.0349 -17.5142
13.4198 -88.6123 -18.8872
13.8816 -87.1935 -19.6689
14.4278 -85.686 -20.2121
14.9688 -84.1207 -20.5754
15.5507 -82.5473 -20.8079
16.057 -80.976 -21.1654
16.4213 -79.8186 -22.2821
17.1078 -78.8462 -23.4881
17.802 -78.095 -24.8271
24.4602 -89.082 -17.7637
24.3644 -88.6052 -19.1677
23.8128 -87.2471 -19.939
23.1919 -85.7552 -20.3865
22.6001 -84.226 -20.7771
21.9791 -82.6954 -20.9654
21.492 -81.157 -21.2805
20.8986 -79.9779 -22.2821
20.237 -79.0914 -23.5507
19.6505 -78.32 -24.9129
IMAGE=Pyrilia_haematotis
ID=161
SCALE=1.0
LM3=60  
19.3076925 -81.98469116 -22.74115668
14.30752367 -91.66149972 -15.83491178
13.5822321 -93.39153294 -11.2423633
15.58779633 -99.0893568 -10.05815917
17.61548255 -103.3824192 -17.47769684
9.552627893 -105.8133014 -25.01099177
18.88701811 -98.11209192 -19.24536063
19.43951235 -103.6348782 -21.78636879
19.34482307 -110.3241869 -26.20093968
16.93011765 -112.1537626 -24.48285833
19.16374156 -114.2012887 -24.33134706
19.21473921 -93.56230711 -9.800782371
18.8258829 -117.6797563 -20.47559146
24.21112513 -91.7593501 -15.69220134
24.76948159 -93.50206613 -11.08115554
22.61846535 -99.1588218 -9.95684755
20.7209744 -103.4131024 -17.43294684
28.94792959 -106.0049325 -24.73150636
19.60525615 -98.11918832 -19.23501086
21.43447369 -112.198267 -24.41795077
19.2094 -91.7569 -10.0282
19.232 -90.0098 -10.5427
19.2656 -88.2393 -10.9401
19.2448 -86.6147 -11.7499
19.1842 -85.1699 -12.8521
19.1635 -83.8904 -14.1466
19.1778 -82.8639 -15.6479
19.1753 -82.1521 -17.3268
19.1525 -81.848 -19.1139
19.1527 -81.7924 -20.9349
19.1485 -118.0532 -17.4631
19.1246 -117.4385 -14.4671
19.1171 -116.0574 -11.7512
19.1672 -113.8997 -9.5891
19.2504 -111.2272 -8.1229
19.3548 -108.3166 -7.1959
19.2972 -105.2727 -6.9228
19.3757 -102.2192 -7.0205
19.2451 -99.2154 -7.5789
19.2331 -96.2598 -8.3656
14.3433 -91.2068 -17.0786
14.5163 -90.0974 -17.9104
14.855 -88.8347 -18.4046
15.282 -87.5748 -18.8186
15.8918 -86.5696 -18.5769
16.4142 -85.4503 -18.096
16.837 -84.2361 -18.527
17.2725 -83.2555 -19.4137
17.7188 -82.6875 -20.6008
18.4052 -82.2826 -21.7164
24.3179 -91.1846 -16.8775
23.8552 -90.2043 -17.7053
23.4787 -89.0606 -18.3298
23.1219 -87.834 -18.7795
22.6933 -86.667 -18.5823
22.0859 -85.5944 -18.1086
21.5359 -84.4523 -18.5634
21.081 -83.5802 -19.476
20.6525 -82.9694 -20.6141
20.097 -82.4477 -21.7298
IMAGE=Pyrrhura_egregia
ID=162
SCALE=1.0
LM3=60  
21.04866448 -79.294867 -24.38162605
15.44044076 -90.12989405 -17.15261829
14.79601953 -91.81206832 -12.14532677
16.54177965 -98.20096631 -10.25046573
19.28925778 -103.6031348 -17.48750606
10.62398591 -107.0458053 -24.02195066
20.0524212 -97.44669907 -19.73221278
20.63443448 -105.2284517 -22.03874962
20.66234543 -112.8843425 -24.34612112
17.69540494 -114.671613 -22.58702176
20.73335172 -116.866265 -21.47975042
20.71454217 -92.56076495 -10.56106949
20.3764483 -119.1405447 -16.73039109
26.17915447 -90.2520061 -16.97993811
26.62386054 -91.94656506 -11.95513326
24.67329595 -98.29343141 -10.11970969
22.03779292 -103.634389 -17.44330919
30.82814935 -107.2755509 -23.69706459
21.4873416 -97.46301584 -19.70913903
23.54272206 -114.738104 -22.492996
20.7537 -90.6515 -11.0034
20.8047 -88.7933 -11.6461
20.8467 -86.899 -12.1797
20.9031 -85.063 -12.8519
20.9505 -83.4324 -13.9426
20.9209 -82.0369 -15.318
20.8639 -80.8407 -16.8674
20.8257 -79.9319 -18.611
20.7545 -79.3061 -20.476
20.7325 -79.197 -22.441
20.4787 -118.2817 -13.8606
20.543 -116.9699 -11.1766
20.6301 -115.0491 -8.8778
20.6511 -112.5025 -7.2823
20.633 -109.6289 -6.4287
20.7037 -106.6408 -6.1226
20.738 -103.6437 -6.298
20.828 -100.6786 -6.778
20.7564 -97.8272 -7.7235
20.8733 -95.0772 -8.9299
15.3349 -89.811 -18.6314
15.5613 -88.6332 -19.4258
15.933 -87.2962 -20.0341
16.4929 -86.058 -20.7009
17.0799 -84.7169 -21.0054
17.6278 -83.7082 -20.0146
17.9939 -82.3173 -20.3722
18.7218 -81.2236 -21.1295
19.2821 -80.4032 -22.2482
20.0332 -79.7641 -23.3578
26.3212 -89.8502 -18.4162
26.2326 -89.0231 -19.4352
25.7778 -87.7416 -20.0459
25.3328 -86.436 -20.6195
24.9448 -85.0233 -20.9173
24.4162 -83.8269 -20.2231
23.79 -82.5549 -20.2911
23.2 -81.5385 -21.2196
22.6338 -80.5506 -22.185
21.8695 -79.8527 -23.2594
IMAGE=Pyrrhura_frontalis
ID=163
SCALE=1.0
LM3=60  
18.42037191 -82.48965242 -25.928423
12.54976942 -93.10191774 -17.01487862
12.53356914 -94.86283145 -11.72958377
14.50553214 -100.5656941 -10.26817741
16.79529471 -107.1431385 -17.66680728
7.439673181 -110.6346003 -22.95254532
17.6906133 -100.5327458 -20.25084862
18.56607658 -109.2143816 -22.55940378
18.60314893 -117.4342079 -24.28860436
15.70829302 -118.812859 -22.11284324
18.43308048 -120.4969366 -20.88627797
18.87824559 -94.86943731 -10.34380731
18.71990824 -123.4845048 -16.70898486
24.80995756 -93.10062579 -17.3397752
25.10643139 -94.86150655 -12.06276625
23.21583777 -100.5647763 -10.49900164
20.53882015 -107.142744 -17.76601119
29.60209704 -110.6322648 -23.53985243
19.50650723 -100.5325545 -20.29897005
21.39127822 -118.8122601 -22.26344308
18.7989 -92.858 -10.7982
18.8121 -90.9001 -11.4482
18.7378 -88.9825 -12.19
18.6418 -87.2018 -13.2138
18.5661 -85.6193 -14.5152
18.5923 -84.3283 -16.1249
18.5415 -83.2983 -17.9109
18.4526 -82.5232 -19.8163
18.4593 -82.1725 -21.8285
18.4344 -82.1832 -23.8877
18.8029 -122.5814 -13.6001
18.8908 -121.1215 -10.7494
19.0188 -118.9327 -8.3924
19.0997 -116.2385 -6.6306
19.112 -113.1815 -5.6516
19.198 -109.9628 -5.4195
19.0891 -106.7382 -5.6049
19.1356 -103.5761 -6.2854
18.9895 -100.542 -7.3822
18.8844 -97.4803 -8.4277
12.4394 -92.5579 -18.5388
12.77 -91.4185 -19.4947
13.3446 -90.1937 -20.3793
13.9182 -88.953 -21.2454
14.4339 -87.5821 -21.4447
14.9869 -86.5437 -20.3423
15.6523 -85.2826 -21.0178
16.1029 -84.3155 -22.239
16.6927 -83.415 -23.4406
17.4717 -82.6749 -24.6261
24.8824 -92.4986 -18.8004
24.4662 -91.3473 -19.7235
23.9054 -90.1189 -20.5448
23.333 -88.8538 -21.2971
22.7421 -87.5092 -21.6409
22.1287 -86.3635 -20.7466
21.3683 -85.0912 -21.199
20.6666 -84.1076 -22.2022
20.0968 -83.3949 -23.493
19.4507 -82.7773 -24.7636
IMAGE=Pyrrhura_hoffmanni
ID=164
SCALE=1.0
LM3=60  
21.71568813 -87.60688751 -27.08301041
16.04141427 -97.94032638 -17.31534028
15.65874063 -99.01610253 -11.7053541
17.57801223 -104.9480965 -10.32523394
20.29626908 -111.0560854 -17.24845056
11.12740939 -115.695707 -24.44662076
21.29041798 -105.9204197 -20.58797852
22.03710111 -112.2125084 -22.27423875
22.1852424 -119.75109 -24.89136412
19.63070188 -121.5989411 -23.11712569
22.36681317 -123.5989652 -22.25708777
21.88862561 -98.68252213 -10.46195544
22.09418676 -126.668759 -18.07106323
27.67258916 -97.78573811 -17.28002151
28.04964742 -98.85141677 -11.66772835
26.28036232 -104.8324348 -10.29880872
23.76748412 -111.00995 -17.23791
33.09994947 -115.4036732 -24.37989979
22.65749289 -105.9022501 -20.58382731
24.74863359 -121.5309194 -23.10158478
21.8123 -96.7052 -10.7848
21.8446 -94.8573 -11.703
21.8668 -92.984 -12.5756
21.8757 -91.3455 -13.8286
21.8322 -89.9865 -15.3732
21.7523 -88.845 -17.0963
21.7885 -87.9272 -18.9491
21.789 -87.3022 -20.9174
21.7823 -87.1974 -22.9696
21.7626 -87.3243 -25.0325
22.1415 -126.1425 -14.9056
22.0657 -124.7036 -12.0292
22.1416 -122.6794 -9.5437
22.0917 -120.0565 -7.706
21.9903 -117.0417 -6.5993
22.0568 -113.8763 -6.069
22.0189 -110.6587 -6.1052
21.9796 -107.4774 -6.5818
22.0274 -104.4042 -7.5144
22.0373 -101.4919 -8.8873
16.0136 -97.294 -18.7309
16.368 -96.2367 -19.7729
16.8582 -95.0434 -20.633
17.4427 -93.7547 -21.2584
18.081 -92.401 -21.6852
18.4649 -91.1262 -21.4818
19.0379 -89.8866 -22.2125
19.6543 -88.9117 -23.168
20.2074 -88.2764 -24.4704
20.8521 -87.8879 -25.8191
27.6004 -97.0693 -18.6602
27.274 -95.9462 -19.6816
26.8525 -94.7829 -20.6239
26.3581 -93.5263 -21.3439
25.7661 -92.1631 -21.4686
25.0935 -90.9542 -21.4855
24.4053 -89.8137 -22.2912
23.8478 -88.8774 -23.3458
23.4278 -88.2725 -24.7123
22.8226 -87.9195 -26.034
IMAGE=Pyrrhura_melanura
ID=165
SCALE=1.0
LM3=60  
13.94948845 -92.38953271 -27.08334936
8.859548768 -103.3684959 -18.82812862
8.121959382 -105.5748178 -13.60097391
9.28266989 -112.1920143 -12.34493642
12.35238412 -117.9977568 -19.79448898
3.010980364 -120.3037519 -26.71095079
13.27692614 -110.3628687 -21.7481658
14.1704225 -117.6574794 -24.80923353
13.92056441 -125.3256416 -28.65932432
11.45979466 -127.0494041 -26.83084528
13.93398361 -129.3890737 -26.32549852
13.97938133 -105.3214704 -12.22959612
13.99256493 -132.6314988 -22.21480393
19.1354607 -103.3668472 -18.84696212
19.89291348 -105.5729292 -13.62254749
18.73893829 -112.1904971 -12.3622677
15.64380114 -117.9972287 -19.80052143
24.960529 -120.3002302 -26.75117951
14.70965411 -110.3626388 -21.75079168
16.51349704 -127.0485932 -26.84010762
14.1323 -103.34 -12.6347
14.0843 -101.3836 -13.1685
14.0345 -99.4748 -13.8527
13.9856 -97.6882 -14.8064
13.8036 -96.1045 -16.0597
13.7722 -94.7559 -17.5677
13.8568 -93.6481 -19.2624
13.9216 -92.8085 -21.1079
13.847 -92.3017 -23.0608
13.7253 -92.2102 -25.0786
14.0945 -132.5201 -18.9827
14.1649 -131.816 -15.9046
14.1788 -129.8931 -13.3417
14.1285 -127.275 -11.4627
14.1218 -124.2486 -10.3315
14.0737 -121.0642 -9.8185
14.0125 -117.8371 -9.6436
13.9475 -114.6031 -9.6479
13.8743 -111.4076 -10.0957
13.8563 -108.294 -10.9653
8.3995 -102.9729 -20.1481
8.5323 -101.8779 -21.2357
8.9617 -100.5861 -21.9782
9.5192 -99.295 -22.6185
10.0537 -97.9448 -23.1541
10.6653 -96.64 -22.5824
11.1496 -95.3885 -22.6614
11.7574 -94.2963 -23.5556
12.3365 -93.4106 -24.6605
13.0993 -92.8598 -25.8748
19.3269 -102.9354 -20.1858
19.0741 -101.8764 -21.2365
18.7639 -100.5915 -21.9751
18.2628 -99.3216 -22.6066
17.7383 -98.0047 -23.1356
17.1506 -96.7198 -22.6376
16.6605 -95.4184 -22.7728
16.0699 -94.3283 -23.6206
15.4067 -93.4677 -24.6637
14.6872 -92.8982 -25.8628
IMAGE=Pyrrhura_perlata
ID=166
SCALE=1.0
LM3=60  
18.7253899 -82.37575333 -23.80216136
13.92738521 -92.78947456 -16.23011676
13.33171585 -94.60324242 -11.79535016
15.30609475 -100.3059513 -11.26083179
17.39278408 -104.7424965 -18.77780755
8.230791848 -106.9695339 -25.55748606
18.1435304 -99.64433535 -19.99607975
18.77295832 -105.2417022 -23.03441578
18.55379432 -111.9082878 -27.22327956
15.6172132 -113.6024929 -25.77700463
18.43645296 -115.8129764 -25.21470421
18.57660388 -95.18030502 -10.61577123
18.32799547 -119.032219 -20.73735859
23.34904505 -92.88182417 -16.15275358
23.83615129 -94.70620523 -11.70909609
21.74186546 -100.3690337 -11.20798636
19.69232663 -104.7650362 -18.75892553
28.91899285 -107.1723164 -25.38761101
19.06175585 -99.65333565 -19.98854002
21.40858174 -113.659259 -25.72945052
18.8435 -93.2821 -10.444
18.8725 -91.4268 -11.0064
18.8071 -89.5605 -11.5253
18.8789 -87.773 -12.2305
18.8798 -86.2406 -13.4138
18.8598 -84.8788 -14.7866
18.792 -83.7279 -16.3454
18.7483 -82.8304 -18.0638
18.7004 -82.4304 -19.9496
18.6716 -82.2348 -21.8689
18.4771 -118.9899 -17.842
18.471 -118.2625 -15.0435
18.4269 -116.7255 -12.6127
18.5811 -114.5425 -10.7656
18.5884 -111.9589 -9.4885
18.6496 -109.1805 -8.6866
18.6591 -106.3203 -8.2272
18.7071 -103.4284 -8.2533
18.6979 -100.5551 -8.6279
18.7126 -97.7257 -9.2597
13.8628 -92.408 -17.61
14.0447 -91.3469 -18.5297
14.3932 -90.0446 -19.082
14.7343 -88.7124 -19.5624
15.2516 -87.4208 -19.7159
15.9706 -86.3823 -19.0738
16.4696 -85.1022 -19.3917
16.8407 -84.0415 -20.3036
17.3826 -83.2372 -21.3702
18.031 -82.7691 -22.5823
23.8333 -92.2806 -17.373
23.666 -91.3521 -18.3906
23.2877 -90.0768 -18.9597
22.8638 -88.805 -19.5044
22.3957 -87.4679 -19.7062
21.6798 -86.4035 -19.1049
21.0439 -85.1987 -19.5201
20.5165 -84.1874 -20.3917
20.1005 -83.3857 -21.5005
19.5218 -82.8481 -22.6902
IMAGE=Pyrrhura_picta
ID=167
SCALE=1.0
LM3=60  
13.95453217 -72.25456374 -49.1670787
4.983908276 -92.40944884 -26.72703528
2.937181067 -94.31799124 -14.8078733
8.37362821 -102.7661197 -16.84976886
10.6189965 -113.925483 -25.49912287
-6.159611634 -123.7797422 -37.72997456
12.97163577 -103.6788684 -34.62892549
13.82116746 -117.0799879 -35.12071496
13.64223882 -129.4638509 -39.67844223
9.69586615 -130.2820293 -35.9029025
13.93540008 -134.2571919 -35.58716768
14.67494813 -94.08068862 -12.25306575
13.88797588 -138.3819115 -28.40973138
23.64679491 -92.55709273 -27.18412285
26.24409175 -94.50237445 -15.37870134
20.58130983 -102.8626958 -17.14875688
17.73906977 -113.9818106 -25.67350623
33.74093606 -124.0953993 -38.70721053
15.10464751 -103.6957429 -34.68116677
17.89307573 -130.3468782 -36.10366686
14.277 -89.7275 -13.4328
14.2342 -85.7246 -15.6066
14.2839 -81.8019 -17.914
14.2205 -78.1152 -20.5847
14.1488 -74.8279 -23.7275
14.1827 -72.1208 -27.3812
14.1533 -70.4544 -31.6073
14.1072 -69.5929 -36.0558
14.0579 -69.5329 -40.5901
14.0068 -70.3731 -45.0154
14.6605 -137.2385 -23.7237
14.5643 -134.6361 -19.4998
14.6603 -131.4371 -15.7296
14.7344 -127.5351 -12.7559
14.6166 -123.0608 -10.6275
14.7777 -118.3136 -9.1761
14.7078 -113.3889 -8.5352
14.5815 -108.4206 -8.4914
14.3829 -103.5663 -9.5484
14.4371 -98.6627 -10.3375
4.8741 -91.1634 -29.7252
5.7235 -90.0068 -32.5509
6.4684 -87.2894 -34.1644
7.3425 -84.5731 -35.7048
7.8856 -81.8948 -37.4385
8.9623 -78.8644 -37.8723
10.3184 -75.9435 -38.1189
11.3388 -73.6931 -40.0178
11.9799 -72.8455 -43.0378
12.7263 -72.7038 -46.1964
23.3775 -91.3204 -30.1663
22.5366 -90.0035 -32.9395
21.4629 -87.4436 -34.588
20.908 -84.536 -35.8959
20.1551 -81.8335 -37.5162
19.2378 -78.8507 -38.2705
17.8734 -75.9747 -38.4156
16.6978 -73.6634 -40.2053
15.9404 -72.6438 -43.0999
15.3881 -72.5681 -46.2912
IMAGE=Rhynchopsitta_pachyrhyncha
ID=168
SCALE=1.0
LM3=60  
20.47675182 -78.35197708 -21.26481561
16.27977748 -87.84602623 -17.547541
15.6413752 -89.88331034 -13.66307164
16.90068456 -96.62582582 -11.44036105
19.13412919 -100.9487556 -18.70235364
10.73960635 -102.6875295 -24.89014647
20.10238247 -94.52641839 -20.38417321
20.64623587 -101.4706109 -23.31496437
20.76500547 -108.2288605 -26.31013078
18.16241614 -109.8007347 -24.38790474
20.61403894 -112.3918577 -24.25592522
20.49554982 -89.76999536 -13.10918129
20.49193847 -115.8637224 -18.80226339
24.71771858 -87.83316712 -17.40441715
25.23022029 -89.86869728 -13.50042622
23.91680483 -96.6151335 -11.32135404
21.94411106 -100.9444733 -18.65469089
30.54891718 -102.6573409 -24.55414212
21.01388742 -94.52502929 -20.36871232
23.13505303 -109.7931566 -24.30355917
20.4947 -88.3981 -12.6787
20.4613 -86.9553 -12.8366
20.4629 -85.5187 -13.0478
20.5452 -84.1441 -13.4944
20.5531 -82.8935 -14.2195
20.5257 -81.7317 -15.0861
20.4986 -80.6736 -16.0691
20.4861 -79.8019 -17.2295
20.454 -79.0535 -18.467
20.4782 -78.5759 -19.8347
20.2386 -115.1617 -15.9723
20.2809 -113.5275 -13.523
20.3101 -111.4431 -11.4282
20.3375 -108.9244 -9.9326
20.4202 -106.1445 -8.9361
20.4912 -103.2384 -8.4154
20.4629 -100.3052 -8.4658
20.4934 -97.4211 -9.1415
20.4303 -94.5396 -9.7953
20.4141 -91.912 -11.0616
16.2399 -87.2784 -18.4988
16.5749 -86.4308 -19.1339
16.8848 -85.4373 -19.5172
17.1315 -84.3654 -19.651
17.4577 -83.3214 -19.5192
17.8975 -82.3507 -19.2052
18.3244 -81.3439 -19.2263
18.7794 -80.3622 -19.4746
19.2164 -79.5819 -20.0225
19.7341 -78.9987 -20.7432
25.0109 -87.0906 -18.1907
24.8321 -86.3312 -18.9705
24.4847 -85.3616 -19.4057
24.1147 -84.3293 -19.575
23.6489 -83.3189 -19.4514
23.1935 -82.3412 -19.1686
22.7914 -81.3528 -19.1596
22.3953 -80.3694 -19.4914
21.8695 -79.5495 -20.0189
21.2647 -78.9044 -20.6906
IMAGE=Touit_purpuratus
ID=169
SCALE=1.0
LM3=60  
16.19635493 -83.82966905 -30.98243807
9.706319938 -97.06402909 -19.92888902
8.366537841 -98.48982798 -13.25166409
12.77525309 -106.5730053 -11.77732772
14.51811402 -113.636567 -20.92083535
2.793814532 -117.430544 -28.6375293
15.80042784 -106.6287567 -23.93916639
16.17623554 -114.9985681 -27.28762131
16.0919654 -123.9332459 -31.3700741
12.96336614 -125.9810177 -29.00024089
15.83981738 -128.6495002 -28.16475578
15.97184615 -99.33605049 -12.06502269
15.75132071 -131.4069386 -21.59457665
22.39729172 -97.15033354 -19.77456725
23.55480724 -98.59311521 -13.06697526
19.0020371 -106.6153503 -11.70161024
17.38612666 -113.6560708 -20.88596041
29.24191688 -117.6104033 -28.31592129
16.2729961 -106.6319704 -23.93341998
18.9688602 -126.0218578 -28.9272143
16.0334 -96.7652 -11.8994
16.0802 -94.2603 -12.6171
16.1016 -91.8596 -13.6173
16.1404 -89.69 -15.0669
16.2586 -87.7412 -16.7975
16.3866 -85.9539 -18.6909
16.3614 -84.6364 -20.9196
16.3352 -83.6953 -23.3457
16.3443 -83.2188 -25.8938
16.3414 -83.0799 -28.4871
15.6677 -130.8069 -18.008
15.7418 -129.3018 -14.6872
15.8114 -126.9428 -11.9245
15.9333 -124.0459 -9.7468
16.0069 -120.6604 -8.5466
16.0316 -117.0097 -8.2875
16.0588 -113.3583 -8.3825
15.9723 -109.7358 -8.908
16.0123 -106.1171 -9.4644
15.9999 -102.5651 -10.3384
9.2733 -97.314 -21.8628
9.2794 -96.4736 -23.4729
9.8149 -94.8729 -24.4858
10.3371 -93.0687 -25.1327
10.8933 -91.2198 -25.6319
11.694 -89.475 -25.6598
12.596 -87.793 -25.3496
13.307 -86.3197 -26.4582
14.0434 -85.2484 -27.9679
15.0209 -84.4529 -29.4925
23.1442 -97.224 -21.6516
23.2721 -96.6175 -23.4012
22.7978 -94.9734 -24.408
22.3047 -93.12 -25.0284
21.7497 -91.2434 -25.5298
21.0065 -89.4435 -25.6146
20.1144 -87.7128 -25.4342
19.3954 -86.2284 -26.5483
18.648 -85.2058 -28.1139
17.5025 -84.472 -29.5796
IMAGE=Triclaria_malachitacea
ID=170
SCALE=1.0
