# Supplementary material for: The multifactorial nature of beak and skull shape evolution in parrots and cockatoos (Psittaciformes)
Source: BMC Evol Biol. 2019 May 17;19:104. doi: 10.1186/s12862-019-1432-1 (PMC6525378; doi:10.1186/s12862-019-1432-1)
Supplement: Supplementary file 6 — Zipped folder containing supplementary data files and code. BrightetalParrotsGM.R: R script used for running analysis. R input data: Ccarolinensis.ply; EltonTraits1.csv; landpairs.txt; NewParrots.tre; parrot.lms.txt; Parrot_preSlide.txt; ParrotGroups.csv; sliders.txt. (ZIP 2110 kb) [file 12862_2019_1432_MOESM6_ESM.zip › Additional File 6_R.input_BrightetalParrotsGM/R.input_BrightetalParrotsGM/inputdata/sliders.txt]

12 21 22
21 22 23
22 23 24
23 24 25 
24 25 26
25 26 27
26 27 28
27 28 29
28 29 30
29 30 1
13 31 32
31 32 33
32 33 34
33 34 35
34 35 36
35 36 37
36 37 38
37 38 39
38 39 40
39 40 12
2 41 42
41 42 43
42 43 44 
43 44 45
44 45 46
45 46 47
46 47 48
47 48 49
48 49 50
49 50 1
14 51 52
51 52 53
52 53 54
53 54 55
54 55 56
55 56 57
56 57 58
57 58 59
58 59 60
59 60 1
