# Supplementary material for: The multifactorial nature of beak and skull shape evolution in parrots and cockatoos (Psittaciformes)
Source: BMC Evol Biol. 2019 May 17;19:104. doi: 10.1186/s12862-019-1432-1 (PMC6525378; doi:10.1186/s12862-019-1432-1)
Supplement: Supplementary file 6 — Zipped folder containing supplementary data files and code. BrightetalParrotsGM.R: R script used for running analysis. R input data: Ccarolinensis.ply; EltonTraits1.csv; landpairs.txt; NewParrots.tre; parrot.lms.txt; Parrot_preSlide.txt; ParrotGroups.csv; sliders.txt. (ZIP 2110 kb) [file 12862_2019_1432_MOESM6_ESM.zip › Additional File 6_R.input_BrightetalParrotsGM/R.input_BrightetalParrotsGM/ParrotsData.xlsx]

## Sheet: PARROTS
SUPERFAMILY	PERMANOVA CLADES		SCIENTIFIC NAME	COMMON NAME	Institution	SPECIMEN #	DIETARY CATEGORY (EltonTraits)	DIET (PERMANOVA)	SEX	MASS (g; EltonTraits)
Strigopoidea	N/A		Strigops habroptiluS	Kakapo	SMNH	018275	PlantSeed	Hard	M	1732.05
			Nestor notabilis	Kea	SMNH	615000	PlantSeed	Hard	F	862.97
Cacatuoidea	Cacatuidae ("Cockatoos")		Cacatua alba	White Cockatoo	SMNH	347766	PlantSeed	Hard	F	570
			Cacatua ducorpsii	Solomon Corella	SMNH	430192	Omnivore	Mixed	F	394
			Cacatua galerita	Sulphur-crested Cockatoo	SMNH	227835	PlantSeed	Hard	M	720.43
			Cacatua haematuropygia	Philippine Cockatoo	SMNH	562019	Omnivore	Mixed	F	288
			Cacatua leadbeateri	Major Mitchell's Cockatoo	SMNH	290509	PlantSeed	Hard	M	396.83
			Cacatua moluccensis	Salmon-crested Cockatoo	SMNH	344785	Omnivore	Mixed	M	834.99
			Cacatua sanguinea	Little Corella	SMNH	322170	PlantSeed	Hard	M	523.69
			Cacatua sulphurea	Yellow-crested Cockatoo	SMNH	225815	Omnivore	Mixed	M	303.34
			Cacatua tenuirostris	Long-billed Corella	SMNH	632228	PlantSeed	Hard	M	566.61
			Callocephalon fimbriatum superior	Gang-gang Cockatoo	SMNH	346840	Omnivore	Mixed	F	256
			Calyptorhynchus banksii (magnificus)	Red-tailed Black Cockatoo	SMNH	431064	Omnivore	Mixed	M	721.9
			Eolophus (Cacatua) roseicapillus	Galah	SMNH	492464	PlantSeed	Hard	M	325.33
			Nymphicus hollandicus	Cockatiel	SMNH	19172	PlantSeed	Hard	U	94.61
			Probosciger aterrimus	Palm Cockatoo	SMNH	346724	PlantSeed	Hard	M	841
Psittacoidea	Psittaculidae ("Australasian")		Agapornis canus	Grey-headed Lovebird	SMNH	432202	Omnivore	Mixed	F	30
			Agapornis fischeri	Fischer's Lovebird	SMNH	429852	PlantSeed	Hard	M	48.3
			Agapornis lilianae	Nyasa Lovebird	SMNH	291983	PlantSeed	Hard	M	37.3
			Agapornis nigriensis	Black-cheeked Lovebird	SMNH	428661	PlantSeed	Hard	F	40.5
			Agapornis personatus	Yellow-collared Lovebird	SMNH	431054	PlantSeed	Hard	U	52.38
			Agapornis pullarius	Red-headed Lovebird	SMNH	291087	PlantSeed	Hard	M	39.3
			Agapornis roseicollis	Rosy-faced Lovebird	SMNH	347789	PlantSeed	Hard	M	53.83
			Agapornis swinderniana zenkeri	Black-collared Lovebird	SMNH	292405	Omnivore	Mixed	F	39.98
			Agapornis taranta	Black-winged Lovebird	SMNH	291972	Omnivore	Mixed	M	57.48
			Alisturus ambionensis hypophonius	Moluccan King-parrot	SMNH	557140	PlantSeed	Hard	F	153
			Alisturus scapularis	Australian King-parrot	SMNH	632132	PlantSeed	Hard	F	232.26
			Aprosmictus erythropterus	Red-winged Parrot	SMNH	612683	Omnivore	Mixed	F	136
			Bolbopsittachus l. lunulatus	Guaiabero	SMNH	613042	FruiNect	Soft	M	67.6
			Eclectus roratus	Eclectus Parrot	SMNH	557137	PlantSeed	Hard	F	480.76
			Eunymphicus c. cornutus	Horned Parakeet	SMNH	561567	FruiNect	Soft	U	130
			Geoffroyus geoffroyi	Red-cheeked Parrot	SMNH	560813	PlantSeed	Hard	F	164
			Lathmus discolor	Swift Parrot	SMNH	632256	FruiNect	Soft	F	64.7
			Loriculus amabilis	Moluccan Hanging-parrot	SMNH	557142	FruiNect	Soft	M	20
			Loriculus galgulus	Blue-topped Hanging-parrot	SMNH	614242	FruiNect	Soft	M	28
			Loriculus p. philippensis	Philippine Hanging-parrot	SMNH	613044	FruiNect	Soft	M	34.9
			Loriculus stigmatus	Maroon-rumped Hanging-parrot	SMNH	225818	FruiNect	Soft	M	33.98
			Loriculus vernalis	Vernal Hanging-parrot	SMNH	290327	FruiNect	Soft	M	35.7
			Melopsittacus undulatus	Budgerigar	SMNH	321121	PlantSeed	Hard	M	28.99
			Micropsitta finschii	Green Pygmy-parrot	SMNH	615016	PlantSeed	Hard	F	14.95
			Neophema chryostoma	Blue-winged Parrot	SMNH	347793	PlantSeed	Hard	M	46.1
			Neophema elegans	Elegant Parrot	SMNH	612689	PlantSeed	Hard	F	43.4
			Neophema pulchella	Turquoise Parrot	SMNH	614463	PlantSeed	Hard	F	41.37
			Neophema splendida	Scarlet-chested Parrot	SMNH	560939	PlantSeed	Hard	M	38.6
			Neopsephotus bourkii	Bourke's Parrot	SMNH	322986	PlantSeed	Hard	M	44.4
			Northiella (Psephotus) haematogaster	Bluebonnet	SMNH	612688	PlantSeed	Hard	M	85.92
			Platycercus adscitus	Pale-headed Rosella	SMNH	620212	PlantSeed	Hard	M	111
			Platycercus elegans	Crimson Rosella	SMNH	612685	PlantSeed	Hard	F	123.86
			Platycercus eximius	Eastern Rosella	SMNH	492467	PlantSeed	Hard	U	104
			Polytelis alexandrae	Princess Parrot	SMNH	623406	PlantSeed	Hard	F	103.69
			Polytelis anthopeplus	Regent Parrot	SMNH	614457	PlantSeed	Hard	M	170
			Polytelis swainsoni	Superb Parrot	SMNH	430050	PlantSeed	Hard	M	153
			Prioniturus discurus	Blue-crowned Racquet-tail	SMNH	562847	FruiNect	Soft	M	148.05
			Prioniturus montanus	Montane Racquet-tail	SMNH	488925	FruiNect	Soft	M	118.26
			Prioniturus platurus	Golden-mantled Racquet-tail	SMNH	224918	FruiNect	Soft	F	66.29
			Prosopeia tabuensis taviunensis	Red Shining-parrot	SMNH	614998	FruiNect	Soft	M	232
			Psittacula columboides	Malabar Parakeet	SMNH	614249	PlantSeed	Hard	M	86.99
			Psittacula cyanocephala	Plum-headed Parakeet	SMNH	559098	FruiNect	Soft	M	65.99
			Psittacula eupatria	Alexandrine Parrot	SMNH	343237	FruiNect	Soft	F	214
			Psittacula krameri	Rose-ringed Parakeet	SMNH	345236	FruiNect	Soft	M	116.11
			Psittaculirostris edwardsii	Edwards's Fig-parrot	SMNH	611652	FruiNect	Soft	M	105
			Psittinus cyanurus	Blue-rumped Parrot	SMNH	344613	Omnivore	Mixed	M	11.77
			Purpureicephalus spurius	Red-capped Parrot	SMNH	322914	PlantSeed	Hard	U	116
			Tanygnathus lucionensis	Blue-naped Parrot	SMNH	562022	Omnivore	Mixed	M	215
			Tanygnathus megalorhynchos	Great-billed Parrot	SMNH	560814	FruiNect	Soft	F	325
			Tanygnathus sumatranus freeri	Blue-backed Parrot	SMNH	225816	FruiNect	Soft	M	269.56
		Loriinae ("Lories")	Chalcopsitta atra	Black Lory	SMNH	19885	FruiNect	Soft	U	195
			Charmosyna papou	Papuan Lorikeet	SMNH	614243	Omnivore	Mixed	F	82.89
			Charmosyna placentis	Red-flanked Lorikeet	SMNH	558317	Omnivore	Mixed	M	33.6
			Eos bornea	Red Lory	SMNH	291974	FruiNect	Soft	M	156
			Eos cyanogenia	Black-winged Lory	SMNH	344516	FruiNect	Soft	M	167
			Eos squamata	Violet-necked Lory	SMNH	557114	FruiNect	Soft	M	100
			Glossopsitta concinna	Musk Lorikeet	SMNH	289389	Omnivore	Mixed	M	70.54
			Lorius albidinichus	White-naped Lory	SMNH	615015	FruiNect	Soft	F	132
			Lorius domicella	Purple-naped Lory	SMNH	347641	FruiNect	Soft	F	182
			Lorius garrulus	Chattering Lory	SMNH	557123	FruiNect	Soft	F	143
			Lorius lory	Black-capped Lory	SMNH	557120	FruiNect	Soft	F	176.89
			Oreopsittacus arfaki	Plum-faced Lorikeet	SMNH	610201	FruiNect	Soft	M	20.2
			Pseudeos fuscata	Dusky Lory	SMNH	490523	FruiNect	Soft	F	149
			Trichoglossus chlorolepidotus	Scaly-breasted Lorikeet	SMNH	620219	FruiNect	Soft	M	87.1
			Trichoglossus haematodus	Rainbow Lorikeet	SMNH	615014	FruiNect	Soft	M	113.25
			Trichoglossus ornatus	Ornate Lorikeet	SMNH	225817	FruiNect	Soft	F	120
			Vini australis	Blue-crowned Lorikeet	SMNH	319746	FruiNect	Soft	U	55
			Vini kuhlii	Kuhl's/Rimatara Lorikeet	SMNH	15432	Omnivore	Mixed	U	55
			Vini stepheni	Stephen's/Henderson Lorikeet	SMNH	562783	FruiNect	Soft	M	55
	"Afrotropicals" (Psittacidae + Psittrichasidae)		Coracopsis nigra nigra	Black Parrot	SMNH	224810	FruiNect	Soft	U	186.24
			Coracopsis vasa	Vasa Parrot	SMNH	322667	FruiNect	Soft	M	525
			Psittrichas fulgidas	Pesquet's Parrot	SMNH	344598	FruiNect	Soft	F	864.99
			Poicephalus cryptoxanthus zanzibaricus	Brown-headed Parrot	SMNH	345141	PlantSeed	Hard	U	140
			Poicephalus gulielmi	Red-fronted Parrot	SMNH	613787	PlantSeed	Hard	M	274.59
			Poicephalus meyeri	Brown Parrot	SMNH	557840	PlantSeed	Hard	F	117.47
			Poicephalus robustus	Brown-necked Parrot	SMNH	490129	FruiNect	Soft	F	343.01
			Poicephalus senegalus vesteri	Senegal Parrot	SMNH	430269	PlantSeed	Hard	M	147
			Psittacus erithacus	Grey Parrot	SMNH	291084	Omnivore	Mixed	M	333
			Amazona aestiva	Blue-fronted Amazon	SMNH	613780	Omnivore	Mixed	M	451
			Amazona albifrons	White-fronted Amazon	SMNH	291966	PlantSeed	Hard	F	206
			Amazona amazonica	Orange-winged Amazon	SMNH	345857	FruiNect	Soft	M	370
			Amazona arausiaca	Red-necked Amazon	SMNH	346187	FruiNect	Soft	U	327.37
			Amazona autumnalis	Red-lored Amazon	SMNH	288775	FruiNect	Soft	F	416
			Amazona dufresniana	Blue-cheeked Amazon	SMNH	632521	Omnivore	Mixed	F	623
			Amazona farinosa	Mealy Amazon	SMNH	345856	Omnivore	Mixed	M	625.99
			Amazona finschi	Lilac-crowned Amazon	SMNH	225957	Omnivore	Mixed	U	302
			Amazona guildingi	St Vincent Amazon	SMNH	613763	Omnivore	Mixed	F	646
			Amazona imperialis	Imperial Amazon	SMNH	318792	Omnivore	Mixed	F	327.37
			Amazona leucocephala	Cuban Amazon	SMNH	613765	PlantSeed	Hard	F	235.34
			Amazona mercenaria	Scaly-faced Amazon	SMNH	428720	FruiNect	Soft	F	340
			Amazona ochrocephalia	Yellow-crowned Amazon	SMNH	226036	PlantSeed	Hard	F	476.94
			Amazona tucumana	Tucuman Amazon	SMNH	613769	PlantSeed	Hard	F	260
			Amazona ventralis	Hispaniolan Amazon	SMNH	555753	Omnivore	Mixed	M	214
			Amazona vinacea	Vinaceous Amazon	SMNH	613766	PlantSeed	Hard	M	254
			Amazona viridigenalis	Red-crowned Amazon	SMNH	289735	PlantSeed	Hard	M	316
			Amazona vittata	Puerto Rican Amazon	SMNH	573528	PlantSeed	Hard	F	279.28
			Anodorhynchus hyacinthinus	Hyacinth Macaw	SMNH	345230	FruiNect	Soft	F	1331
			Ara ambigua	Great Green Macaw	SMNH	224811	Omnivore	Mixed	F	1300
			Ara ararauna	Blue-and-yellow Macaw	SMNH	223952	PlantSeed	Hard	U	1125
			Ara chloroptera	Red-and-green Macaw	SMNH	345850	PlantSeed	Hard	F	1214
			Ara macao	Scarlet Macaw	SMNH	430513	PlantSeed	Hard	U	1015
			Ara militaris	Military Macaw	SMNH	344772	FruiNect	Soft	M	1134
			Ara severa	Chesnut-fronted Macaw	SMNH	19115	PlantSeed	Hard	U	343
			Aratinga acuticaudata	Blue-crowned Parakeet	SMNH	227773	Omnivore	Mixed	F	171
			Aratinga a. aurea	Peach-fronted Parakeet	SMNH	289767	PlantSeed	Hard	F	84.62
			Aratinga canicularis	Orange-fronted Parakeet	SMNH	320001	Omnivore	Mixed	U	85
			Aratinga chloroptera	Hispaniolan Parakeet	SMNH	292566	FruiNect	Soft	F	146
			Aratinga finschi	Crimson-fronted Parakeet	SMNH	613366	Omnivore	Mixed	M	150
			Aratinga holochlora	Green Parakeet	SMNH	343478	Omnivore	Mixed	F	138
			Aratinga jandaya	Jandaya Parakeet	SMNH	344704	FruiNect	Soft	F	89.4
			Aratinga leucophthalmus	White-eyed Parakeet	SMNH	343822	PlantSeed	Hard	M	158
			Aratinga nana	Olive-throated Parakeet	SMNH	558865	FruiNect	Soft	M	76.9
			Aratinga pertinax	Brown-throated Parakeet	SMNH	621059	PlantSeed	Hard	M	83.99
			Aratinga solstitialis	Sun Parakeet	SMNH	612805	FruiNect	Soft	M	119.62
			Aratinga weddelli	Dusky-headed Parakeet	SMNH	345866	FruiNect	Soft	M	108
			Bolborhynchus lineola	Barred Parakeet	SMNH	553603	PlantSeed	Hard	M	56.2
			Bolborhynchus (aurifrons) orbygnesius	Andean Parakeet	SMNH	346748	Omnivore	Mixed	M	43.1
			Brotogeris chrysopterus	Golden-winged Parakeet	SMNH	632579	FruiNect	Soft	M	54.5
			Brotogeris jugularis	Orange-chinned Parakeet	SMNH	288529	Omnivore	Mixed	M	63.2
			Brotogeris tirica	Plain Parakeet	SMNH	288525	PlantSeed	Hard	M	63
			Brotogeris versicolorus chiviri	Canary-winged Parakeet	SMNH	545875	Omnivore	Mixed	M	71.53
			Cyanoliseus patagonus	Burrowing Parakeet	SMNH	227500	PlantSeed	Hard	M	277.88
			Cyanopsitta spixii	Spix's Macaw	SMNH	346722	Omnivore	Mixed	M	200
			Deroptyus accipitrinus	Red-fan Parrot/Hawk-headed Parrot	SMNH	343812	PlantSeed	Hard	F	246
			Diopsittaca (Ara) nobilis	Red-shouldered Macaw	SMNH	622355	Omnivore	Mixed	F	150.91
			Enicognathus ferrugineus	Austral Parakeet	SMNH	490977	PlantSeed	Hard	F	160
			Enicognathus leptorhynchus	Slender-billed Parakeet	SMNH	321773	PlantSeed	Hard	U	193
			Forpus coelestis	Pacific Parrotlet	SMNH	500528	Omnivore	Mixed	M	26.14
			Forpus cyanopygius	Mexican Parrotlet	SMNH	553654	Omnivore	Mixed	U	33.5
			Forpus passerinus	Green-rumped Parrotlet	SMNH	559334	PlantSeed	Hard	M	23
			Guaruba (Aratinga) guarouba	Golden Parakeet	SMNH	622396	FruiNect	Soft	M	194
			Myiopsitta monachus cotorra	Monk Parakeet	SMNH	345876	PlantSeed	Hard	M	120
			Nandayus nenday	Nanday Parakeet	SMNH	291978	PlantSeed	Hard	F	128
			Ognorhynchus icterotis	Yellow-eared Parrot	SMNH	428769	PlantSeed	Hard	F	285
			Orthopsittaca (Ara) manilata	Red-bellied Macaw	SMNH	621949	FruiNect	Soft	M	372
			Pionites leucogaster	White-bellied Parrot	SMNH	291568	PlantSeed	Hard	M	155
			Pionites melanocephala	Black-crowned Parrot	SMNH	632411	FruiNect	Soft	M	148.78
			Pionus chalcopterus	Bronze-winged Parrot	SMNH	622425	FruiNect	Soft	M	210
			Pionus fuscus	Dusky Parrot	SMNH	637146	FruiNect	Soft	M	206
			Pionus maximiliani	Scaly-headed Parrot	SMNH	502283	PlantSeed	Hard	F	293
			Pionus menstruus	Blue-headed Parrot	SMNH	612291	PlantSeed	Hard	M	251
			Pionus senilis	White-crowned Parrot	SMNH	612294	Omnivore	Mixed	M	212
			Primolius (Ara/Propyrrhura) maracana	Blue-winged Macaw	SMNH	344670	PlantSeed	Hard	F	256
			Pyrilia (Pionopsitta) caica	Caica Parrot	SMNH	621393	PlantSeed	Hard	F	132
			Pyrilia (Pionopsitta) haematotis	Brown-hooded Parrot	SMNH	562541	PlantSeed	Hard	M	149
			Pyrrhura egregia	Fiery-shouldered Parakeet	SMNH	632403	FruiNect	Soft	F	66.29
			Pyrrhura frontalis	Maroon-bellied Parakeet	SMNH	631167	PlantSeed	Hard	M	72
			Pyrrhura hoffmanni	Sulphur-winged Parakeet	SMNH	429773	Omnivore	Mixed	M	82.2
			Pyrrhura melanura chapmani	Maroon-tailed Parakeet	SMNH	428856	FruiNect	Soft	M	70.54
			Pyrrhura (rhodogaster) perlata	Crimson-bellied Parakeet	SMNH	345871	FruiNect	Soft	F	74.99
			Pyrrhura p. picta	Painted Parakeet	SMNH	344085	Omnivore	Mixed	M	62.1
			Rhynchopsitta pachyrhyncha	Thick-billed Parrot	SMNH	499283	PlantSeed	Hard	U	324.77
			Touit purpurata	Sapphire-rumped Parrotlet	SMNH	621713	FruiNect	Soft	M	59.7
			Triclaria malachitacea	Blue-bellied Parrot	SMNH	612038	Omnivore	Mixed	M	90

## Sheet: Sheet3
SEX	CODE	SEX
M	NXxSShabM	M
F	NXxNNnotM	F
F	KXxXCalbM	F
F	KXxXCducM	F
M	KXxXCgalM	M
F	KXxXChaeM	F
M	KXxXCleaH	M
M	KXxXCmolM	M
M	KXxXCsanM	M
M	KXxXCsulM	M
M	KXxXCtenM	M
F	KXxXCfimM	F
M	KXxXCbanM	M
M	KXxXErosH	M
U	KXxXNholH	U
M	KXxXPateM	M
F	PAuXAcanM	F
M	PAuXAfisM	M
M	PAuXAlilH	M
F	PAuXAnigM	F
U	PAuXAperH	U
M	PAuXApulM	M
M	PAuXArosH	M
F	PAuXAswiM	F
M	PAuXAtarM	M
F	PAuXAambM	F
F	PAuXAscaM	F
F	PAuXAeryM	F
M	PAuXBlunM	M
F	PAuXErorM	F
U	PAuXEcorM	U
F	PAuXGgeoM	F
F	PAuXLdisM	F
M	PAuXLamaN	M
M	PAuXLgalM	M
M	PAuXLphiM	M
M	PAuXLstiS	M
M	PAuXLverM	M
M	PAuXMundH	M
F	PAuXMfinM	F
M	PAuXNchrM	M
F	PAuXNeleH	F
F	PAuXNpulM	F
M	PAuXNsplH	M
M	PAuXBNbouM	M
M	PAuXNhaeM	M
M	PAuXPadsM	M
F	PAuXPeleM	F
U	PAuXPexiM	U
F	PAuXPaleH	F
M	PAuXPantM	M
M	PAuXPswaM	M
M	PAuXPdisM	M
M	PAuXPmonM	M
F	PAuXPplaM	F
M	PAuXPtabM	M
M	PAuXPcolM	M
M	PAuXPcyaM	M
F	PAuXPeupM	F
M	PAuXPkraM	M
M	PAuXPedwS	M
M	PAuXPcynM	M
U	PAuXPspuM	U
M	PAuXTlucM	M
F	PAuXTmegM	F
M	PAuXTsumM	M
U	PAuLCatrN	U
F	PAuLCpapM	F
M	PAuLCplaM	M
M	PAuLEborS	M
M	PAuLEcyaS	M
M	PAuLEsquS	M
M	PAuLGconS	M
F	PAuLLlorS	F
F	PAuLLalbS	F
F	PAuLLdomM	F
F	PAuLLgarN	F
M	PAuLOarfS	M
F	PAuLPfusS	F
M	PAuLTchlS	M
M	PAuLThaeM	M
F	PAuLTornM	F
U	PAuLVausS	U
U	PAuLVkuhS	U
M	PAuLVsteS	M
U	PAuACnigM	U
M	PAuACvasM	M
F	PAuAPfulS	F
U	PNeAPcryM	U
M	PNeAPgulM	M
F	PNeAPmeyM	F
F	PNeAProbM	F
M	PNeAPsenM	M
M	PNeAPeriM	M
M	PNeXAaesM	M
F	PNeXAalbM	F
M	PNeXAamaS	M
U	PNeXAaraM	U
F	PNeXAautM	F
F	PNeXAdufM	F
M	PNeXAfarM	M
U	PNeXAfinS	U
F	PNeXAguiM	F
F	PNeXAimpM	F
F	PNeXAleuM	F
F	PNeXAmerS	F
F	PNeXAochM	F
F	PNeXAtucM	F
M	PNeXAvenM	M
M	PNeXAvinM	M
M	PNeXAvirM	M
F	PNeXAvitM	F
F	PNeXAhyaM	F
F	PNeXAambM	F
U	PNeXAarrM	U
F	PNeXAchlM	F
U	PNeXAmacM	U
M	PNeXAmilM	M
U	PNeXAsevM	U
F	PNeXAaurM	F
F	PNeXAacuM	F
U	PNeXAcanM	U
F	PNeXAchpM	F
M	PNeXAfnsS	M
F	PNeXAholM	F
F	PNeXAjanM	F
M	PNeXAlecM	M
M	PNeXAnanS	M
M	PNeXAperM	M
M	PNeXAsolS	M
M	PNeXAwedM	M
M	PNeXBorbM	M
M	PNeXBlinM	M
M	PNeXBchrM	M
M	PNeXBjugM	M
M	PNeXBtirM	M
M	PNeXBverM	M
F	PNeXCcarM	F
M	PNeXCpatM	M
M	PNeXCspiM	M
F	PNeXDaccM	F
F	PNeXDnobM	F
F	PNeXEferM	F
U	PNeXElepM	U
M	PNeXFcoeM	M
U	PNeXFcyaM	U
M	PNeXFpasM	M
M	PNeXGguaS	M
M	PNeXMmonM	M
F	PNeXNnenM	F
M	PNeXNpanS	M
F	PNeXOictM	F
M	PNeXOmanS	M
M	PNeXPleuS	M
M	PNeXPmelM	M
M	PNeXPchaM	M
M	PNeXPfusM	M
F	PNeXPmaxM	F
M	PNeXPmenM	M
M	PNeXPsenM	M
F	PNeXPmarM	F
F	PNeXPcaiM	F
M	PNeXPhaeM	M
F	PNeXPegrS	F
M	PNeXPfroM	M
M	PNeXPhofM	M
M	PNeXPmeaM	M
M	PNeXPpicM	M
F	PNeXPperS	F
U	PNeXRpacM	U
M	PNeXTpurS	M
M	PNeXTmalM	M
